# Supplementary material for: TENT2, TUT4, and TUT7 selectively regulate miRNA sequence and abundance
Source: Nat Commun. 2022 Sep 7;13:5260. doi: 10.1038/s41467-022-32969-8 (PMC9452540; doi:10.1038/s41467-022-32969-8)
Supplement: Supplementary file 4 — Supplementary Data 1 [file 41467_2022_32969_MOESM4_ESM.xlsx]

## Sheet: index
Sample Name	Cell line	Description	Sample	Set		Table legend	Description
WT_293T_1	HEK293T	Wild-type_replicate_1	IP RNA	Knock-outs		SAMPLE	sample
WT_293T_2	HEK293T	Wild-type_replicate_2	IP RNA	Knock-outs		MIRNA	name of the sequence motif that pulled that read
TENT2KO_1	HEK293T	TENT2-KO_clone_1	IP RNA	Knock-outs		SEQUENCE	sequence of that pulled read
TENT2KO_2	HEK293T	TENT2-KO_clone_2	IP RNA	Knock-outs		LEN_READ	length (nucleotides) of that pulled read
TUT4KO_1	HEK293T	TUT4-KO_clone_1	IP RNA	Knock-outs		READS	number of counts of that pulled read in the sample
TUT4KO_2	HEK293T	TUT4-KO_clone_2	IP RNA	Knock-outs		RATIO	percentage of counts of that particular isomiR sequence relative to the total number of counts considered for that miRNA in the sample
TUT7KO_1	HEK293T	TUT7-KO_clone_1	IP RNA	Knock-outs		LEN_TRIM	length (nucleotides) trimmed of that pulled read compared to the reference miRNA
TUT7KO_2	HEK293T	TUT7-KO_clone_2	IP RNA	Knock-outs		LEN_TAIL	length (nucleotides) tailed of that pulled read compared to the reference miRNA
DKO_1	HEK293T	DKO_replicate_1	IP RNA	Knock-outs		SEQ_TAIL	Nucleotide sequence of that pulled read that have been tailed compared to the reference miRNA
DKO_2	HEK293T	DKO_replicate_2	IP RNA	Knock-outs		VAR_5P	length (nucleotides) miscleaved by Drosha or Dicer of that pulled read compared to the reference miRNA
TKO_1	HEK293T	TKO_replicate_1	IP RNA	Knock-outs		MATCH	Any other motif where the pulled read is also a match
TKO_2	HEK293T	TKO_replicate_2	IP RNA	Knock-outs		CPM	Counts per Million of that isomiR relative to the total number of reads in the sample
TENT2KO_GFP_1	HEK293T	TENT2KO_GFP_replicate_1	Total RNA	Rescues		DISTANCE	Levenshtein distances of that particular sequence to the reference miRNA for which it has been selected.
TENT2KO_GFP_2	HEK293T	TENT2KO_GFP_replicate_2	Total RNA	Rescues
TENT2KO_TENT2_wt_1	HEK293T	TENT2KO_TENT2_wt_replicate_1	Total RNA	Rescues
TENT2KO_TENT2_wt_2	HEK293T	TENT2KO_TENT2_wt_replicate_2	Total RNA	Rescues
TENT2KO_TENT2_cd_1	HEK293T	TENT2KO_TENT2_cd_replicate_1	Total RNA	Rescues
TENT2KO_TENT2_cd_2	HEK293T	TENT2KO_TENT2_cd_replicate_2	Total RNA	Rescues
TKO_GFP_1	HEK293T	TKO_GFP_replicate_1	Total RNA	Rescues
TKO_GFP_2	HEK293T	TKO_GFP_replicate_2	Total RNA	Rescues
TKO_TENT2_wt_1	HEK293T	TKO_TENT2_wt_replicate_1	Total RNA	Rescues
TKO_TENT2_wt_2	HEK293T	TKO_TENT2_wt_replicate_2	Total RNA	Rescues
TKO_TENT2_cd_1	HEK293T	TKO_TENT2_cd_replicate_1	Total RNA	Rescues
TKO_TENT2_cd_2	HEK293T	TKO_TENT2_cd_replicate_2	Total RNA	Rescues
WT_GFP	HEK293T	WT_GFP	Total RNA	Rescues
TENT2KO_GFP_3	HEK293T	TENT2KO_GFP_replicate_3	Total RNA	Rescues
DKO_GFP	HEK293T	DKO_GFP	Total RNA	Rescues
DKO_TUT4	HEK293T	DKO_TUT4	Total RNA	Rescues
DKO_TUT7	HEK293T	DKO_TUT7	Total RNA	Rescues
DKO_TUT47	HEK293T	DKO_TUT47	Total RNA	Rescues
TKO_TUT4	HEK293T	TKO_TUT4	Total RNA	Rescues
TKO_TUT7	HEK293T	TKO_TUT7	Total RNA	Rescues
TKO_TUT47	HEK293T	TKO_TUT47	Total RNA	Rescues
TENT2KO_mock_1	HEK293T	TENT2KO_mock_replicate_1	Total RNA	Rescues
TENT2KO_mock_2	HEK293T	TENT2KO_mock_replicate_2	Total RNA	Rescues
TKO_mock_1	HEK293T	TKO_mock_replicate_1	Total RNA	Rescues
TKO_mock_2	HEK293T	TKO_mock_replicate_2	Total RNA	Rescues
DKO_mock	HEK293T	DKO_mock	Total RNA	Rescues

## Sheet: WT
SAMPLE	MIRNA	SEQUENCE	LEN_READ	READS	RATIO	LEN_TRIM	LEN_TAIL	SEQ_TAIL	VAR_5P	MATCH	CPM	DISTANCE
WT_293T_1	hsa-miR-495-3p	AAACAAACATGGTGCACTTCTT	22	1	1	0	0	-	0		0.108197	0
WT_293T_1	hsa-miR-1976	CCTCCTGCCCTCCTTGCTGTAGT	23	127	0.3479	0	3	AGT	0		13.741	3
WT_293T_1	hsa-miR-1976	CCTCCTGCCCTCCTTGCTGTAG	22	122	0.3342	0	2	AG	0		13.2	2
WT_293T_1	hsa-miR-1976	TCCTCCTGCCCTCCTTGCTGTAG	23	23	0.063	0	2	AG	1		2.48853	3
WT_293T_1	hsa-miR-1976	TCCTGCCCTCCTTGCTGTAGT	21	21	0.0575	0	3	AGT	2		2.27214	5
WT_293T_1	hsa-miR-1976	CTCCTGCCCTCCTTGCTGTAGT	22	20	0.0548	0	3	AGT	1		2.16394	4
WT_293T_1	hsa-miR-1976	TCCTCCTGCCCTCCTTGCTGTAGT	24	19	0.0521	0	3	AGT	1		2.05574	4
WT_293T_1	hsa-miR-1976	CCTCCTGCCCTCCTTGCTGTAGA	23	14	0.0384	0	3	AGA	0		1.51476	3
WT_293T_1	hsa-miR-1976	CCTCCTGCCCTCCTTGCTGTA	21	3	0.0082	0	1	A	0		0.324591	1
WT_293T_1	hsa-miR-1976	CCTCCTGCCCTCCTTGCTGTAT	22	2	0.0055	0	2	AT	0		0.216394	2
WT_293T_1	hsa-miR-1976	CTCCTGCCCTCCTTGCTGTAG	21	2	0.0055	0	2	AG	1		0.216394	3
WT_293T_1	hsa-miR-1976	ACCTCCTGCCCTCCTTGCTGTAG	23	1	0.0027	0	2	AG	1		0.108197	3
WT_293T_1	hsa-miR-1976	TCCTCCTGCCCTCCTTGTTGTAGT	24	1	0.0027	4	7	TTGTAGT	1		0.108197	5
WT_293T_1	hsa-miR-1976	TCCTGCCCTCCTTGCTGTAGTT	22	1	0.0027	0	4	AGTT	2		0.108197	6
WT_293T_1	hsa-miR-1976	TCCTGCCCTCCTTGCTGTAGTA	22	1	0.0027	0	4	AGTA	2		0.108197	6
WT_293T_1	hsa-miR-1976	TCCTGCCCTCCTTGCTGTAAT	21	1	0.0027	0	3	AAT	2		0.108197	5
WT_293T_1	hsa-miR-1976	CTCCTGCCCTCCTTGCTGTAGTT	23	1	0.0027	0	4	AGTT	1		0.108197	5
WT_293T_1	hsa-miR-1976	TCCTCCTGCCCTCCTTGCTGTAT	23	1	0.0027	0	2	AT	1		0.108197	3
WT_293T_1	hsa-miR-1976	TCCTCCTGCCCTCCTTGCTGTAGC	24	1	0.0027	0	3	AGC	1		0.108197	4
WT_293T_1	hsa-miR-1976	ACTCCTGCCCTCCTTGCTGTAGT	23	1	0.0027	0	3	AGT	1		0.108197	4
WT_293T_1	hsa-miR-1976	CCTCCTGCCCTCCTTGCTGTAA	22	1	0.0027	0	2	AA	0		0.108197	2
WT_293T_1	hsa-miR-1976	CCTCCTGCCCTCCTTGCTATAGT	23	1	0.0027	2	5	ATAGT	0		0.108197	3
WT_293T_1	hsa-miR-1976	TCCTGCCCTCCTTGCTGTAGTTT	23	1	0.0027	0	5	AGTTT	2		0.108197	7
WT_293T_1	hsa-miR-1973	TAACCGTGCAAAGGTAGCATAATCAC	26	2	1	0	5	ATCAC	2		0.216394	7
WT_293T_1	hsa-miR-6864-5p	TTGAAGGGACAAGTCAGATATGCCA	25	2	1	0	1	A	0		0.216394	1
WT_293T_1	hsa-miR-3065-3p	TCAGCACCAGGATATTGTTGGAGT	24	722	0.3985	0	1	T	0		78.1183	1
WT_293T_1	hsa-miR-3065-3p	TCAGCACCAGGATATTGTTGGAG	23	545	0.3008	0	0	-	0		58.9674	0
WT_293T_1	hsa-miR-3065-3p	TCAGCACCAGGATATTGTTGGA	22	297	0.1639	1	0	-	0		32.1345	1
WT_293T_1	hsa-miR-3065-3p	TCAGCACCAGGATATTGTTGGAGA	24	66	0.0364	0	1	A	0		7.14101	1
WT_293T_1	hsa-miR-3065-3p	TCAGCACCAGGATATTGTTGG	21	38	0.021	2	0	-	0		4.11149	2
WT_293T_1	hsa-miR-3065-3p	ACAGCACCAGGATATTGTTGGAGT	24	22	0.0121	0	1	T	1		2.38034	2
WT_293T_1	hsa-miR-3065-3p	ACAGCACCAGGATATTGTTGGAG	23	18	0.0099	0	0	-	1		1.94755	1
WT_293T_1	hsa-miR-3065-3p	TCAGCACCAGGATATTGTTGGAA	23	17	0.0094	1	1	A	0		1.83935	1
WT_293T_1	hsa-miR-3065-3p	ACAGCACCAGGATATTGTTGGA	22	15	0.0083	1	0	-	1		1.62296	2
WT_293T_1	hsa-miR-3065-3p	TCAGCACCAGGATATTGTTGGAT	23	8	0.0044	1	1	T	0		0.865577	1
WT_293T_1	hsa-miR-3065-3p	TCAGCACCAGGATATTGTTGGAGTT	25	5	0.0028	0	2	TT	0		0.540985	2
WT_293T_1	hsa-miR-3065-3p	ACAGCACCAGGATATTGTTGGAGA	24	5	0.0028	0	1	A	1		0.540985	2
WT_293T_1	hsa-miR-3065-3p	CAGCACCAGGATATTGTTGGAGT	23	5	0.0028	0	1	T	1		0.540985	2
WT_293T_1	hsa-miR-3065-3p	TCAGCACCAGGATATTGTTGGAGG	24	3	0.0017	0	1	G	0		0.324591	1
WT_293T_1	hsa-miR-3065-3p	AGCACCAGGATATTGTTGGAGT	22	3	0.0017	0	1	T	2		0.324591	3
WT_293T_1	hsa-miR-3065-3p	TCAGCACCAGGATATTGTTGGAAA	24	3	0.0017	1	2	AA	0		0.324591	2
WT_293T_1	hsa-miR-3065-3p	GCAGCACCAGGATATTGTTGGA	22	2	0.0011	1	0	-	1		0.216394	2
WT_293T_1	hsa-miR-3065-3p	TCAGCACCAGGATATTGGTGGA	22	2	0.0011	6	5	GTGGA	0		0.216394	2
WT_293T_1	hsa-miR-3065-3p	TCAGCACCAGGATATTGTCGGAG	23	2	0.0011	5	5	CGGAG	0		0.216394	1
WT_293T_1	hsa-miR-3065-3p	GCAGCACCAGGATATTGTTGGAG	23	2	0.0011	0	0	-	1		0.216394	1
WT_293T_1	hsa-miR-3065-3p	TCAGCACCAGGATATTGTTGGAGTA	25	2	0.0011	0	2	TA	0		0.216394	2
WT_293T_1	hsa-miR-3065-3p	CAGCACCAGGATATTGTTGGAG	22	2	0.0011	0	0	-	1		0.216394	1
WT_293T_1	hsa-miR-3065-3p	ACAGCACCAGGATATTGTTGTAGT	24	2	0.0011	3	4	TAGT	1		0.216394	3
WT_293T_1	hsa-miR-3065-3p	TCAGCACCAGGATATTGTTGGAGAT	25	1	0.0006	0	2	AT	0		0.108197	2
WT_293T_1	hsa-miR-3065-3p	TCAGCACCAGGATATTGTTGGAGC	24	1	0.0006	0	1	C	0		0.108197	1
WT_293T_1	hsa-miR-3065-3p	TCAGCACCAGGATATTGTTGCAGA	24	1	0.0006	3	4	CAGA	0		0.108197	2
WT_293T_1	hsa-miR-3065-3p	TCAGCACCAGGATATTGTTGGATA	24	1	0.0006	1	2	TA	0		0.108197	2
WT_293T_1	hsa-miR-3065-3p	TCAGCACCAGGATATTGTTGGGGT	24	1	0.0006	2	3	GGT	0		0.108197	2
WT_293T_1	hsa-miR-3065-3p	TCAGCACCAGGATATTGTTGGT	22	1	0.0006	2	1	T	0		0.108197	2
WT_293T_1	hsa-miR-3065-3p	ACAGCACCAGGATATTGTAGG	21	1	0.0006	5	3	AGG	1		0.108197	4
WT_293T_1	hsa-miR-3065-3p	TCAGCACCAGGATATTGATGGAGT	24	1	0.0006	6	7	ATGGAGT	0		0.108197	2
WT_293T_1	hsa-miR-3065-3p	TCAGCACCAGGATATTGTT	19	1	0.0006	4	0	-	0		0.108197	4
WT_293T_1	hsa-miR-3065-3p	TCAGCACCAGGATATTGTCGGAGT	24	1	0.0006	5	6	CGGAGT	0		0.108197	2
WT_293T_1	hsa-miR-3065-3p	ACAGCACCAGGATATTGTTGG	21	1	0.0006	2	0	-	1		0.108197	3
WT_293T_1	hsa-miR-3065-3p	ACAGCACCAGGATATTGTTGGAGG	24	1	0.0006	0	1	G	1		0.108197	2
WT_293T_1	hsa-miR-3065-3p	AGCACCAGGATATTGTTGGA	20	1	0.0006	1	0	-	2		0.108197	3
WT_293T_1	hsa-miR-3065-3p	CCAGCACCAGGATATTGTTGG	21	1	0.0006	2	0	-	1		0.108197	3
WT_293T_1	hsa-miR-3065-3p	CCAGCACCAGGATATTGTTGGAG	23	1	0.0006	0	0	-	1		0.108197	1
WT_293T_1	hsa-miR-3065-3p	CCAGCACCAGGATATTGTTGGAGA	24	1	0.0006	0	1	A	1		0.108197	2
WT_293T_1	hsa-miR-3065-3p	CCAGCACCAGGATATTGTTGGAGT	24	1	0.0006	0	1	T	1		0.108197	2
WT_293T_1	hsa-miR-3065-3p	CCAGCACCAGGATATTGTTGGAGTT	25	1	0.0006	0	2	TT	1		0.108197	3
WT_293T_1	hsa-miR-3065-3p	CTCAGCACCAGGATATTGTTGG	22	1	0.0006	2	0	-	1		0.108197	3
WT_293T_1	hsa-miR-3065-3p	CTCAGCACCAGGATATTGTTGGAG	24	1	0.0006	0	0	-	1		0.108197	1
WT_293T_1	hsa-miR-3065-3p	GCAGCACCAGGATATTGTTGGAGT	24	1	0.0006	0	1	T	1		0.108197	2
WT_293T_1	hsa-miR-3065-3p	TAAGCACCAGGATATTGTTGGAG	23	1	0.0006	0	0	-	2		0.108197	1
WT_293T_1	hsa-miR-3065-3p	ACAGCACCAGGATATTGTTCGAGT	24	1	0.0006	4	5	CGAGT	1		0.108197	3
WT_293T_1	hsa-miR-3065-3p	TCAGCACCAGGATATTGCTGGAG	23	1	0.0006	6	6	CTGGAG	0		0.108197	1
WT_293T_1	hsa-miR-3065-3p	TCAGCACCAGGATATTGCTGGAGT	24	1	0.0006	6	7	CTGGAGT	0		0.108197	2
WT_293T_1	hsa-miR-3065-3p	TTAGCACCAGGATATTGTTGGA	22	1	0.0006	1	0	-	2		0.108197	2
WT_293T_1	hsa-miR-4778-3p	TCTTCTTCCTTTGCAGAGTTGA	22	28	0.6667	0	0	-	0		3.02952	0
WT_293T_1	hsa-miR-4778-3p	TCTTCTTCCTTTGCAGAGTTG	21	8	0.1905	1	0	-	0		0.865577	1
WT_293T_1	hsa-miR-4778-3p	TTCTTCCTTTGCAGAGTTGAAT	22	3	0.0714	0	2	AT	2		0.324591	4
WT_293T_1	hsa-miR-4778-3p	ACTTCTTCCTTTGCAGAGTTGA	22	1	0.0238	0	0	-	1		0.108197	1
WT_293T_1	hsa-miR-4778-3p	TTCTTCCTTTGCAGAGTTG	19	1	0.0238	1	0	-	2		0.108197	3
WT_293T_1	hsa-miR-4778-3p	TTCTTCCTTTGCAGAGTTGA	20	1	0.0238	0	0	-	2		0.108197	2
WT_293T_1	hsa-miR-15a-3p	CAGGCCATATTGTGCTGCCTCA	22	13	0.3611	0	0	-	0		1.40656	0
WT_293T_1	hsa-miR-15a-3p	CAGGCCATATTGTGCTGCCTCATT	24	3	0.0833	0	2	TT	0		0.324591	2
WT_293T_1	hsa-miR-15a-3p	CAGGCCATATTGTGCTGCCTCG	22	3	0.0833	1	1	G	0		0.324591	1
WT_293T_1	hsa-miR-15a-3p	CAGGCCATATTGTGCTGCCT	20	2	0.0556	2	0	-	0		0.216394	2
WT_293T_1	hsa-miR-15a-3p	CAGGCCATATTGTGCTGCCTCAAA	24	2	0.0556	0	2	AA	0		0.216394	2
WT_293T_1	hsa-miR-15a-3p	CAGGCCATATTGTGCTGCCTCAAG	24	2	0.0556	0	2	AG	0		0.216394	2
WT_293T_1	hsa-miR-15a-3p	CAGGCCATATTGTGCTGCCTCAGT	24	2	0.0556	0	2	GT	0		0.216394	2
WT_293T_1	hsa-miR-15a-3p	CAGGCCATATTGTGCTGCCTCATA	24	2	0.0556	0	2	TA	0		0.216394	2
WT_293T_1	hsa-miR-15a-3p	CAGGCCATATTGTGCTGCCTC	21	1	0.0278	1	0	-	0		0.108197	1
WT_293T_1	hsa-miR-15a-3p	CAGGCCATATTGTGCTGCCTCAA	23	1	0.0278	0	1	A	0		0.108197	1
WT_293T_1	hsa-miR-15a-3p	CAGGCCATATTGTGCTGCCTCAAT	24	1	0.0278	0	2	AT	0		0.108197	2
WT_293T_1	hsa-miR-15a-3p	CAGGCCATATTGTGCTGCCTCATAGG	26	1	0.0278	0	4	TAGG	0		0.108197	4
WT_293T_1	hsa-miR-15a-3p	CAGGCCATATTGTGCTGCCTCATTAA	26	1	0.0278	0	4	TTAA	0		0.108197	4
WT_293T_1	hsa-miR-15a-3p	CAGGCCATATTGTGCTGCCTCT	22	1	0.0278	1	1	T	0		0.108197	1
WT_293T_1	hsa-miR-15a-3p	CAGGCCATATTGTGCTGCCTCTTGAAT	27	1	0.0278	1	6	TTGAAT	0		0.108197	5
WT_293T_1	hsa-miR-1914-3p	AGGAGGGGTCCCGCACTGGGAG	22	24	0.2069	1	0	-	1		2.59673	2
WT_293T_1	hsa-miR-1914-3p	AGGAGGGGTCCCGCACTGGGAGT	23	23	0.1983	1	1	T	1		2.48853	2
WT_293T_1	hsa-miR-1914-3p	AGGAGGGGTCCCGCACTGGGAGG	23	7	0.0603	0	0	-	1		0.75738	1
WT_293T_1	hsa-miR-1914-3p	GGAGGGGTCCCGCACTGGGAG	21	7	0.0603	1	0	-	0		0.75738	1
WT_293T_1	hsa-miR-1914-3p	AGGAGGGGTCCCGCACTGGGAGGT	24	7	0.0603	0	1	T	1		0.75738	2
WT_293T_1	hsa-miR-1914-3p	GGAGGGGTCCCGCACTGGGAGT	22	5	0.0431	1	1	T	0		0.540985	1
WT_293T_1	hsa-miR-1914-3p	AGGAGGGGTCCCGCACTGG	19	4	0.0345	4	0	-	1		0.432788	5
WT_293T_1	hsa-miR-1914-3p	GGAGGGGTCCCGCACTGGGAGG	22	3	0.0259	0	0	-	0		0.324591	0
WT_293T_1	hsa-miR-1914-3p	AGGAGGGGTCCCGCACTGGGAGGTTT	26	3	0.0259	0	3	TTT	1		0.324591	4
WT_293T_1	hsa-miR-1914-3p	AGGAGGGGTCCCGCACTGGG	20	3	0.0259	3	0	-	1		0.324591	4
WT_293T_1	hsa-miR-1914-3p	AGGAGGGGTCCCGCACTGGGAT	22	3	0.0259	2	1	T	1		0.324591	3
WT_293T_1	hsa-miR-1914-3p	GAGGGGTCCCGCACTGGGAGG	21	3	0.0259	0	0	-	1		0.324591	1
WT_293T_1	hsa-miR-1914-3p	AGGAGGGGTCCCGCACTGGGAGA	23	2	0.0172	1	1	A	1		0.216394	2
WT_293T_1	hsa-miR-1914-3p	GAGGGGTCCCGCACTGGGAG	20	2	0.0172	1	0	-	1		0.216394	2
WT_293T_1	hsa-miR-1914-3p	AGGAGGGGTCCCGCACTGGGAGTTT	25	2	0.0172	1	3	TTT	1		0.216394	4
WT_293T_1	hsa-miR-1914-3p	GGAGGGGTCCCGCACTGGGAGGTATT	26	1	0.0086	0	4	TATT	0		0.108197	4
WT_293T_1	hsa-miR-1914-3p	GGAGGGGTCCCGCACTGGGAGGT	23	1	0.0086	0	1	T	0		0.108197	1
WT_293T_1	hsa-miR-1914-3p	GGAGGGGTCCCGCACTGGGAGAAT	24	1	0.0086	1	3	AAT	0		0.108197	3
WT_293T_1	hsa-miR-1914-3p	GGAGGGGTCCCGCACTGGAA	20	1	0.0086	4	2	AA	0		0.108197	3
WT_293T_1	hsa-miR-1914-3p	GAGGGGTCCCGCACTGGGAGT	21	1	0.0086	1	1	T	1		0.108197	2
WT_293T_1	hsa-miR-1914-3p	GAGGGGTCCCGCACTGGGAGGTAGA	25	1	0.0086	0	4	TAGA	1		0.108197	5
WT_293T_1	hsa-miR-1914-3p	AGGAGGGGTCCCGCACTGT	19	1	0.0086	5	1	T	1		0.108197	6
WT_293T_1	hsa-miR-1914-3p	CAGGAGGGGTCCCGCACTGGGAAT	24	1	0.0086	2	2	AT	2		0.108197	4
WT_293T_1	hsa-miR-1914-3p	AGGAGGGGTCCCGCACTGGGAGGC	24	1	0.0086	0	1	C	1		0.108197	2
WT_293T_1	hsa-miR-1914-3p	AGGAGGGGTCCCGCACTGGGATT	23	1	0.0086	2	2	TT	1		0.108197	3
WT_293T_1	hsa-miR-1914-3p	AGGAGGGGTCCCGCACTGGAATT	23	1	0.0086	4	4	AATT	1		0.108197	4
WT_293T_1	hsa-miR-1914-3p	AGGAGGGGTCCCGCACTGGGAGTAGT	26	1	0.0086	1	4	TAGT	1		0.108197	4
WT_293T_1	hsa-miR-1914-3p	AGGAGGGGTCCCGCACTGGGA	21	1	0.0086	2	0	-	1		0.108197	3
WT_293T_1	hsa-miR-1914-3p	AGGAGGGGTCCCGCACTGGGAGGTT	25	1	0.0086	0	2	TT	1		0.108197	3
WT_293T_1	hsa-miR-1914-3p	AGGAGGGGTCCCGCACTGGGAGGTAT	26	1	0.0086	0	3	TAT	1		0.108197	4
WT_293T_1	hsa-miR-1914-3p	AGGAGGGGTCCCGCACTGGGAGGTAG	26	1	0.0086	0	3	TAG	1		0.108197	4
WT_293T_1	hsa-miR-1914-3p	AGGAGGGGTCCCGCACTGGGAAAAA	25	1	0.0086	2	4	AAAA	1		0.108197	5
WT_293T_1	hsa-miR-1914-3p	AGGAGGGGTCCCGCACTGGGAGTT	24	1	0.0086	1	2	TT	1		0.108197	3
WT_293T_1	hsa-miR-4999-3p	TCACTACCTGACAATACAGTATT	23	1	1	0	3	ATT	0		0.108197	3
WT_293T_1	hsa-miR-6873-3p	TCTCTCTGTCTTTCTCTCTCAG	22	67	0.2134	0	0	-	1		7.2492	1
WT_293T_1	hsa-miR-6873-3p	TCTCTCTGTCTTTCTCTCTCAGT	23	56	0.1783	0	1	T	1		6.05904	2
WT_293T_1	hsa-miR-6873-3p	TTCTCTCTGTCTTTCTCTCTCAG	23	40	0.1274	0	0	-	0		4.32788	0
WT_293T_1	hsa-miR-6873-3p	TTCTCTCTGTCTTTCTCTCTCA	22	20	0.0637	1	0	-	0		2.16394	1
WT_293T_1	hsa-miR-6873-3p	TCTCTCTGTCTTTCTCTCTCA	21	13	0.0414	1	0	-	1		1.40656	2
WT_293T_1	hsa-miR-6873-3p	TTCTCTCTGTCTTTCTCTCTCAGT	24	12	0.0382	0	1	T	0		1.29836	1
WT_293T_1	hsa-miR-6873-3p	TTCTCTCTGTCTTTCTCTCT	20	12	0.0382	3	0	-	0		1.29836	3
WT_293T_1	hsa-miR-6873-3p	TCTCTCTGTCTTTCTCTCTCAGA	23	10	0.0318	0	1	A	1		1.08197	2
WT_293T_1	hsa-miR-6873-3p	TTCTCTCTGTCTTTCTCTCTCAGA	24	10	0.0318	0	1	A	0		1.08197	1
WT_293T_1	hsa-miR-6873-3p	TCTCTCTGTCTTTCTCTCTC	20	6	0.0191	2	0	-	1		0.649182	3
WT_293T_1	hsa-miR-6873-3p	TCTCTCTGTCTTTCTCTCT	19	5	0.0159	3	0	-	1		0.540985	4
WT_293T_1	hsa-miR-6873-3p	TTCTCTCTGTCTTTCTCTC	19	4	0.0127	4	0	-	0		0.432788	4
WT_293T_1	hsa-miR-6873-3p	TTCTCTCTGTCTTTCTCTCTCAT	23	4	0.0127	1	1	T	0		0.432788	1
WT_293T_1	hsa-miR-6873-3p	TTCTCTCTGTCTTTCTCTCTC	21	4	0.0127	2	0	-	0		0.432788	2
WT_293T_1	hsa-miR-6873-3p	TCTCTCTGTCTTTCTCTCTCAGTAT	25	3	0.0096	0	3	TAT	1		0.324591	4
WT_293T_1	hsa-miR-6873-3p	ATCTCTCTGTCTTTCTCTCTCA	22	3	0.0096	1	0	-	1		0.324591	2
WT_293T_1	hsa-miR-6873-3p	TCTCTCTGTCTTTCTCTCTCAA	22	2	0.0064	1	1	A	1		0.216394	2
WT_293T_1	hsa-miR-6873-3p	TTCTCTCTGTCTTTCTCTCTCAGTT	25	2	0.0064	0	2	TT	0		0.216394	2
WT_293T_1	hsa-miR-6873-3p	ACTCTCTGTCTTTCTCTCTCAGT	23	2	0.0064	0	1	T	2		0.216394	3
WT_293T_1	hsa-miR-6873-3p	TCTCTCTGTCTTTCTCTCTCAGTTT	25	2	0.0064	0	3	TTT	1		0.216394	4
WT_293T_1	hsa-miR-6873-3p	TCTCTCTGTCTTTCTCTCTCAT	22	2	0.0064	1	1	T	1		0.216394	2
WT_293T_1	hsa-miR-6873-3p	TTCTCTCTGTCTTTCTCTCTCATC	24	1	0.0032	1	2	TC	0		0.108197	2
WT_293T_1	hsa-miR-6873-3p	TTCTCTCTGTCTTTCTCTCTAAG	23	1	0.0032	3	3	AAG	0		0.108197	1
WT_293T_1	hsa-miR-6873-3p	TTCTCTCTGTCTTTCTCTCTCAA	23	1	0.0032	1	1	A	0		0.108197	1
WT_293T_1	hsa-miR-6873-3p	TTCTCTCTGTCTTTCTCTCTCAGTAT	26	1	0.0032	0	3	TAT	0		0.108197	3
WT_293T_1	hsa-miR-6873-3p	TTCTCTCTGTCTTTCTCTCTCAAAT	25	1	0.0032	1	3	AAT	0		0.108197	3
WT_293T_1	hsa-miR-6873-3p	TTCTCTCTGTCTTTCTCTCTCAATA	25	1	0.0032	1	3	ATA	0		0.108197	3
WT_293T_1	hsa-miR-6873-3p	TTCTCTCTGTCTTTCTCTCTCAATT	25	1	0.0032	1	3	ATT	0		0.108197	3
WT_293T_1	hsa-miR-6873-3p	TTCTCTCTGTCTTTCTCTCTCAGTA	25	1	0.0032	0	2	TA	0		0.108197	2
WT_293T_1	hsa-miR-6873-3p	TTCTCTCTGTCTTTCTCTCTCAGAAT	26	1	0.0032	0	3	AAT	0		0.108197	3
WT_293T_1	hsa-miR-6873-3p	TTCTCTCTGTCTTTCTCTCTCAGAATT	27	1	0.0032	0	4	AATT	0		0.108197	4
WT_293T_1	hsa-miR-6873-3p	TTCTCTCTGTCTTTCTCTCTCAGAT	25	1	0.0032	0	2	AT	0		0.108197	2
WT_293T_1	hsa-miR-6873-3p	TTCTCTCTGTCTTTCTCTCTCAGTTT	26	1	0.0032	0	3	TTT	0		0.108197	3
WT_293T_1	hsa-miR-6873-3p	ACTCTCTGTCTTTCTCTCTCAG	22	1	0.0032	0	0	-	2		0.108197	2
WT_293T_1	hsa-miR-6873-3p	TTCTCTCTGTCTTTCTCTA	19	1	0.0032	5	1	A	0		0.108197	4
WT_293T_1	hsa-miR-6873-3p	TTCCCTCTGTCTTTCTCTCTCAGT	24	1	0.0032	0	1	T	4		0.108197	2
WT_293T_1	hsa-miR-6873-3p	ACTCTCTGTCTTTCTCTCTCAGTT	24	1	0.0032	0	2	TT	2		0.108197	4
WT_293T_1	hsa-miR-6873-3p	ATCTCTCTGTCTTTCTCTAA	20	1	0.0032	5	2	AA	1		0.108197	5
WT_293T_1	hsa-miR-6873-3p	ATCTCTCTGTCTTTCTCTCTAA	22	1	0.0032	3	2	AA	1		0.108197	3
WT_293T_1	hsa-miR-6873-3p	ATCTCTCTGTCTTTCTCTCTCAG	23	1	0.0032	0	0	-	1		0.108197	1
WT_293T_1	hsa-miR-6873-3p	ATCTCTCTGTCTTTCTCTCTCAGA	24	1	0.0032	0	1	A	1		0.108197	2
WT_293T_1	hsa-miR-6873-3p	CTCTCTGTCTTTCTCTCTCAGT	22	1	0.0032	0	1	T	2		0.108197	3
WT_293T_1	hsa-miR-6873-3p	TCACTCTGTCTTTCTCTCT	19	1	0.0032	3	0	-	4		0.108197	5
WT_293T_1	hsa-miR-6873-3p	TCCCTCTGTCTTTCTCTCTCAGT	23	1	0.0032	0	1	T	4		0.108197	3
WT_293T_1	hsa-miR-6873-3p	TCTCTCTGTCTTTCTCTATCAGT	23	1	0.0032	5	6	ATCAGT	1		0.108197	3
WT_293T_1	hsa-miR-6873-3p	TCTCTCTGTCTTTCTCTCGCAG	22	1	0.0032	4	4	GCAG	1		0.108197	2
WT_293T_1	hsa-miR-6873-3p	TCTCTCTGTCTTTCTCTCTAT	21	1	0.0032	3	2	AT	1		0.108197	3
WT_293T_1	hsa-miR-6873-3p	TCTCTCTGTCTTTCTCTCTCAGAG	24	1	0.0032	0	2	AG	1		0.108197	3
WT_293T_1	hsa-miR-6873-3p	TCTCTCTGTCTTTCTCTCTCAGAT	24	1	0.0032	0	2	AT	1		0.108197	3
WT_293T_1	hsa-miR-6873-3p	TCTCTCTGTCTTTCTCTCTCAGC	23	1	0.0032	0	1	C	1		0.108197	2
WT_293T_1	hsa-miR-6873-3p	TCTCTCTGTCTTTCTCTCTCAGTA	24	1	0.0032	0	2	TA	1		0.108197	3
WT_293T_1	hsa-miR-6873-3p	TCTCTCTGTCTTTCTCTCTCAGTT	24	1	0.0032	0	2	TT	1		0.108197	3
WT_293T_1	hsa-miR-6873-3p	TCTCTCTGTCTTTCTCTCTCT	21	1	0.0032	2	1	T	1		0.108197	3
WT_293T_1	hsa-miR-6873-3p	TCTCTCTGTCTTTCTCTCTCTTTA	24	1	0.0032	2	4	TTTA	1		0.108197	5
WT_293T_1	hsa-miR-6873-3p	TGTCTCTGTCTTTCTCTCTCAG	22	1	0.0032	0	0	-	3		0.108197	2
WT_293T_1	hsa-miR-6873-3p	TTCTCTCTGTCTTTCTCTCTCATTAT	26	1	0.0032	1	4	TTAT	0		0.108197	4
WT_293T_1	hsa-miR-6841-5p	TAGGGTACTCAGAGCAAGTTGTGA	24	2	0.6667	0	2	GA	0		0.216394	2
WT_293T_1	hsa-miR-6841-5p	TAGGGTACTCAGAGCAAGTTGT	22	1	0.3333	0	0	-	0		0.108197	0
WT_293T_1	hsa-miR-552-5p	TGTTTAACCTTTTGCCTGTTGG	22	13	0.8125	0	0	-	1		1.40656	1
WT_293T_1	hsa-miR-552-5p	TGTTTAACCTTTTGCCTGTTG	21	1	0.0625	1	0	-	1		0.108197	2
WT_293T_1	hsa-miR-552-5p	TTGTTTAACCTTTTGCCTGTTGG	23	1	0.0625	0	0	-	2		0.108197	2
WT_293T_1	hsa-miR-552-5p	TTTTTAACCTTTTGCCTGTTGG	22	1	0.0625	0	0	-	2		0.108197	2
WT_293T_1	hsa-miR-4529-3p	TTGGACTGCTGATGGCCTGTCA	22	1	1	3	5	TGTCA	1		0.108197	4
WT_293T_1	hsa-miR-6749-5p	TCGGGCCTGGGGTTGGGGGAGCT	23	1	1	0	1	T	0		0.108197	1
WT_293T_1	hsa-miR-29b-1-5p	GCTGGTTTCATATGGTGGTTTAG	23	13	0.5652	1	0	-	0		1.40656	1
WT_293T_1	hsa-miR-29b-1-5p	GCTGGTTTCATATGGTGGTTTAGA	24	7	0.3043	0	0	-	0		0.75738	0
WT_293T_1	hsa-miR-29b-1-5p	GCTGGTTTCATATGGTGGTTT	21	1	0.0435	3	0	-	0		0.108197	3
WT_293T_1	hsa-miR-29b-1-5p	GCTGGTTTCATATGGTGGTTTA	22	1	0.0435	2	0	-	0		0.108197	2
WT_293T_1	hsa-miR-29b-1-5p	GCTGGTTTCATATGGTGGTTTAGAT	25	1	0.0435	0	1	T	0		0.108197	1
WT_293T_1	hsa-miR-32-5p	TATTGCACATTACTAAGTTGCA	22	514	0.5377	0	0	-	0		55.6133	0
WT_293T_1	hsa-miR-32-5p	TATTGCACATTACTAAGTTGC	21	169	0.1768	1	0	-	0		18.2853	1
WT_293T_1	hsa-miR-32-5p	TATTGCACATTACTAAGTTG	20	166	0.1736	2	0	-	0		17.9607	2
WT_293T_1	hsa-miR-32-5p	TATTGCACATTACTAAGTTGCAT	23	21	0.022	0	1	T	0		2.27214	1
WT_293T_1	hsa-miR-32-5p	ATATTGCACATTACTAAGTTGCA	23	19	0.0199	0	0	-	1		2.05574	1
WT_293T_1	hsa-miR-32-5p	AATTGCACATTACTAAGTTGCA	22	15	0.0157	0	0	-	1		1.62296	1
WT_293T_1	hsa-miR-32-5p	AATTGCACATTACTAAGTTG	20	8	0.0084	2	0	-	1		0.865577	3
WT_293T_1	hsa-miR-32-5p	ATATTGCACATTACTAAGTTG	21	6	0.0063	2	0	-	1		0.649182	3
WT_293T_1	hsa-miR-32-5p	TATTGCACATTACTAAGTTGCAA	23	5	0.0052	0	1	A	0		0.540985	1
WT_293T_1	hsa-miR-32-5p	AATTGCACATTACTAAGTTGC	21	5	0.0052	1	0	-	1		0.540985	2
WT_293T_1	hsa-miR-32-5p	TATTGCACATTACTAAGTT	19	4	0.0042	3	0	-	0		0.432788	3
WT_293T_1	hsa-miR-32-5p	TATTGCACATTACTAAGTTGCATT	24	2	0.0021	0	2	TT	0		0.216394	2
WT_293T_1	hsa-miR-32-5p	TATTGCACATTACTAAGTCGCA	22	2	0.0021	4	4	CGCA	0		0.216394	1
WT_293T_1	hsa-miR-32-5p	TATTGCACATTACTAAGTTGTA	22	2	0.0021	2	2	TA	0		0.216394	1
WT_293T_1	hsa-miR-32-5p	TGTTGCACATTACTAAGTTGCA	22	2	0.0021	0	0	-	2		0.216394	1
WT_293T_1	hsa-miR-32-5p	TATTGCACATTACTAAGTTA	20	2	0.0021	3	1	A	0		0.216394	2
WT_293T_1	hsa-miR-32-5p	TATTGCACATTACTAAGTTTCA	22	1	0.001	3	3	TCA	0		0.108197	1
WT_293T_1	hsa-miR-32-5p	TATAGCACATTACTAAGTTGCA	22	1	0.001	0	0	-	4		0.108197	1
WT_293T_1	hsa-miR-32-5p	TATTGCACATTACTAAGCTGCA	22	1	0.001	5	5	CTGCA	0		0.108197	1
WT_293T_1	hsa-miR-32-5p	TAGTGCACATTACTAAGTTGCA	22	1	0.001	0	0	-	3		0.108197	1
WT_293T_1	hsa-miR-32-5p	TACTGCACATTACTAAGTTGCA	22	1	0.001	0	0	-	3		0.108197	1
WT_293T_1	hsa-miR-32-5p	TAATGCACATTACTAAGTTGCA	22	1	0.001	0	0	-	3		0.108197	1
WT_293T_1	hsa-miR-32-5p	CATTGCACATTACTAAGTTGCA	22	1	0.001	0	0	-	1		0.108197	1
WT_293T_1	hsa-miR-32-5p	ATTGCACATTACTAAGTTGCATG	23	1	0.001	0	2	TG	1		0.108197	3
WT_293T_1	hsa-miR-32-5p	ATATTGCACATTACTAAGTTGCAT	24	1	0.001	0	1	T	1		0.108197	2
WT_293T_1	hsa-miR-32-5p	ATATTGCACATTACTAAGTTGC	22	1	0.001	1	0	-	1		0.108197	2
WT_293T_1	hsa-miR-32-5p	AATTGCACATTACTAAGTTTCA	22	1	0.001	3	3	TCA	1		0.108197	2
WT_293T_1	hsa-miR-32-5p	AATTGCACATTACTAAGTTTC	21	1	0.001	3	2	TC	1		0.108197	3
WT_293T_1	hsa-miR-32-5p	AATTGCACATTACTAAGTTGCAT	23	1	0.001	0	1	T	1		0.108197	2
WT_293T_1	hsa-miR-32-5p	TTGCACATTACTAAGTTGCATG	22	1	0.001	0	2	TG	2		0.108197	4
WT_293T_1	hsa-miR-1283-1-2	TCTACAAAGGAAAGCGCTTTCT	22	2	1	0	0	-	0		0.216394	0
WT_293T_1	hsa-miR-5587-5p	ATGGTCACCTCCGGGACTCT	20	4	0.8	0	2	CT	0		0.432788	2
WT_293T_1	hsa-miR-5587-5p	ATGGTCACCTCCGGGACTCTT	21	1	0.2	0	3	CTT	0		0.108197	3
WT_293T_1	hsa-miR-4775	TTAATTTTTTGTTTCGGTCACT	22	32	0.8649	0	0	-	0		3.46231	0
WT_293T_1	hsa-miR-4775	ATAATTTTTTGTTTCGGTCACT	22	1	0.027	0	0	-	1		0.108197	1
WT_293T_1	hsa-miR-4775	GTAATTTTTTGTTTCGGTCACT	22	1	0.027	0	0	-	1		0.108197	1
WT_293T_1	hsa-miR-4775	TTAATTTTTTGTTTCGGTCACC	22	1	0.027	1	1	C	0		0.108197	1
WT_293T_1	hsa-miR-4775	TTAATTTTTTGTTTCGGTCACTAT	24	1	0.027	0	2	AT	0		0.108197	2
WT_293T_1	hsa-miR-4775	TTGATTTTTTGTTTCGGTCACT	22	1	0.027	0	0	-	3		0.108197	1
WT_293T_1	hsa-miR-33b-3p	CAGTGCCTCGGCAGTGCAGC	20	1	0.25	2	0	-	0		0.108197	2
WT_293T_1	hsa-miR-33b-3p	CAGTGCCTCGGCAGTGCAGCCATT	24	1	0.25	1	3	ATT	0		0.108197	3
WT_293T_1	hsa-miR-33b-3p	TGCAGTGCCTCGGCAGTGCAGC	22	1	0.25	2	0	-	2		0.108197	4
WT_293T_1	hsa-miR-33b-3p	TGCAGTGCCTCGGCAGTGCAGT	22	1	0.25	3	1	T	2		0.108197	5
WT_293T_1	hsa-miR-542-5p	TCGGGGATCATCATGTCACGA	21	131	0.2584	2	0	-	0		14.1738	2
WT_293T_1	hsa-miR-542-5p	TCGGGGATCATCATGTCACGAGA	23	122	0.2406	0	0	-	0		13.2	0
WT_293T_1	hsa-miR-542-5p	CTCGGGGATCATCATGTCACGA	22	58	0.1144	2	0	-	1		6.27543	3
WT_293T_1	hsa-miR-542-5p	TCGGGGATCATCATGTCACGAG	22	51	0.1006	1	0	-	0		5.51805	1
WT_293T_1	hsa-miR-542-5p	TCGGGGATCATCATGTCACG	20	48	0.0947	3	0	-	0		5.19346	3
WT_293T_1	hsa-miR-542-5p	CTCGGGGATCATCATGTCACG	21	30	0.0592	3	0	-	1		3.24591	4
WT_293T_1	hsa-miR-542-5p	TCGGGGATCATCATGTCACGAGT	23	18	0.0355	1	1	T	0		1.94755	1
WT_293T_1	hsa-miR-542-5p	TCGGGGATCATCATGTCAC	19	12	0.0237	4	0	-	0		1.29836	4
WT_293T_1	hsa-miR-542-5p	TCGGGGATCATCATGTCACGAGG	23	7	0.0138	1	1	G	0		0.75738	1
WT_293T_1	hsa-miR-542-5p	CTCGGGGATCATCATGTCAC	20	6	0.0118	4	0	-	1		0.649182	5
WT_293T_1	hsa-miR-542-5p	ACGGGGATCATCATGTCACGA	21	5	0.0099	2	0	-	1		0.540985	3
WT_293T_1	hsa-miR-542-5p	CGGGGATCATCATGTCACGAGA	22	5	0.0099	0	0	-	1		0.540985	1
WT_293T_1	hsa-miR-542-5p	ACGGGGATCATCATGTCACGAGA	23	2	0.0039	0	0	-	1		0.216394	1
WT_293T_1	hsa-miR-542-5p	ACGGGGATCATCATGTCACGAG	22	2	0.0039	1	0	-	1		0.216394	2
WT_293T_1	hsa-miR-542-5p	TCGGGGATCATCATGTCAGGAGA	23	1	0.002	5	5	GGAGA	0		0.108197	1
WT_293T_1	hsa-miR-542-5p	TCGGGGATCATCATGTCACGTGA	23	1	0.002	3	3	TGA	0		0.108197	1
WT_293T_1	hsa-miR-542-5p	TCTCGGGGATCATCATGTCACGA	23	1	0.002	2	0	-	2		0.108197	4
WT_293T_1	hsa-miR-542-5p	TCGGGGATCATCATGTCCCGA	21	1	0.002	6	4	CCGA	0		0.108197	3
WT_293T_1	hsa-miR-542-5p	ACGGGGATCATCATGTCACG	20	1	0.002	3	0	-	1		0.108197	4
WT_293T_1	hsa-miR-542-5p	TCGCGGATCATCATGTCACGAG	22	1	0.002	1	0	-	4		0.108197	2
WT_293T_1	hsa-miR-542-5p	GCGGGGATCATCATGTCACGAGA	23	1	0.002	0	0	-	1		0.108197	1
WT_293T_1	hsa-miR-542-5p	GCGGGGATCATCATGTCACGAG	22	1	0.002	1	0	-	1		0.108197	2
WT_293T_1	hsa-miR-542-5p	CGGGGATCATCATGTCACGA	20	1	0.002	2	0	-	1		0.108197	3
WT_293T_1	hsa-miR-542-5p	TTGGGGATCATCATGTCACGA	21	1	0.002	2	0	-	2		0.108197	3
WT_293T_1	hsa-miR-96-3p	CAATCATGTGCAGTGCCAATAT	22	10	0.9091	1	0	-	1		1.08197	2
WT_293T_1	hsa-miR-96-3p	CAATCATGTGCAGTGCCAATA	21	1	0.0909	2	0	-	1		0.108197	3
WT_293T_1	hsa-miR-105-5p-1-2	TCAAATGCTCAGACTCCTGTGGT	23	18	0.2687	0	0	-	0		1.94755	0
WT_293T_1	hsa-miR-105-5p-1-2	TCAAATGCTCAGACTCCTGTGG	22	17	0.2537	1	0	-	0		1.83935	1
WT_293T_1	hsa-miR-105-5p-1-2	TCAAATGCTCAGACTCCTGTGGTGT	25	12	0.1791	0	2	GT	0		1.29836	2
WT_293T_1	hsa-miR-105-5p-1-2	TCAAATGCTCAGACTCCTGTGGTG	24	7	0.1045	0	1	G	0		0.75738	1
WT_293T_1	hsa-miR-105-5p-1-2	ACAAATGCTCAGACTCCTGTGGTGT	25	3	0.0448	0	2	GT	1		0.324591	3
WT_293T_1	hsa-miR-105-5p-1-2	CAAATGCTCAGACTCCTGTGG	21	2	0.0299	1	0	-	1		0.216394	2
WT_293T_1	hsa-miR-105-5p-1-2	ACAAATGCTCAGACTCCTGTGG	22	1	0.0149	1	0	-	1		0.108197	2
WT_293T_1	hsa-miR-105-5p-1-2	ACAAATGCTCAGACTCCTGTGGA	23	1	0.0149	1	1	A	1		0.108197	2
WT_293T_1	hsa-miR-105-5p-1-2	ACAAATGCTCAGACTCCTGTGGT	23	1	0.0149	0	0	-	1		0.108197	1
WT_293T_1	hsa-miR-105-5p-1-2	ACAAATGCTCAGACTCCTGTGGTG	24	1	0.0149	0	1	G	1		0.108197	2
WT_293T_1	hsa-miR-105-5p-1-2	CAAATGCTCAGACTCCTGTGGTG	23	1	0.0149	0	1	G	1		0.108197	2
WT_293T_1	hsa-miR-105-5p-1-2	TCAAATGCTCAGACTCCTGTGGTA	24	1	0.0149	0	1	A	0		0.108197	1
WT_293T_1	hsa-miR-105-5p-1-2	TCAAATGCTCAGACTCCTGTGGTGAT	26	1	0.0149	0	3	GAT	0		0.108197	3
WT_293T_1	hsa-miR-105-5p-1-2	TCAAATGCTCAGACTCCTGTGGTGC	25	1	0.0149	0	2	GC	0		0.108197	2
WT_293T_1	hsa-miR-4482-5p	AACCCAGTGGGCTATGGAAATG	22	1	1	0	0	-	0		0.108197	0
WT_293T_1	hsa-miR-4497	GGCTCCGGGACGGCTGGGA	19	163	0.7617	1	1	A	2		17.6361	3
WT_293T_1	hsa-miR-4497	GGCTCCGGGACGGCTGGGAA	20	32	0.1495	1	2	AA	2		3.46231	4
WT_293T_1	hsa-miR-4497	GCTCCGGGACGGCTGGGAA	19	11	0.0514	1	2	AA	1		1.19017	3
WT_293T_1	hsa-miR-4497	CTCCGGGACGGCTGGGAAGG	20	2	0.0093	1	4	AAGG	0		0.216394	4
WT_293T_1	hsa-miR-4497	GCTCCGGGACGGCTGGGAAGG	21	1	0.0047	1	4	AAGG	1		0.108197	5
WT_293T_1	hsa-miR-4497	GGCTCCGGGACGGCTGGGAAG	21	1	0.0047	1	3	AAG	2		0.108197	5
WT_293T_1	hsa-miR-4497	GGCTCCGGGACGGCTGGGAAGGCC	24	1	0.0047	1	6	AAGGCC	2		0.108197	7
WT_293T_1	hsa-miR-4497	TCCGGGACGGCTGGGAAGG	19	1	0.0047	1	4	AAGG	1		0.108197	5
WT_293T_1	hsa-miR-4497	TCCGGGACGGCTGGGAAGGCC	21	1	0.0047	1	6	AAGGCC	1		0.108197	6
WT_293T_1	hsa-miR-4497	TGCTCCGGGACGGCTGGGA	19	1	0.0047	1	1	A	2		0.108197	3
WT_293T_1	hsa-miR-3960	CAGCGGCGGCGGAGGCGGAGA	21	1	0.5	3	3	AGA	2		0.108197	4
WT_293T_1	hsa-miR-3960	GCGGGCGGCGGAGGCGCCGCG	21	1	0.5	4	5	CCGCG	3		0.108197	5
WT_293T_1	hsa-miR-514b-5p	TTCTCAAGAGGGAGGCAATCAT	22	1	0.5	0	0	-	0		0.108197	0
WT_293T_1	hsa-miR-514b-5p	TTCTCAAGAGGGAGGCAATCATT	23	1	0.5	0	1	T	0		0.108197	1
WT_293T_1	hsa-miR-1244-1-2-3-4	ATAAGTAGTTGGTTTGTATGAGATG	25	1	1	3	0	-	2		0.108197	5
WT_293T_1	hsa-miR-4498	TGGGCTGGCAGGGCAAGTGC	20	3	0.2	2	0	-	0		0.324591	2
WT_293T_1	hsa-miR-4498	TGGGCTGGCAGGGCAAGTGCTG	22	2	0.1333	0	0	-	0		0.216394	0
WT_293T_1	hsa-miR-4498	TGGGCTGGCAGGGCAAGTGCTGC	23	2	0.1333	0	1	C	0		0.216394	1
WT_293T_1	hsa-miR-4498	CTGGGCTGGCAGGGCAAGTGCTGT	24	1	0.0667	0	1	T	1		0.108197	2
WT_293T_1	hsa-miR-4498	TGGGCTGGCAGGGCAAGTGCT	21	1	0.0667	1	0	-	0		0.108197	1
WT_293T_1	hsa-miR-4498	TGGGCTGGCAGGGCAAGTGCTA	22	1	0.0667	1	1	A	0		0.108197	1
WT_293T_1	hsa-miR-4498	TGGGCTGGCAGGGCAAGTGCTGA	23	1	0.0667	0	1	A	0		0.108197	1
WT_293T_1	hsa-miR-4498	TGGGCTGGCAGGGCAAGTGCTGCAT	25	1	0.0667	0	3	CAT	0		0.108197	3
WT_293T_1	hsa-miR-4498	TGGGCTGGCAGGGCAAGTGCTGCTTTT	27	1	0.0667	0	5	CTTTT	0		0.108197	5
WT_293T_1	hsa-miR-4498	TGGGCTGGCAGGGCAAGTGCTGT	23	1	0.0667	0	1	T	0		0.108197	1
WT_293T_1	hsa-miR-4498	TGGGCTGGCAGGGCAAGTGCTT	22	1	0.0667	1	1	T	0		0.108197	1
WT_293T_1	hsa-miR-4654	TGTGGGATCTGGAGGCATCTGG	22	4	0.8	0	0	-	0		0.432788	0
WT_293T_1	hsa-miR-4654	TGTGGGATCTGGAGGCATCTGGGG	24	1	0.2	0	2	GG	0		0.108197	2
WT_293T_1	hsa-miR-4656	TGGGCTGAGGGCAGGAGGCCTGT	23	11	0.44	0	0	-	0		1.19017	0
WT_293T_1	hsa-miR-4656	TGGGCTGAGGGCAGGAGGCCTGTTT	25	2	0.08	0	2	TT	0		0.216394	2
WT_293T_1	hsa-miR-4656	TGGGCTGAGGGCAGGAGGCCA	21	1	0.04	3	1	A	0		0.108197	3
WT_293T_1	hsa-miR-4656	TGGGCTGAGGGCAGGAGGCCT	21	1	0.04	2	0	-	0		0.108197	2
WT_293T_1	hsa-miR-4656	TGGGCTGAGGGCAGGAGGCCTG	22	1	0.04	1	0	-	0		0.108197	1
WT_293T_1	hsa-miR-4656	TGGGCTGAGGGCAGGAGGCCTGAAA	25	1	0.04	1	3	AAA	0		0.108197	3
WT_293T_1	hsa-miR-4656	TGGGCTGAGGGCAGGAGGCCTGAT	24	1	0.04	1	2	AT	0		0.108197	1
WT_293T_1	hsa-miR-4656	TGGGCTGAGGGCAGGAGGCCTGTATT	26	1	0.04	0	3	ATT	0		0.108197	3
WT_293T_1	hsa-miR-4656	TGGGCTGAGGGCAGGAGGCCTGTGA	25	1	0.04	0	2	GA	0		0.108197	2
WT_293T_1	hsa-miR-4656	TGGGCTGAGGGCAGGAGGCCTGTT	24	1	0.04	0	1	T	0		0.108197	1
WT_293T_1	hsa-miR-4656	TGGGCTGAGGGCAGGAGGCCTGTTATT	27	1	0.04	0	4	TATT	0		0.108197	4
WT_293T_1	hsa-miR-4656	TGGGCTGAGGGCAGGAGGCCTTTGT	25	1	0.04	2	4	TTGT	0		0.108197	2
WT_293T_1	hsa-miR-4656	TGGGCTGAGGGCAGGAGGCT	20	1	0.04	4	1	T	0		0.108197	3
WT_293T_1	hsa-miR-4656	TGGGCTGAGGGCAGGAGTTT	20	1	0.04	6	3	TTT	0		0.108197	4
WT_293T_1	hsa-miR-5683	TACAGATGCAGATTCTCTGACTTC	24	8	0.7273	0	0	-	0		0.865577	0
WT_293T_1	hsa-miR-5683	TACAGATGCAGATTCTCTGACT	22	1	0.0909	2	0	-	0		0.108197	2
WT_293T_1	hsa-miR-5683	TACAGATGCAGATTCTCTGACTT	23	1	0.0909	1	0	-	0		0.108197	1
WT_293T_1	hsa-miR-5683	TACAGATGCAGATTCTCTGACTTCT	25	1	0.0909	0	1	T	0		0.108197	1
WT_293T_1	hsa-miR-6795-3p	CCACCCCTCGTTTCTTCCCCCAGT	24	7	0.2692	0	1	T	2		0.75738	3
WT_293T_1	hsa-miR-6795-3p	CCACCCCTCGTTTCTTCCCCCAG	23	4	0.1538	0	0	-	2		0.432788	2
WT_293T_1	hsa-miR-6795-3p	ACCCCTCGTTTCTTCCCCCAGT	22	3	0.1154	0	1	T	0		0.324591	1
WT_293T_1	hsa-miR-6795-3p	CACCCCTCGTTTCTTCCCCCAGT	23	2	0.0769	0	1	T	1		0.216394	2
WT_293T_1	hsa-miR-6795-3p	ACCCCTCGTTTCTTCCCCCAGA	22	1	0.0385	0	1	A	0		0.108197	1
WT_293T_1	hsa-miR-6795-3p	ACCCCTCGTTTCTTCCCCCAGTT	23	1	0.0385	0	2	TT	0		0.108197	2
WT_293T_1	hsa-miR-6795-3p	ACCCCTCGTTTCTTCCCCCAGTTT	24	1	0.0385	0	3	TTT	0		0.108197	3
WT_293T_1	hsa-miR-6795-3p	ACCCCTCGTTTCTTCCCCT	19	1	0.0385	3	1	T	0		0.108197	3
WT_293T_1	hsa-miR-6795-3p	CACCCCTCGTTTCTTCCCCAAGA	23	1	0.0385	3	4	AAGA	1		0.108197	3
WT_293T_1	hsa-miR-6795-3p	CCACCCCTCGTTTCTTCCCCCA	22	1	0.0385	1	0	-	2		0.108197	3
WT_293T_1	hsa-miR-6795-3p	CCACCCCTCGTTTCTTCCCCCAGA	24	1	0.0385	0	1	A	2		0.108197	3
WT_293T_1	hsa-miR-6795-3p	CCACCCCTCGTTTCTTCCCCCAT	23	1	0.0385	1	1	T	2		0.108197	3
WT_293T_1	hsa-miR-6795-3p	CCACCCCTCGTTTCTTCCCCCATTT	25	1	0.0385	1	3	TTT	2		0.108197	5
WT_293T_1	hsa-miR-6795-3p	CCCCCTCGTTTCTTCCCCCAGTAT	24	1	0.0385	0	3	TAT	1		0.108197	4
WT_293T_1	hsa-miR-5706	TTCTGGATAACATGCTGAAGCT	22	2	0.6667	0	0	-	0		0.216394	0
WT_293T_1	hsa-miR-5706	TCTGGATAACATGCTGAAGCT	21	1	0.3333	0	0	-	1		0.108197	1
WT_293T_1	hsa-miR-4708-3p	AGCAAGGCGGCATCTCTCTGAT	22	1	1	0	0	-	0		0.108197	0
WT_293T_1	hsa-miR-8072	GCGGCGGGGAGGTAGGCAGAG	21	1	0.5	0	2	AG	1		0.108197	3
WT_293T_1	hsa-miR-8072	GGCGGCGGGGAGGTAGGCAG	20	1	0.5	0	0	-	0		0.108197	0
WT_293T_1	hsa-miR-652-3p	AATGGCGCCACTAGGGTTGTGT	22	1344	0.4076	0	1	T	0		145.417	1
WT_293T_1	hsa-miR-652-3p	AATGGCGCCACTAGGGTTGTG	21	1125	0.3412	0	0	-	0		121.722	0
WT_293T_1	hsa-miR-652-3p	AATGGCGCCACTAGGGTTGTGC	22	197	0.0598	0	1	C	0		21.3148	1
WT_293T_1	hsa-miR-652-3p	AATGGCGCCACTAGGGTTGTGA	22	178	0.054	0	1	A	0		19.2591	1
WT_293T_1	hsa-miR-652-3p	AATGGCGCCACTAGGGTTGT	20	143	0.0434	1	0	-	0		15.4722	1
WT_293T_1	hsa-miR-652-3p	AATGGCGCCACTAGGGTTGTGG	22	40	0.0121	0	1	G	0		4.32788	1
WT_293T_1	hsa-miR-652-3p	AATGGCGCCACTAGGGTTGTGTAG	24	19	0.0058	0	3	TAG	0		2.05574	3
WT_293T_1	hsa-miR-652-3p	AATGGCGCCACTAGGGTTGTT	21	17	0.0052	1	1	T	0		1.83935	1
WT_293T_1	hsa-miR-652-3p	AATGGCGCCACTAGGGTTGTGCT	23	16	0.0049	0	2	CT	0		1.73115	2
WT_293T_1	hsa-miR-652-3p	AATGGCGCCACTAGGGTTGTGTT	23	16	0.0049	0	2	TT	0		1.73115	2
WT_293T_1	hsa-miR-652-3p	AATGGCGCCACTAGGGTTG	19	15	0.0045	2	0	-	0		1.62296	2
WT_293T_1	hsa-miR-652-3p	TGAATGGCGCCACTAGGGTTGTGT	24	9	0.0027	0	1	T	2		0.973774	3
WT_293T_1	hsa-miR-652-3p	AATGGCGCCACTAGGGTTGTTT	22	9	0.0027	1	2	TT	0		0.973774	2
WT_293T_1	hsa-miR-652-3p	AATGGCGCCACTAGGGTTGTGAA	23	8	0.0024	0	2	AA	0		0.865577	2
WT_293T_1	hsa-miR-652-3p	AATGGCGCCACTAGGGTTGTGTTT	24	6	0.0018	0	3	TTT	0		0.649182	3
WT_293T_1	hsa-miR-652-3p	ATGGCGCCACTAGGGTTGTGT	21	6	0.0018	0	1	T	1		0.649182	2
WT_293T_1	hsa-miR-652-3p	TGAATGGCGCCACTAGGGTTGTG	23	6	0.0018	0	0	-	2		0.649182	2
WT_293T_1	hsa-miR-652-3p	TGAATGGCGCCACTAGGGTTGT	22	5	0.0015	1	0	-	2		0.540985	3
WT_293T_1	hsa-miR-652-3p	GAATGGCGCCACTAGGGTTGTGT	23	5	0.0015	0	1	T	1		0.540985	2
WT_293T_1	hsa-miR-652-3p	AATGGCGCCACTAGGGTTGTGTA	23	5	0.0015	0	2	TA	0		0.540985	2
WT_293T_1	hsa-miR-652-3p	AATGGCGCCACTAGGGTTGTGTAA	24	5	0.0015	0	3	TAA	0		0.540985	3
WT_293T_1	hsa-miR-652-3p	AATGGCGCCACTAGGGTTGTAG	22	5	0.0015	1	2	AG	0		0.540985	1
WT_293T_1	hsa-miR-652-3p	ATGGCGCCACTAGGGTTGTGC	21	5	0.0015	0	1	C	1		0.540985	2
WT_293T_1	hsa-miR-652-3p	AATGGCGCCACTAGGGTTGTA	21	5	0.0015	1	1	A	0		0.540985	1
WT_293T_1	hsa-miR-652-3p	GAATGGCGCCACTAGGGTTGTG	22	5	0.0015	0	0	-	1		0.540985	1
WT_293T_1	hsa-miR-652-3p	AATGGCGCCACTAGGGTTGTGTG	23	4	0.0012	0	2	TG	0		0.432788	2
WT_293T_1	hsa-miR-652-3p	AGTGGCGCCACTAGGGTTGTG	21	4	0.0012	0	0	-	2		0.432788	1
WT_293T_1	hsa-miR-652-3p	AATGGCGCCACTAGGGTAGTGT	22	4	0.0012	4	5	AGTGT	0		0.432788	2
WT_293T_1	hsa-miR-652-3p	GAATGGCGCCACTAGGGTTGT	21	4	0.0012	1	0	-	1		0.432788	2
WT_293T_1	hsa-miR-652-3p	AATGGCGCCACTAGGGTTGTGAG	23	4	0.0012	0	2	AG	0		0.432788	2
WT_293T_1	hsa-miR-652-3p	CAATGGCGCCACTAGGGTTGTGT	23	4	0.0012	0	1	T	1		0.432788	2
WT_293T_1	hsa-miR-652-3p	GATGGCGCCACTAGGGTTGTGT	22	4	0.0012	0	1	T	1		0.432788	2
WT_293T_1	hsa-miR-652-3p	TGAATGGCGCCACTAGGGTTGTT	23	3	0.0009	1	1	T	2		0.324591	3
WT_293T_1	hsa-miR-652-3p	AATGGCGCCACTAGGGTTGTGAT	23	3	0.0009	0	2	AT	0		0.324591	2
WT_293T_1	hsa-miR-652-3p	ATGGCGCCACTAGGGTTGTGCT	22	2	0.0006	0	2	CT	1		0.216394	3
WT_293T_1	hsa-miR-652-3p	GATGGCGCCACTAGGGTTGTG	21	2	0.0006	0	0	-	1		0.216394	1
WT_293T_1	hsa-miR-652-3p	AATGGCGCCACTAGGGTTGTTA	22	2	0.0006	1	2	TA	0		0.216394	2
WT_293T_1	hsa-miR-652-3p	AATGGCGCCACTAGGGTTGTGTGT	24	2	0.0006	0	3	TGT	0		0.216394	3
WT_293T_1	hsa-miR-652-3p	AATGGCGCCACTAGGGTGGTGT	22	2	0.0006	4	5	GGTGT	0		0.216394	2
WT_293T_1	hsa-miR-652-3p	AATGGCGCCACTAGGGTTGTGCA	23	2	0.0006	0	2	CA	0		0.216394	2
WT_293T_1	hsa-miR-652-3p	AATGGCGCCACTAGGGATGTG	21	2	0.0006	5	5	ATGTG	0		0.216394	1
WT_293T_1	hsa-miR-652-3p	AATGGCGCCACTAGGGTTGTAT	22	2	0.0006	1	2	AT	0		0.216394	2
WT_293T_1	hsa-miR-652-3p	AATGGCGCCACTAGGGCTGTGT	22	2	0.0006	5	6	CTGTGT	0		0.216394	2
WT_293T_1	hsa-miR-652-3p	AATGGCGCCACTAGGGTTGCGC	22	2	0.0006	2	3	CGC	0		0.216394	2
WT_293T_1	hsa-miR-652-3p	TGAATGGCGCCACTAGGGTTGTGA	24	2	0.0006	0	1	A	2		0.216394	3
WT_293T_1	hsa-miR-652-3p	AATGGCGCCACTAGGGTAGTG	21	2	0.0006	4	4	AGTG	0		0.216394	1
WT_293T_1	hsa-miR-652-3p	AATGGCGCCACTAGGGTCGTGT	22	2	0.0006	4	5	CGTGT	0		0.216394	2
WT_293T_1	hsa-miR-652-3p	GATGGCGCCACTAGGGTTGTGA	22	1	0.0003	0	1	A	1		0.108197	2
WT_293T_1	hsa-miR-652-3p	TGAATGGCGCCACTAGGGTTGTGTA	25	1	0.0003	0	2	TA	2		0.108197	4
WT_293T_1	hsa-miR-652-3p	TGAATGGCGCCACTAGGGTTGTGAT	25	1	0.0003	0	2	AT	2		0.108197	4
WT_293T_1	hsa-miR-652-3p	CAATGGCGCCACTAGGGTTGTT	22	1	0.0003	1	1	T	1		0.108197	2
WT_293T_1	hsa-miR-652-3p	GTGGCGCCACTAGGGTTGTG	20	1	0.0003	0	0	-	2		0.108197	2
WT_293T_1	hsa-miR-652-3p	TGAATGGCGCCACTAGGGTTG	21	1	0.0003	2	0	-	2		0.108197	4
WT_293T_1	hsa-miR-652-3p	GATGGCGCCACTAGGGTTGTGC	22	1	0.0003	0	1	C	1		0.108197	2
WT_293T_1	hsa-miR-652-3p	GGTGGCGCCACTAGGGTTGT	20	1	0.0003	1	0	-	2		0.108197	3
WT_293T_1	hsa-miR-652-3p	GAATGGCGCCACTAGGGTTGTGAT	24	1	0.0003	0	2	AT	1		0.108197	3
WT_293T_1	hsa-miR-652-3p	GAATGGCGCCACTAGGGTTGTGC	23	1	0.0003	0	1	C	1		0.108197	2
WT_293T_1	hsa-miR-652-3p	GGAATGGCGCCACTAGGGTTGTT	23	1	0.0003	1	1	T	2		0.108197	3
WT_293T_1	hsa-miR-652-3p	GGAATGGCGCCACTAGGGTTGTGC	24	1	0.0003	0	1	C	2		0.108197	3
WT_293T_1	hsa-miR-652-3p	GGAATGGCGCCACTAGGGTTGTG	23	1	0.0003	0	0	-	2		0.108197	2
WT_293T_1	hsa-miR-652-3p	CAATGGCGCCACTAGGGTTGTG	22	1	0.0003	0	0	-	1		0.108197	1
WT_293T_1	hsa-miR-652-3p	CAATGGCGCCACTAGGGTTGTGC	23	1	0.0003	0	1	C	1		0.108197	2
WT_293T_1	hsa-miR-652-3p	AAAGGCGCCACTAGGGTTGTGT	22	1	0.0003	0	1	T	3		0.108197	2
WT_293T_1	hsa-miR-652-3p	ATTGGCGCCACTAGGGTTGTGT	22	1	0.0003	0	1	T	2		0.108197	2
WT_293T_1	hsa-miR-652-3p	AATGGCGCCACTAGGGTTGTGAAA	24	1	0.0003	0	3	AAA	0		0.108197	3
WT_293T_1	hsa-miR-652-3p	AACGGCGCCACTAGGGTTGTG	21	1	0.0003	0	0	-	3		0.108197	1
WT_293T_1	hsa-miR-652-3p	AACGGCGCCACTAGGGTTGTGT	22	1	0.0003	0	1	T	3		0.108197	2
WT_293T_1	hsa-miR-652-3p	AATGGCGCCACTAGGGCTGTG	21	1	0.0003	5	5	CTGTG	0		0.108197	1
WT_293T_1	hsa-miR-652-3p	AATGGCGCCACTAGGGCTGTGC	22	1	0.0003	5	6	CTGTGC	0		0.108197	2
WT_293T_1	hsa-miR-652-3p	AATGGCGCCACTAGGGGTGTGT	22	1	0.0003	5	6	GTGTGT	0		0.108197	2
WT_293T_1	hsa-miR-652-3p	AATGGCGCCACTAGGGTTATGT	22	1	0.0003	3	4	ATGT	0		0.108197	2
WT_293T_1	hsa-miR-652-3p	AATGGCGCCACTAGGGTTCTGA	22	1	0.0003	3	4	CTGA	0		0.108197	2
WT_293T_1	hsa-miR-652-3p	AATGGCGCCACTAGGGTTGAG	21	1	0.0003	2	2	AG	0		0.108197	1
WT_293T_1	hsa-miR-652-3p	AATGGCGCCACTAGGGTTGAGA	22	1	0.0003	2	3	AGA	0		0.108197	2
WT_293T_1	hsa-miR-652-3p	AATGGCGCCACTAGGGTTGCG	21	1	0.0003	2	2	CG	0		0.108197	1
WT_293T_1	hsa-miR-652-3p	AATGGCGCCACTAGGGTTGTAA	22	1	0.0003	1	2	AA	0		0.108197	2
WT_293T_1	hsa-miR-652-3p	AATGGCGCCACTAGGGTTGTGAAT	24	1	0.0003	0	3	AAT	0		0.108197	3
WT_293T_1	hsa-miR-652-3p	ATGGCGCCACTAGGGTTGTGTTT	23	1	0.0003	0	3	TTT	1		0.108197	4
WT_293T_1	hsa-miR-652-3p	AATGGCGCCACTAGGGTTGTGCTG	24	1	0.0003	0	3	CTG	0		0.108197	3
WT_293T_1	hsa-miR-652-3p	AATGGCGCCACTAGGGTTGTGCTT	24	1	0.0003	0	3	CTT	0		0.108197	3
WT_293T_1	hsa-miR-652-3p	AATGGCGCCACTAGGGTTGTGGT	23	1	0.0003	0	2	GT	0		0.108197	2
WT_293T_1	hsa-miR-652-3p	AATGGCGCCACTAGGGTTGTGTAT	24	1	0.0003	0	3	TAT	0		0.108197	3
WT_293T_1	hsa-miR-652-3p	AAAGGCGCCACTAGGGTTGTGTAG	24	1	0.0003	0	3	TAG	3		0.108197	4
WT_293T_1	hsa-miR-652-3p	AATGGCGCCACTAGGGTTGTGTTA	24	1	0.0003	0	3	TTA	0		0.108197	3
WT_293T_1	hsa-miR-652-3p	AATGGCGCCACTAGGGTTGTGTTGA	25	1	0.0003	0	4	TTGA	0		0.108197	4
WT_293T_1	hsa-miR-652-3p	AATGGCGCCACTAGGGTTGTGTTTT	25	1	0.0003	0	4	TTTT	0		0.108197	4
WT_293T_1	hsa-miR-652-3p	AATGGCGCCACTAGGGTTGTTCT	23	1	0.0003	1	3	TCT	0		0.108197	3
WT_293T_1	hsa-miR-652-3p	AATGGCGCCACTAGGGTTGTTTA	23	1	0.0003	1	3	TTA	0		0.108197	3
WT_293T_1	hsa-miR-652-3p	ATGGCGCCACTAGGGTTGTGTT	22	1	0.0003	0	2	TT	1		0.108197	3
WT_293T_1	hsa-miR-652-3p	TGAATGGCGCCACTAGGGTTGTTA	24	1	0.0003	1	2	TA	2		0.108197	4
WT_293T_1	hsa-miR-6815-5p	GTAGGTGGCGCCGGAGGAGTCATT	24	1	0.5	0	0	-	1		0.108197	1
WT_293T_1	hsa-miR-6815-5p	TAGGTGGCGCCGGAGGAGTCATT	23	1	0.5	0	0	-	0		0.108197	0
WT_293T_1	hsa-miR-218-5p-1-2	TTGTGCTTGATCTAACCATGTG	22	74037	0.4047	0	1	G	0		8010.59	1
WT_293T_1	hsa-miR-218-5p-1-2	TTGTGCTTGATCTAACCGTGTG	22	43375	0.2371	4	5	GTGTG	0		4693.05	2
WT_293T_1	hsa-miR-218-5p-1-2	TTGTGCTTGATCTAACCGTGT	21	27385	0.1497	4	4	GTGT	0		2962.98	1
WT_293T_1	hsa-miR-218-5p-1-2	TTGTGCTTGATCTAACCATGT	21	9920	0.0542	0	0	-	0		1073.31	0
WT_293T_1	hsa-miR-218-5p-1-2	TTGTGCTTGATCTAACCATGTGT	23	6345	0.0347	0	2	GT	0		686.51	2
WT_293T_1	hsa-miR-218-5p-1-2	TTGTGCTTGATCTAACCGTGTGT	23	6043	0.033	4	6	GTGTGT	0		653.835	3
WT_293T_1	hsa-miR-218-5p-1-2	TTGTGCTTGATCTAACCGTGTGA	23	3565	0.0195	4	6	GTGTGA	0		385.723	3
WT_293T_1	hsa-miR-218-5p-1-2	TTGTGCTTGATCTAACCATGTGA	23	2777	0.0152	0	2	GA	0		300.463	2
WT_293T_1	hsa-miR-218-5p-1-2	ATGTGCTTGATCTAACCATGTG	22	1464	0.008	0	1	G	1		158.401	2
WT_293T_1	hsa-miR-218-5p-1-2	TTGTGCTTGATCTAACCATGTGG	23	912	0.005	0	2	GG	0		98.6757	2
WT_293T_1	hsa-miR-218-5p-1-2	ATGTGCTTGATCTAACCGTGTG	22	912	0.005	4	5	GTGTG	1		98.6757	3
WT_293T_1	hsa-miR-218-5p-1-2	ATGTGCTTGATCTAACCGTGT	21	546	0.003	4	4	GTGT	1		59.0756	2
WT_293T_1	hsa-miR-218-5p-1-2	TTGTGCTTGATCTAACCATG	20	310	0.0017	1	0	-	0		33.5411	1
WT_293T_1	hsa-miR-218-5p-1-2	TTGTGCTTGATCTAACCGTG	20	309	0.0017	4	3	GTG	0		33.4329	2
WT_293T_1	hsa-miR-218-5p-1-2	TGTGCTTGATCTAACCATGTGG	22	289	0.0016	0	2	GG	1		31.269	3
WT_293T_1	hsa-miR-218-5p-1-2	ATGTGCTTGATCTAACCATGT	21	227	0.0012	0	0	-	1		24.5607	1
WT_293T_1	hsa-miR-218-5p-1-2	TGTGCTTGATCTAACCGTGTGG	22	170	0.0009	4	6	GTGTGG	1		18.3935	4
WT_293T_1	hsa-miR-218-5p-1-2	ATGTGCTTGATCTAACCGTGTGT	23	139	0.0008	4	6	GTGTGT	1		15.0394	4
WT_293T_1	hsa-miR-218-5p-1-2	ATGTGCTTGATCTAACCATGTGT	23	131	0.0007	0	2	GT	1		14.1738	3
WT_293T_1	hsa-miR-218-5p-1-2	TTGTGCTTGATCTAACCGTGTGG	23	124	0.0007	4	6	GTGTGG	0		13.4164	3
WT_293T_1	hsa-miR-218-5p-1-2	TTGTGCTTGATCTAACCATGTGGT	24	124	0.0007	0	3	GGT	0		13.4164	3
WT_293T_1	hsa-miR-218-5p-1-2	TTGTGCTTGATCTAACCATGTGAA	24	106	0.0006	0	3	GAA	0		11.4689	3
WT_293T_1	hsa-miR-218-5p-1-2	TGTGCTTGATCTAACCGTGT	20	106	0.0006	4	4	GTGT	1		11.4689	2
WT_293T_1	hsa-miR-218-5p-1-2	TTGTGCTTGATCTAACCGTGTGAA	24	102	0.0006	4	7	GTGTGAA	0		11.0361	4
WT_293T_1	hsa-miR-218-5p-1-2	CTGTGCTTGATCTAACCATGTG	22	95	0.0005	0	1	G	1		10.2787	2
WT_293T_1	hsa-miR-218-5p-1-2	TTGTGCTTGATCTAACCATGTA	22	93	0.0005	0	1	A	0		10.0623	1
WT_293T_1	hsa-miR-218-5p-1-2	TGTGCTTGATCTAACCATGTG	21	80	0.0004	0	1	G	1		8.65577	2
WT_293T_1	hsa-miR-218-5p-1-2	TTGTGCTTGATCTAACCGTGTA	22	79	0.0004	4	5	GTGTA	0		8.54757	2
WT_293T_1	hsa-miR-218-5p-1-2	GTGTGCTTGATCTAACCATGTG	22	77	0.0004	0	1	G	1		8.33117	2
WT_293T_1	hsa-miR-218-5p-1-2	TTGTGCTTGATCTAACCATGCG	22	76	0.0004	1	2	CG	0		8.22298	2
WT_293T_1	hsa-miR-218-5p-1-2	TTGTGCTTGATCTAACCGTGTT	22	75	0.0004	4	5	GTGTT	0		8.11478	2
WT_293T_1	hsa-miR-218-5p-1-2	CTGTGCTTGATCTAACCGTGTG	22	72	0.0004	4	5	GTGTG	1		7.79019	3
WT_293T_1	hsa-miR-218-5p-1-2	TTGTGCTTGATCTAACCCTGTG	22	70	0.0004	4	5	CTGTG	0		7.5738	2
WT_293T_1	hsa-miR-218-5p-1-2	TCGTGCTTGATCTAACCATGTG	22	69	0.0004	0	1	G	2		7.4656	2
WT_293T_1	hsa-miR-218-5p-1-2	TTGTGCTTGATCTAACAATGTG	22	68	0.0004	5	6	AATGTG	0		7.3574	2
WT_293T_1	hsa-miR-218-5p-1-2	TTGTGCTTGATCTAACCATGTGGTTG	26	66	0.0004	0	5	GGTTG	0		7.14101	5
WT_293T_1	hsa-miR-218-5p-1-2	ATGTGCTTGATCTAACCATGTGA	23	62	0.0003	0	2	GA	1		6.70822	3
WT_293T_1	hsa-miR-218-5p-1-2	TGTGCTTGATCTAACCATGT	20	62	0.0003	0	0	-	1		6.70822	1
WT_293T_1	hsa-miR-218-5p-1-2	ATGTGCTTGATCTAACCGTGTGA	23	56	0.0003	4	6	GTGTGA	1		6.05904	4
WT_293T_1	hsa-miR-218-5p-1-2	GTGTGCTTGATCTAACCGTGTG	22	54	0.0003	4	5	GTGTG	1		5.84264	3
WT_293T_1	hsa-miR-218-5p-1-2	TTGTGCTTGATCTAACCATGTT	22	54	0.0003	0	1	T	0		5.84264	1
WT_293T_1	hsa-miR-218-5p-1-2	TTGTGCTTGATCTAACAGTGTG	22	50	0.0003	5	6	AGTGTG	0		5.40985	3
WT_293T_1	hsa-miR-218-5p-1-2	TTGTGCTTGATCTAACCGT	19	49	0.0003	4	2	GT	0		5.30166	2
WT_293T_1	hsa-miR-218-5p-1-2	TTGTGCTTGATCTAACCTTGTG	22	47	0.0003	4	5	TTGTG	0		5.08526	2
WT_293T_1	hsa-miR-218-5p-1-2	TTGTGCTTGATCTAACCACGTG	22	45	0.0002	3	4	CGTG	0		4.86887	2
WT_293T_1	hsa-miR-218-5p-1-2	TTATGCTTGATCTAACCATGTG	22	41	0.0002	0	1	G	3		4.43608	2
WT_293T_1	hsa-miR-218-5p-1-2	TTGTGCTTGATCTAACCGTGCG	22	40	0.0002	4	5	GTGCG	0		4.32788	3
WT_293T_1	hsa-miR-218-5p-1-2	TTGTGCTTGATCTAACCATGTGAG	24	39	0.0002	0	3	GAG	0		4.21969	3
WT_293T_1	hsa-miR-218-5p-1-2	TGTGCTTGATCTAACCGTGTG	21	35	0.0002	4	5	GTGTG	1		3.7869	3
WT_293T_1	hsa-miR-218-5p-1-2	GTGTGCTTGATCTAACCGTGT	21	32	0.0002	4	4	GTGT	1		3.46231	2
WT_293T_1	hsa-miR-218-5p-1-2	CTGTGCTTGATCTAACCGTGT	21	31	0.0002	4	4	GTGT	1		3.35411	2
WT_293T_1	hsa-miR-218-5p-1-2	ATCTGCTTGATCTAACCATGTG	22	31	0.0002	0	1	G	3		3.35411	3
WT_293T_1	hsa-miR-218-5p-1-2	TTGTGCTTGATCTAACAGTGT	21	31	0.0002	5	5	AGTGT	0		3.35411	2
WT_293T_1	hsa-miR-218-5p-1-2	TTGTGCTTGATCTAACCATATG	22	29	0.0002	2	3	ATG	0		3.13772	2
WT_293T_1	hsa-miR-218-5p-1-2	TTGTGCTTGATCTAACCTTGT	21	28	0.0002	4	4	TTGT	0		3.02952	1
WT_293T_1	hsa-miR-218-5p-1-2	TTGTGCTTGATCTAACCATGTAG	23	28	0.0002	0	2	AG	0		3.02952	2
WT_293T_1	hsa-miR-218-5p-1-2	TTGTGCTTGATCTAACCAT	19	28	0.0002	2	0	-	0		3.02952	2
WT_293T_1	hsa-miR-218-5p-1-2	TTATGCTTGATCTAACCGTGTG	22	28	0.0002	4	5	GTGTG	3		3.02952	3
WT_293T_1	hsa-miR-218-5p-1-2	TTGTGCTTGATCTAACCGCGTG	22	27	0.0001	4	5	GCGTG	0		2.92132	3
WT_293T_1	hsa-miR-218-5p-1-2	TCGTGCTTGATCTAACCGTGTG	22	27	0.0001	4	5	GTGTG	2		2.92132	3
WT_293T_1	hsa-miR-218-5p-1-2	TTGTGCTTGATCTAACCATGTGGTT	25	26	0.0001	0	4	GGTT	0		2.81312	4
WT_293T_1	hsa-miR-218-5p-1-2	TTGTGCTTGATCTAACCGAGTG	22	25	0.0001	4	5	GAGTG	0		2.70493	3
WT_293T_1	hsa-miR-218-5p-1-2	TTGTGCTTGATCTAACCATGTGGA	24	24	0.0001	0	3	GGA	0		2.59673	3
WT_293T_1	hsa-miR-218-5p-1-2	TTCTGCTTGATCTAACCATGTG	22	24	0.0001	0	1	G	3		2.59673	2
WT_293T_1	hsa-miR-218-5p-1-2	TTGTGCTTGATCTAACTGTGTG	22	23	0.0001	5	6	TGTGTG	0		2.48853	3
WT_293T_1	hsa-miR-218-5p-1-2	ATGTGCTTGATCTAACCATGTGG	23	23	0.0001	0	2	GG	1		2.48853	3
WT_293T_1	hsa-miR-218-5p-1-2	TTGTGCTTGATCTAACCGTGA	21	23	0.0001	4	4	GTGA	0		2.48853	2
WT_293T_1	hsa-miR-218-5p-1-2	TTGTGCTTGATCTAACCATGTAA	23	23	0.0001	0	2	AA	0		2.48853	2
WT_293T_1	hsa-miR-218-5p-1-2	TTGTGCTTGATCTAACCGTGTGAG	24	23	0.0001	4	7	GTGTGAG	0		2.48853	4
WT_293T_1	hsa-miR-218-5p-1-2	TTGTGCTTGATCTAACCATGTGAT	24	22	0.0001	0	3	GAT	0		2.38034	3
WT_293T_1	hsa-miR-218-5p-1-2	TCGTGCTTGATCTAACCGTGT	21	22	0.0001	4	4	GTGT	2		2.38034	2
WT_293T_1	hsa-miR-218-5p-1-2	TTGTGCTTGATCTAACCAAGTG	22	22	0.0001	3	4	AGTG	0		2.38034	2
WT_293T_1	hsa-miR-218-5p-1-2	TTGTGCTTGATCTAACTATGTG	22	22	0.0001	5	6	TATGTG	0		2.38034	2
WT_293T_1	hsa-miR-218-5p-1-2	TGTGCTTGATCTAACCATGTGGT	23	21	0.0001	0	3	GGT	1		2.27214	4
WT_293T_1	hsa-miR-218-5p-1-2	TAGTGCTTGATCTAACCATGTG	22	20	0.0001	0	1	G	2		2.16394	2
WT_293T_1	hsa-miR-218-5p-1-2	TTGTGCTTGATCTAACCATGTGAAA	25	19	0.0001	0	4	GAAA	0		2.05574	4
WT_293T_1	hsa-miR-218-5p-1-2	TTGTGCTTGATCTAACCATCTG	22	18	0.0001	2	3	CTG	0		1.94755	2
WT_293T_1	hsa-miR-218-5p-1-2	TTGTGCTTGATCTAACCGTGTGC	23	17	0.0001	4	6	GTGTGC	0		1.83935	3
WT_293T_1	hsa-miR-218-5p-1-2	TTGTGCTTGATCTAACCGTGTGGT	24	17	0.0001	4	7	GTGTGGT	0		1.83935	4
WT_293T_1	hsa-miR-218-5p-1-2	TTGTGCTTGATCTAACCGTGC	21	17	0.0001	4	4	GTGC	0		1.83935	2
WT_293T_1	hsa-miR-218-5p-1-2	TTGTGCTTGATCTAACCGTGTGAT	24	16	0.0001	4	7	GTGTGAT	0		1.73115	4
WT_293T_1	hsa-miR-218-5p-1-2	TTGTGCTTGATCTAACCGTGTAA	23	16	0.0001	4	6	GTGTAA	0		1.73115	3
WT_293T_1	hsa-miR-218-5p-1-2	TTGTGCTTGATCTAACCATGAG	22	15	0.0001	1	2	AG	0		1.62296	2
WT_293T_1	hsa-miR-218-5p-1-2	TTGTGCTTGATCTAACCGTATG	22	15	0.0001	4	5	GTATG	0		1.62296	3
WT_293T_1	hsa-miR-218-5p-1-2	TTCTGCTTGATCTAACCGTGTG	22	15	0.0001	4	5	GTGTG	3		1.62296	3
WT_293T_1	hsa-miR-218-5p-1-2	TTGTGCTTGATCTAACTGTGT	21	15	0.0001	5	5	TGTGT	0		1.62296	2
WT_293T_1	hsa-miR-218-5p-1-2	TTGTGCTTGATCTAACCGTGTGAAA	25	14	0.0001	4	8	GTGTGAAA	0		1.51476	5
WT_293T_1	hsa-miR-218-5p-1-2	TTGTGCTTGATCTAACCATGTGTT	24	14	0.0001	0	3	GTT	0		1.51476	3
WT_293T_1	hsa-miR-218-5p-1-2	TTGTGCTTGATCTAACCATGTGC	23	14	0.0001	0	2	GC	0		1.51476	2
WT_293T_1	hsa-miR-218-5p-1-2	TTGTGCTTGATCTAACCGTCTG	22	13	0.0001	4	5	GTCTG	0		1.40656	3
WT_293T_1	hsa-miR-218-5p-1-2	TGTGCTTGATCTAACCGTGTGGT	23	13	0.0001	4	7	GTGTGGT	1		1.40656	5
WT_293T_1	hsa-miR-218-5p-1-2	TTGTGCTTGATCTAACCGCGT	21	13	0.0001	4	4	GCGT	0		1.40656	2
WT_293T_1	hsa-miR-218-5p-1-2	TTGTGCTTGATCTAACCGTGTGTA	24	12	0.0001	4	7	GTGTGTA	0		1.29836	4
WT_293T_1	hsa-miR-218-5p-1-2	TTGTGCTTGATCTAACCATGTGAAT	25	12	0.0001	0	4	GAAT	0		1.29836	4
WT_293T_1	hsa-miR-218-5p-1-2	TTGTGCTTGATCTAACCGTAT	21	12	0.0001	4	4	GTAT	0		1.29836	2
WT_293T_1	hsa-miR-218-5p-1-2	TTATGCTTGATCTAACCGTGT	21	12	0.0001	4	4	GTGT	3		1.29836	2
WT_293T_1	hsa-miR-218-5p-1-2	TTGTGCTTGATCTAACCCTGT	21	11	0.0001	4	4	CTGT	0		1.19017	1
WT_293T_1	hsa-miR-218-5p-1-2	TAGTGCTTGATCTAACCGTGTG	22	11	0.0001	4	5	GTGTG	2		1.19017	3
WT_293T_1	hsa-miR-218-5p-1-2	ATGTGCTTGATCTAACCATG	20	11	0.0001	1	0	-	1		1.19017	2
WT_293T_1	hsa-miR-218-5p-1-2	TTGTGCTTGATCTAACCATTTG	22	11	0.0001	2	3	TTG	0		1.19017	2
WT_293T_1	hsa-miR-218-5p-1-2	TTGTGCTTGATCTAACCGAGT	21	11	0.0001	4	4	GAGT	0		1.19017	2
WT_293T_1	hsa-miR-218-5p-1-2	TTTTGCTTGATCTAACCGTGTG	22	11	0.0001	4	5	GTGTG	3		1.19017	3
WT_293T_1	hsa-miR-218-5p-1-2	TTGTGCTTGATCTAACCGTGTAT	23	11	0.0001	4	6	GTGTAT	0		1.19017	3
WT_293T_1	hsa-miR-218-5p-1-2	CTGTGCTTGATCTAACCATGT	21	10	0.0001	0	0	-	1		1.08197	1
WT_293T_1	hsa-miR-218-5p-1-2	TTGTGCTTGATCTAACCATGTGTA	24	10	0.0001	0	3	GTA	0		1.08197	3
WT_293T_1	hsa-miR-218-5p-1-2	TTGTGCTTGATCTAACCGTGTGTAT	25	10	0.0001	4	8	GTGTGTAT	0		1.08197	5
WT_293T_1	hsa-miR-218-5p-1-2	TAGTGCTTGATCTAACCGTGT	21	10	0.0001	4	4	GTGT	2		1.08197	2
WT_293T_1	hsa-miR-218-5p-1-2	TTGTGCTTGATCTAACAATGT	21	10	0.0001	5	5	AATGT	0		1.08197	1
WT_293T_1	hsa-miR-218-5p-1-2	ATTTGCTTGATCTAACCATGTG	22	10	0.0001	0	1	G	3		1.08197	3
WT_293T_1	hsa-miR-218-5p-1-2	TTGTGCTTGATCTAACCGTCT	21	9	0	4	4	GTCT	0		0.973774	2
WT_293T_1	hsa-miR-218-5p-1-2	TTGTGCTTGATCTAACCATGTGGTTT	26	9	0	0	5	GGTTT	0		0.973774	5
WT_293T_1	hsa-miR-218-5p-1-2	TTGTGCTTGATCTAACCATGTGAAG	25	9	0	0	4	GAAG	0		0.973774	4
WT_293T_1	hsa-miR-218-5p-1-2	TTGTGCTTGATCTAACCATGTGTAT	25	9	0	0	4	GTAT	0		0.973774	4
WT_293T_1	hsa-miR-218-5p-1-2	GTGTGCTTGATCTAACCATGT	21	9	0	0	0	-	1		0.973774	1
WT_293T_1	hsa-miR-218-5p-1-2	TTGTGCTTGATCTAACCGTGAG	22	9	0	4	5	GTGAG	0		0.973774	3
WT_293T_1	hsa-miR-218-5p-1-2	TTGTGCTTGATCTAACCATGTC	22	9	0	0	1	C	0		0.973774	1
WT_293T_1	hsa-miR-218-5p-1-2	TTGTGCTTGATCTAACCGTGTGAAT	25	8	0	4	8	GTGTGAAT	0		0.865577	5
WT_293T_1	hsa-miR-218-5p-1-2	TTCTGCTTGATCTAACCGTGT	21	8	0	4	4	GTGT	3		0.865577	2
WT_293T_1	hsa-miR-218-5p-1-2	CTGTGCTTGATCTAACCATGTGT	23	8	0	0	2	GT	1		0.865577	3
WT_293T_1	hsa-miR-218-5p-1-2	TTGTGCTTGATCTAACCATGTGTAA	25	8	0	0	4	GTAA	0		0.865577	4
WT_293T_1	hsa-miR-218-5p-1-2	TTGTGCTTGATCTAACCTTGTGA	23	8	0	4	6	TTGTGA	0		0.865577	3
WT_293T_1	hsa-miR-218-5p-1-2	ATGTGCTTGATCTAACCAAGTG	22	8	0	3	4	AGTG	1		0.865577	3
WT_293T_1	hsa-miR-218-5p-1-2	TTGTGCTTGATCTAACCATGC	21	8	0	1	1	C	0		0.865577	1
WT_293T_1	hsa-miR-218-5p-1-2	TTTTGCTTGATCTAACCATGTG	22	8	0	0	1	G	3		0.865577	2
WT_293T_1	hsa-miR-218-5p-1-2	ATCTGCTTGATCTAACCGTGTG	22	8	0	4	5	GTGTG	3		0.865577	4
WT_293T_1	hsa-miR-218-5p-1-2	TTATGCTTGATCTAACCATGT	21	8	0	0	0	-	3		0.865577	1
WT_293T_1	hsa-miR-218-5p-1-2	TTCTGCTTGATCTAACCATGTGT	23	7	0	0	2	GT	3		0.75738	3
WT_293T_1	hsa-miR-218-5p-1-2	TCGTGCTTGATCTAACCATGT	21	7	0	0	0	-	2		0.75738	1
WT_293T_1	hsa-miR-218-5p-1-2	GTGTGCTTGATCTAACCGTGTGA	23	7	0	4	6	GTGTGA	1		0.75738	4
WT_293T_1	hsa-miR-218-5p-1-2	TTGTGCTTGATCTAACCATGCGT	23	7	0	1	3	CGT	0		0.75738	2
WT_293T_1	hsa-miR-218-5p-1-2	CTGTGCTTGATCTAACCGTGTGT	23	7	0	4	6	GTGTGT	1		0.75738	4
WT_293T_1	hsa-miR-218-5p-1-2	TTGTGCTTGATCTAACCATGTAT	23	7	0	0	2	AT	0		0.75738	2
WT_293T_1	hsa-miR-218-5p-1-2	TTGTGCTTGATCTAACAGTGTGA	23	7	0	5	7	AGTGTGA	0		0.75738	4
WT_293T_1	hsa-miR-218-5p-1-2	TTGTGCTTGATCTAACCGTGTGAAG	25	7	0	4	8	GTGTGAAG	0		0.75738	5
WT_293T_1	hsa-miR-218-5p-1-2	TTGTGCTTGATCTAACCATGTGTTT	25	7	0	0	4	GTTT	0		0.75738	4
WT_293T_1	hsa-miR-218-5p-1-2	TTGTGCTTGATCTAACCGTTTG	22	7	0	4	5	GTTTG	0		0.75738	3
WT_293T_1	hsa-miR-218-5p-1-2	TTGTGCTTGATCTAACCGTGTC	22	7	0	4	5	GTGTC	0		0.75738	2
WT_293T_1	hsa-miR-218-5p-1-2	TTGTGCTTGATCTAACCGCGTGA	23	7	0	4	6	GCGTGA	0		0.75738	4
WT_293T_1	hsa-miR-218-5p-1-2	TTGTGCTTGATCTAACCGTGTAG	23	6	0	4	6	GTGTAG	0		0.649182	3
WT_293T_1	hsa-miR-218-5p-1-2	TTGTGCTTGATCTAACCACGT	21	6	0	3	3	CGT	0		0.649182	1
WT_293T_1	hsa-miR-218-5p-1-2	GTGTGCTTGATCTAACCGTGTGT	23	6	0	4	6	GTGTGT	1		0.649182	4
WT_293T_1	hsa-miR-218-5p-1-2	TTGTGCTTGATCTAACCATGTGAGA	25	6	0	0	4	GAGA	0		0.649182	4
WT_293T_1	hsa-miR-218-5p-1-2	TTGTGCTTGATCTAACCGTGTGTTT	25	6	0	4	8	GTGTGTTT	0		0.649182	5
WT_293T_1	hsa-miR-218-5p-1-2	TTCTGCTTGATCTAACCATGT	21	6	0	0	0	-	3		0.649182	1
WT_293T_1	hsa-miR-218-5p-1-2	ATGTGCTTGATCTAACCGTG	20	6	0	4	3	GTG	1		0.649182	3
WT_293T_1	hsa-miR-218-5p-1-2	TTGTGCTTGATCTAACCTTGTGT	23	6	0	4	6	TTGTGT	0		0.649182	3
WT_293T_1	hsa-miR-218-5p-1-2	ATCTGCTTGATCTAACCGTGT	21	6	0	4	4	GTGT	3		0.649182	3
WT_293T_1	hsa-miR-218-5p-1-2	ATCTGCTTGATCTAACCATGTGT	23	6	0	0	2	GT	3		0.649182	4
WT_293T_1	hsa-miR-218-5p-1-2	TTGTGCTTGATCTAACCATGGG	22	6	0	1	2	GG	0		0.649182	2
WT_293T_1	hsa-miR-218-5p-1-2	ATATGCTTGATCTAACCATGTG	22	6	0	0	1	G	3		0.649182	3
WT_293T_1	hsa-miR-218-5p-1-2	TTGTGCTTGATCTAACCAGGTG	22	5	0	3	4	GGTG	0		0.540985	2
WT_293T_1	hsa-miR-218-5p-1-2	TGGTGCTTGATCTAACCATGTG	22	5	0	0	1	G	2		0.540985	2
WT_293T_1	hsa-miR-218-5p-1-2	TGTGCTTGATCTAACCATGTGT	22	5	0	0	2	GT	1		0.540985	3
WT_293T_1	hsa-miR-218-5p-1-2	AGTGCTTGATCTAACCATGTGG	22	5	0	0	2	GG	2		0.540985	4
WT_293T_1	hsa-miR-218-5p-1-2	ATGTGCTTGATCTAACCATCTG	22	5	0	2	3	CTG	1		0.540985	3
WT_293T_1	hsa-miR-218-5p-1-2	TTGTGCTTGATCTAACAGTGTGT	23	5	0	5	7	AGTGTGT	0		0.540985	4
WT_293T_1	hsa-miR-218-5p-1-2	TCGTGCTTGATCTAACCGTGTGT	23	5	0	4	6	GTGTGT	2		0.540985	4
WT_293T_1	hsa-miR-218-5p-1-2	TTGTGCTTGATCTAACCAAGT	21	5	0	3	3	AGT	0		0.540985	1
WT_293T_1	hsa-miR-218-5p-1-2	TTATGCTTGATCTAACCGTGTGT	23	5	0	4	6	GTGTGT	3		0.540985	4
WT_293T_1	hsa-miR-218-5p-1-2	TCGTGCTTGATCTAACCGTGTGA	23	5	0	4	6	GTGTGA	2		0.540985	4
WT_293T_1	hsa-miR-218-5p-1-2	ATGTGCTTGATCTAACCGTGTC	22	5	0	4	5	GTGTC	1		0.540985	3
WT_293T_1	hsa-miR-218-5p-1-2	TTGTGCTTGATCTAACCGTGTTT	23	5	0	4	6	GTGTTT	0		0.540985	3
WT_293T_1	hsa-miR-218-5p-1-2	TTGTGCTTGATCTAACCGTGTGTAA	25	5	0	4	8	GTGTGTAA	0		0.540985	5
WT_293T_1	hsa-miR-218-5p-1-2	ATTGTGCTTGATCTAACCGTGTG	23	5	0	4	5	GTGTG	1		0.540985	3
WT_293T_1	hsa-miR-218-5p-1-2	CTGTGCTTGATCTAACCATGTGA	23	5	0	0	2	GA	1		0.540985	3
WT_293T_1	hsa-miR-218-5p-1-2	GTGCTTGATCTAACCATGTG	20	5	0	0	1	G	2		0.540985	3
WT_293T_1	hsa-miR-218-5p-1-2	ATGTGCTTGATCTAACCATGTC	22	5	0	0	1	C	1		0.540985	2
WT_293T_1	hsa-miR-218-5p-1-2	TTGTGCTTGATCTAACCATGTGTG	24	5	0	0	3	GTG	0		0.540985	3
WT_293T_1	hsa-miR-218-5p-1-2	ATGTGCTTGATCTAACCGAGTG	22	5	0	4	5	GAGTG	1		0.540985	4
WT_293T_1	hsa-miR-218-5p-1-2	TTGTGCTTGATCTAACCGTGTGTT	24	5	0	4	7	GTGTGTT	0		0.540985	4
WT_293T_1	hsa-miR-218-5p-1-2	TTGTGCTTGATCTAACCATGTGGAA	25	5	0	0	4	GGAA	0		0.540985	4
WT_293T_1	hsa-miR-218-5p-1-2	TTGTGCTTGATCTAACCGTGTTA	23	5	0	4	6	GTGTTA	0		0.540985	3
WT_293T_1	hsa-miR-218-5p-1-2	ATGTGCTTGATCTAACCGTGTGAA	24	5	0	4	7	GTGTGAA	1		0.540985	5
WT_293T_1	hsa-miR-218-5p-1-2	TGTGCTTGATCTAACCGTGTGT	22	4	0	4	6	GTGTGT	1		0.432788	4
WT_293T_1	hsa-miR-218-5p-1-2	CTTGTGCTTGATCTAACCATGTG	23	4	0	0	1	G	1		0.432788	2
WT_293T_1	hsa-miR-218-5p-1-2	TTGTGCTTGATCTAACCGCGTGT	23	4	0	4	6	GCGTGT	0		0.432788	3
WT_293T_1	hsa-miR-218-5p-1-2	TGTGCTTGATCTAACCGTGTGGTT	24	4	0	4	8	GTGTGGTT	1		0.432788	6
WT_293T_1	hsa-miR-218-5p-1-2	AGTGCTTGATCTAACCGTGTGG	22	4	0	4	6	GTGTGG	2		0.432788	5
WT_293T_1	hsa-miR-218-5p-1-2	TTGTGCTTGATCTAACCGTGTGAC	24	4	0	4	7	GTGTGAC	0		0.432788	4
WT_293T_1	hsa-miR-218-5p-1-2	TTGTGCTTGATCTAACCATAT	21	4	0	2	2	AT	0		0.432788	1
WT_293T_1	hsa-miR-218-5p-1-2	TTGTGCTTGATCTAACCGTATGT	23	4	0	4	6	GTATGT	0		0.432788	2
WT_293T_1	hsa-miR-218-5p-1-2	GGTTGTGCTTGATCTAACCATGTG	24	4	0	0	1	G	2		0.432788	3
WT_293T_1	hsa-miR-218-5p-1-2	TTGTGCTTGATCTAACAATGTGA	23	4	0	5	7	AATGTGA	0		0.432788	3
WT_293T_1	hsa-miR-218-5p-1-2	ATTGTGCTTGATCTAACCATGTG	23	4	0	0	1	G	1		0.432788	2
WT_293T_1	hsa-miR-218-5p-1-2	TTGTGCTTGATCTAACAATGTGT	23	4	0	5	7	AATGTGT	0		0.432788	3
WT_293T_1	hsa-miR-218-5p-1-2	TTGTGCTTGATCTAACCGTGCGA	23	4	0	4	6	GTGCGA	0		0.432788	4
WT_293T_1	hsa-miR-218-5p-1-2	TTGTGCTTGATCTAACCACGTGT	23	4	0	3	5	CGTGT	0		0.432788	2
WT_293T_1	hsa-miR-218-5p-1-2	TTGTGCTTGATCTAACCGTGCGT	23	4	0	4	6	GTGCGT	0		0.432788	3
WT_293T_1	hsa-miR-218-5p-1-2	TTGTGCTTGATCTAACCCTGTGT	23	4	0	4	6	CTGTGT	0		0.432788	3
WT_293T_1	hsa-miR-218-5p-1-2	TCGTGCTTGATCTAACCATGTGT	23	4	0	0	2	GT	2		0.432788	3
WT_293T_1	hsa-miR-218-5p-1-2	CTTGTGCTTGATCTAACCGTGTG	23	4	0	4	5	GTGTG	1		0.432788	3
WT_293T_1	hsa-miR-218-5p-1-2	TTGTGCTTGATCTAACCATGTGACA	25	4	0	0	4	GACA	0		0.432788	4
WT_293T_1	hsa-miR-218-5p-1-2	ATGTGCTTGATCTAACAGTGTG	22	4	0	5	6	AGTGTG	1		0.432788	4
WT_293T_1	hsa-miR-218-5p-1-2	TTGTGCTTGATCTAACCATGTGTTTT	26	4	0	0	5	GTTTT	0		0.432788	5
WT_293T_1	hsa-miR-218-5p-1-2	TCGTGCTTGATCTAACCATGTGA	23	3	0	0	2	GA	2		0.324591	3
WT_293T_1	hsa-miR-218-5p-1-2	TTGTGCTTGATCTAACCATGTGAC	24	3	0	0	3	GAC	0		0.324591	3
WT_293T_1	hsa-miR-218-5p-1-2	GTGTGCTTGATCTAACCATGTGT	23	3	0	0	2	GT	1		0.324591	3
WT_293T_1	hsa-miR-218-5p-1-2	TTGTGCTTGATCTAACCATGTGAAC	25	3	0	0	4	GAAC	0		0.324591	4
WT_293T_1	hsa-miR-218-5p-1-2	TTGTGCTTGATCTAACCATGTGAAAT	26	3	0	0	5	GAAAT	0		0.324591	5
WT_293T_1	hsa-miR-218-5p-1-2	AATTGTGCTTGATCTAACCATGTG	24	3	0	0	1	G	2		0.324591	3
WT_293T_1	hsa-miR-218-5p-1-2	TTTTGCTTGATCTAACCGTGT	21	3	0	4	4	GTGT	3		0.324591	2
WT_293T_1	hsa-miR-218-5p-1-2	TTGTGCTTGATCTAACCATGTGTAG	25	3	0	0	4	GTAG	0		0.324591	4
WT_293T_1	hsa-miR-218-5p-1-2	TTGTGCTTGATCTAACCTGTG	21	3	0	4	4	TGTG	0		0.324591	2
WT_293T_1	hsa-miR-218-5p-1-2	TTGTGCTTGATCTAACCATCT	21	3	0	2	2	CT	0		0.324591	1
WT_293T_1	hsa-miR-218-5p-1-2	TTGTGCTTGATCTAACCGTATGA	23	3	0	4	6	GTATGA	0		0.324591	3
WT_293T_1	hsa-miR-218-5p-1-2	ATGTGCTTGATCTAACCATGTGGT	24	3	0	0	3	GGT	1		0.324591	4
WT_293T_1	hsa-miR-218-5p-1-2	TTCTGCTTGATCTAACCATGTGA	23	3	0	0	2	GA	3		0.324591	3
WT_293T_1	hsa-miR-218-5p-1-2	TTTGCTTGATCTAACCGTGT	20	3	0	4	4	GTGT	3		0.324591	2
WT_293T_1	hsa-miR-218-5p-1-2	TTGTGCTTGATCTAACCATGA	21	3	0	1	1	A	0		0.324591	1
WT_293T_1	hsa-miR-218-5p-1-2	CTGTGCTTGATCTAACCGTGTGA	23	3	0	4	6	GTGTGA	1		0.324591	4
WT_293T_1	hsa-miR-218-5p-1-2	TGTGCTTGATCTAACCATGTGGA	23	3	0	0	3	GGA	1		0.324591	4
WT_293T_1	hsa-miR-218-5p-1-2	TTGTGCTTGATCTAACCATGTTG	23	3	0	0	2	TG	0		0.324591	2
WT_293T_1	hsa-miR-218-5p-1-2	TTGTGCTTGATCTAACCATGTTT	23	3	0	0	2	TT	0		0.324591	2
WT_293T_1	hsa-miR-218-5p-1-2	TTGTGCTTGATCTAACCAAGTGT	23	3	0	3	5	AGTGT	0		0.324591	2
WT_293T_1	hsa-miR-218-5p-1-2	GATTGTGCTTGATCTAACCATGTG	24	3	0	0	1	G	2		0.324591	3
WT_293T_1	hsa-miR-218-5p-1-2	TGTGCTTGATCTAACCATGTGGTTG	25	3	0	0	5	GGTTG	1		0.324591	6
WT_293T_1	hsa-miR-218-5p-1-2	TTGTGCTTGATCTAACTGTGTGT	23	3	0	5	7	TGTGTGT	0		0.324591	4
WT_293T_1	hsa-miR-218-5p-1-2	TGTGCTTGATCTAACCATGTGGTA	24	3	0	0	4	GGTA	1		0.324591	5
WT_293T_1	hsa-miR-218-5p-1-2	TTGTGCTTGATCTAACCGTTT	21	3	0	4	4	GTTT	0		0.324591	2
WT_293T_1	hsa-miR-218-5p-1-2	CTTGTGCTTGATCTAACCATGT	22	3	0	0	0	-	1		0.324591	1
WT_293T_1	hsa-miR-218-5p-1-2	TTGTGCTTGATCTAACCGGGTGT	23	2	0	4	6	GGGTGT	0		0.216394	3
WT_293T_1	hsa-miR-218-5p-1-2	TTGTGCTTGATCTAACCATGTTA	23	2	0	0	2	TA	0		0.216394	2
WT_293T_1	hsa-miR-218-5p-1-2	TTGTGCTTGATCTAACCATGTGAGT	25	2	0	0	4	GAGT	0		0.216394	4
WT_293T_1	hsa-miR-218-5p-1-2	TTGTGCTTGATCTAACCGTGGG	22	2	0	4	5	GTGGG	0		0.216394	3
WT_293T_1	hsa-miR-218-5p-1-2	TTGTGCTTGATCTAACCATGAGA	23	2	0	1	3	AGA	0		0.216394	3
WT_293T_1	hsa-miR-218-5p-1-2	TTGTGCTTGATCTAACCACGTGA	23	2	0	3	5	CGTGA	0		0.216394	3
WT_293T_1	hsa-miR-218-5p-1-2	TTGTGCTTGATCTAACCGTGG	21	2	0	4	4	GTGG	0		0.216394	2
WT_293T_1	hsa-miR-218-5p-1-2	TTGTGCTTGATCTAACTATGTGG	23	2	0	5	7	TATGTGG	0		0.216394	3
WT_293T_1	hsa-miR-218-5p-1-2	TTGTGCTTGATCTAACCGGGTG	22	2	0	4	5	GGGTG	0		0.216394	3
WT_293T_1	hsa-miR-218-5p-1-2	TTGTGCTTGATCTAACCATGTCT	23	2	0	0	2	CT	0		0.216394	2
WT_293T_1	hsa-miR-218-5p-1-2	TTGTGCTTGATCTAACCGTGTGATA	25	2	0	4	8	GTGTGATA	0		0.216394	5
WT_293T_1	hsa-miR-218-5p-1-2	TTGTGCTTGATCTAACCAGGTGT	23	2	0	3	5	GGTGT	0		0.216394	2
WT_293T_1	hsa-miR-218-5p-1-2	TTGTGCTTGATCTAACCATGTGTCT	25	2	0	0	4	GTCT	0		0.216394	4
WT_293T_1	hsa-miR-218-5p-1-2	TTGTGCTTGATCTAACGATGTG	22	2	0	5	6	GATGTG	0		0.216394	2
WT_293T_1	hsa-miR-218-5p-1-2	TTTTGCTTGATCTAACCATGTGT	23	2	0	0	2	GT	3		0.216394	3
WT_293T_1	hsa-miR-218-5p-1-2	TTGTGCTTGATCTAACCGTGAGT	23	2	0	4	6	GTGAGT	0		0.216394	3
WT_293T_1	hsa-miR-218-5p-1-2	TTGTGCTTGATCTAACCGGGT	21	2	0	4	4	GGGT	0		0.216394	2
WT_293T_1	hsa-miR-218-5p-1-2	TTGTGCTTGATCTAACCATGTAAA	24	2	0	0	3	AAA	0		0.216394	3
WT_293T_1	hsa-miR-218-5p-1-2	TTGTGCTTGATCTAACCATATGT	23	2	0	2	4	ATGT	0		0.216394	2
WT_293T_1	hsa-miR-218-5p-1-2	TTGTGCTTGATCTAACCATGGGA	23	2	0	1	3	GGA	0		0.216394	3
WT_293T_1	hsa-miR-218-5p-1-2	TTGTGCTTGATCTAACCGTGTCT	23	2	0	4	6	GTGTCT	0		0.216394	3
WT_293T_1	hsa-miR-218-5p-1-2	TTGTGCTTGATCTAACTATGT	21	2	0	5	5	TATGT	0		0.216394	1
WT_293T_1	hsa-miR-218-5p-1-2	TTTTGCTTGATCTAACCGTGTGT	23	2	0	4	6	GTGTGT	3		0.216394	4
WT_293T_1	hsa-miR-218-5p-1-2	GGTTGTGCTTGATCTAACCATGTGT	25	2	0	0	2	GT	2		0.216394	4
WT_293T_1	hsa-miR-218-5p-1-2	ATGTGCTTGATCTAACCATATG	22	2	0	2	3	ATG	1		0.216394	3
WT_293T_1	hsa-miR-218-5p-1-2	ATGTGCTTGATCTAACCGTGTGG	23	2	0	4	6	GTGTGG	1		0.216394	4
WT_293T_1	hsa-miR-218-5p-1-2	ATGTGCTTGATCTAACCGTGTA	22	2	0	4	5	GTGTA	1		0.216394	3
WT_293T_1	hsa-miR-218-5p-1-2	TTATGCTTGATCTAACCATGTGT	23	2	0	0	2	GT	3		0.216394	3
WT_293T_1	hsa-miR-218-5p-1-2	ATGTGCTTGATCTAACCAAGTC	22	2	0	3	4	AGTC	1		0.216394	3
WT_293T_1	hsa-miR-218-5p-1-2	GGTTGTGCTTGATCTAACCGTGTG	24	2	0	4	5	GTGTG	2		0.216394	4
WT_293T_1	hsa-miR-218-5p-1-2	GTGCTTGATCTAACCGTGTG	20	2	0	4	5	GTGTG	2		0.216394	4
WT_293T_1	hsa-miR-218-5p-1-2	TGTGCTTGATCTAACCGCGT	20	2	0	4	4	GCGT	1		0.216394	3
WT_293T_1	hsa-miR-218-5p-1-2	ATGTGCTTGATCTAACCAGGTG	22	2	0	3	4	GGTG	1		0.216394	3
WT_293T_1	hsa-miR-218-5p-1-2	TGTGCTTGATCTAACCATGTGA	22	2	0	0	2	GA	1		0.216394	3
WT_293T_1	hsa-miR-218-5p-1-2	TGTGCTTGATCTAACCATGTA	21	2	0	0	1	A	1		0.216394	2
WT_293T_1	hsa-miR-218-5p-1-2	ATGTGCTTGATCTAACCATCTGT	23	2	0	2	4	CTGT	1		0.216394	3
WT_293T_1	hsa-miR-218-5p-1-2	TTCTGCTTGATCTAACCATCTG	22	2	0	2	3	CTG	3		0.216394	3
WT_293T_1	hsa-miR-218-5p-1-2	ATGTGCTTGATCTAACCGAGTC	22	2	0	4	5	GAGTC	1		0.216394	4
WT_293T_1	hsa-miR-218-5p-1-2	ATGTGCTTGATCTAACCGAGT	21	2	0	4	4	GAGT	1		0.216394	3
WT_293T_1	hsa-miR-218-5p-1-2	TGGTGCTTGATCTAACCGTGTG	22	2	0	4	5	GTGTG	2		0.216394	3
WT_293T_1	hsa-miR-218-5p-1-2	ATGTGCTTGATCTAACCCTGTG	22	2	0	4	5	CTGTG	1		0.216394	3
WT_293T_1	hsa-miR-218-5p-1-2	ATGTGCTTGATCTAACCATGAGT	23	2	0	1	3	AGT	1		0.216394	3
WT_293T_1	hsa-miR-218-5p-1-2	ATGTGCTTGATCTAACCATGTA	22	2	0	0	1	A	1		0.216394	2
WT_293T_1	hsa-miR-218-5p-1-2	TCGTGCTTGATCTAACCATGTGG	23	2	0	0	2	GG	2		0.216394	3
WT_293T_1	hsa-miR-218-5p-1-2	ATGTGCTTGATCTAACCATGTT	22	2	0	0	1	T	1		0.216394	2
WT_293T_1	hsa-miR-218-5p-1-2	ATGTGCTTGATCTAACCATGTGGTT	25	2	0	0	4	GGTT	1		0.216394	5
WT_293T_1	hsa-miR-218-5p-1-2	ATGTGCTTGATCTAACCATGTGAT	24	2	0	0	3	GAT	1		0.216394	4
WT_293T_1	hsa-miR-218-5p-1-2	ATGTGCTTGATCTAACAGTGT	21	2	0	5	5	AGTGT	1		0.216394	3
WT_293T_1	hsa-miR-218-5p-1-2	ATGTGCTTGATCTAACCATGTGAAA	25	2	0	0	4	GAAA	1		0.216394	5
WT_293T_1	hsa-miR-218-5p-1-2	TTGTGCTTGATCTAACAATGTGG	23	2	0	5	7	AATGTGG	0		0.216394	3
WT_293T_1	hsa-miR-218-5p-1-2	CTTGTGCTTGATCTAACCGTGT	22	2	0	4	4	GTGT	1		0.216394	2
WT_293T_1	hsa-miR-218-5p-1-2	GGGTGCTTGATCTAACCATGTG	22	2	0	0	1	G	2		0.216394	3
WT_293T_1	hsa-miR-218-5p-1-2	TTCTGCTTGATCTAACCGTGTGA	23	2	0	4	6	GTGTGA	3		0.216394	4
WT_293T_1	hsa-miR-218-5p-1-2	AATTGTGCTTGATCTAACCATGT	23	2	0	0	0	-	2		0.216394	2
WT_293T_1	hsa-miR-218-5p-1-2	TTGTGCTTGATCTAACATGTG	21	2	0	5	5	ATGTG	0		0.216394	2
WT_293T_1	hsa-miR-218-5p-1-2	ATTGTGCTTGATCTAACCATGT	22	2	0	0	0	-	1		0.216394	1
WT_293T_1	hsa-miR-218-5p-1-2	AGTGCTTGATCTAACCGTGT	20	2	0	4	4	GTGT	2		0.216394	3
WT_293T_1	hsa-miR-218-5p-1-2	ATTGTGCTTGATCTAACCATGTGT	24	2	0	0	2	GT	1		0.216394	3
WT_293T_1	hsa-miR-218-5p-1-2	ATGTGCTTGATCTAACCCTGT	21	1	0	4	4	CTGT	1		0.108197	2
WT_293T_1	hsa-miR-218-5p-1-2	ATGTGCTTGATCTAACCGAGTGA	23	1	0	4	6	GAGTGA	1		0.108197	4
WT_293T_1	hsa-miR-218-5p-1-2	TTGTGCTTGATCTAACCGTCTGT	23	1	0	4	6	GTCTGT	0		0.108197	3
WT_293T_1	hsa-miR-218-5p-1-2	ATTTGCTTGATCTAACCATGTC	22	1	0	0	1	C	3		0.108197	3
WT_293T_1	hsa-miR-218-5p-1-2	ATTTGCTTGATCTAACCATTTG	22	1	0	2	3	TTG	3		0.108197	4
WT_293T_1	hsa-miR-218-5p-1-2	ATGTGCTTGATCTAACCGTGTT	22	1	0	4	5	GTGTT	1		0.108197	3
WT_293T_1	hsa-miR-218-5p-1-2	ATTTGCTTGATCTAACCGATTG	22	1	0	4	5	GATTG	3		0.108197	5
WT_293T_1	hsa-miR-218-5p-1-2	ATGTGCTTGATCTAACCATTTG	22	1	0	2	3	TTG	1		0.108197	3
WT_293T_1	hsa-miR-218-5p-1-2	ATGTGCTTGATCTAACCGCGTG	22	1	0	4	5	GCGTG	1		0.108197	4
WT_293T_1	hsa-miR-218-5p-1-2	ATTTGCTTGATCTAACCGTGTG	22	1	0	4	5	GTGTG	3		0.108197	4
WT_293T_1	hsa-miR-218-5p-1-2	CATTGTGCTTGATCTAACCATGTG	24	1	0	0	1	G	2		0.108197	3
WT_293T_1	hsa-miR-218-5p-1-2	ATGTGCTTGATCTAACCATGTGGTCG	26	1	0	0	5	GGTCG	1		0.108197	6
WT_293T_1	hsa-miR-218-5p-1-2	TTGTGCTTGATCTAACCGTGTGCA	24	1	0	4	7	GTGTGCA	0		0.108197	4
WT_293T_1	hsa-miR-218-5p-1-2	CTAGTGCTTGATCTAACCATGTG	23	1	0	0	1	G	3		0.108197	3
WT_293T_1	hsa-miR-218-5p-1-2	TTGTGCTTGATCTAACCGTGTGGA	24	1	0	4	7	GTGTGGA	0		0.108197	4
WT_293T_1	hsa-miR-218-5p-1-2	TTGTGCTTGATCTAACCGTGTGAGA	25	1	0	4	8	GTGTGAGA	0		0.108197	5
WT_293T_1	hsa-miR-218-5p-1-2	ATTTGCTTGATCTAACCAAGT	21	1	0	3	3	AGT	3		0.108197	3
WT_293T_1	hsa-miR-218-5p-1-2	ATGTGCTTGATCTAACCGTTT	21	1	0	4	4	GTTT	1		0.108197	3
WT_293T_1	hsa-miR-218-5p-1-2	ATGTGCTTGATCTAACCGT	19	1	0	4	2	GT	1		0.108197	3
WT_293T_1	hsa-miR-218-5p-1-2	ATGTGCTTGATCTAACCGTGTGAT	24	1	0	4	7	GTGTGAT	1		0.108197	5
WT_293T_1	hsa-miR-218-5p-1-2	TTGTGCTTGATCTAACCGTGGGT	23	1	0	4	6	GTGGGT	0		0.108197	3
WT_293T_1	hsa-miR-218-5p-1-2	ATGTGCTTGATCTAACCGTGTAA	23	1	0	4	6	GTGTAA	1		0.108197	4
WT_293T_1	hsa-miR-218-5p-1-2	ATGTGCTTGATCTAACCGTGCGA	23	1	0	4	6	GTGCGA	1		0.108197	5
WT_293T_1	hsa-miR-218-5p-1-2	ATGTGCTTGATCTAACCTTGTG	22	1	0	4	5	TTGTG	1		0.108197	3
WT_293T_1	hsa-miR-218-5p-1-2	TTGTGCTTGATCTAACCGTGTGGC	24	1	0	4	7	GTGTGGC	0		0.108197	4
WT_293T_1	hsa-miR-218-5p-1-2	TTGTGCTTGATCTAACCGTGTAAA	24	1	0	4	7	GTGTAAA	0		0.108197	4
WT_293T_1	hsa-miR-218-5p-1-2	TTGTGCTTGATCTAACCGTGTAAT	24	1	0	4	7	GTGTAAT	0		0.108197	4
WT_293T_1	hsa-miR-218-5p-1-2	ATGTGCTTGATCTAACCGTGCG	22	1	0	4	5	GTGCG	1		0.108197	4
WT_293T_1	hsa-miR-218-5p-1-2	ATTGTGCTTGATCTAACCATGTGA	24	1	0	0	2	GA	1		0.108197	3
WT_293T_1	hsa-miR-218-5p-1-2	TTGTGCTTGATCTAACCGTGAGA	23	1	0	4	6	GTGAGA	0		0.108197	4
WT_293T_1	hsa-miR-218-5p-1-2	ATGTGCTTGATCTAACCGTGA	21	1	0	4	4	GTGA	1		0.108197	3
WT_293T_1	hsa-miR-218-5p-1-2	ATGTGCTTGATCTAACCGTCTG	22	1	0	4	5	GTCTG	1		0.108197	4
WT_293T_1	hsa-miR-218-5p-1-2	ATGTGCTTGATCTAACCGTCT	21	1	0	4	4	GTCT	1		0.108197	3
WT_293T_1	hsa-miR-218-5p-1-2	ATTGTGCTTGATCTAACCGTGT	22	1	0	4	4	GTGT	1		0.108197	2
WT_293T_1	hsa-miR-218-5p-1-2	TTGTGCTTGATCTAACCAAGTGAGA	25	1	0	3	7	AGTGAGA	0		0.108197	5
WT_293T_1	hsa-miR-218-5p-1-2	TTGTGCTTGATCTAACCGTGTGTG	24	1	0	4	7	GTGTGTG	0		0.108197	4
WT_293T_1	hsa-miR-218-5p-1-2	TTGTGCTTGATCTAACCGTGTGGTA	25	1	0	4	8	GTGTGGTA	0		0.108197	5
WT_293T_1	hsa-miR-218-5p-1-2	ATGTGCTTGATCTAACAGTGTGAA	24	1	0	5	8	AGTGTGAA	1		0.108197	6
WT_293T_1	hsa-miR-218-5p-1-2	TTGTGCTTGATCTAACGGTGTG	22	1	0	5	6	GGTGTG	0		0.108197	3
WT_293T_1	hsa-miR-218-5p-1-2	TTGTGCTTGATCTAACGTGTG	21	1	0	5	5	GTGTG	0		0.108197	3
WT_293T_1	hsa-miR-218-5p-1-2	TTGTGCTTGATCTAACTATG	20	1	0	5	4	TATG	0		0.108197	2
WT_293T_1	hsa-miR-218-5p-1-2	ATGTGCTTGATCTAACAATGTG	22	1	0	5	6	AATGTG	1		0.108197	3
WT_293T_1	hsa-miR-218-5p-1-2	ATCTGCTTGATCTAACCGTGTGT	23	1	0	4	6	GTGTGT	3		0.108197	5
WT_293T_1	hsa-miR-218-5p-1-2	TTGTGCTTGATCTAACTATGTGGT	24	1	0	5	8	TATGTGGT	0		0.108197	4
WT_293T_1	hsa-miR-218-5p-1-2	TTGTGCTTGATCTAACTGTATG	22	1	0	5	6	TGTATG	0		0.108197	4
WT_293T_1	hsa-miR-218-5p-1-2	ATCTGCTTGATCTAACCGTGTGA	23	1	0	4	6	GTGTGA	3		0.108197	5
WT_293T_1	hsa-miR-218-5p-1-2	ATCTGCTTGATCTAACCATGTGA	23	1	0	0	2	GA	3		0.108197	4
WT_293T_1	hsa-miR-218-5p-1-2	TTGTGCTTGATCTAACTGTGTGGA	24	1	0	5	8	TGTGTGGA	0		0.108197	5
WT_293T_1	hsa-miR-218-5p-1-2	ATCTGCTTGATCTAACAGTGTG	22	1	0	5	6	AGTGTG	3		0.108197	5
WT_293T_1	hsa-miR-218-5p-1-2	TTTGCTTGATCTAACCATGTG	21	1	0	0	1	G	3		0.108197	2
WT_293T_1	hsa-miR-218-5p-1-2	AGTTGTGCTTGATCTAACCATGTG	24	1	0	0	1	G	2		0.108197	3
WT_293T_1	hsa-miR-218-5p-1-2	TTTGCTTGATCTAACCGTGTGT	22	1	0	4	6	GTGTGT	3		0.108197	4
WT_293T_1	hsa-miR-218-5p-1-2	TTTGTGCTTGATCTAACCATGTG	23	1	0	0	1	G	1		0.108197	2
WT_293T_1	hsa-miR-218-5p-1-2	TTTGTGCTTGATCTAACCATGTGT	24	1	0	0	2	GT	1		0.108197	3
WT_293T_1	hsa-miR-218-5p-1-2	TTTTGCTTGATCTAACCATGT	21	1	0	0	0	-	3		0.108197	1
WT_293T_1	hsa-miR-218-5p-1-2	AGTGCTTGATCTAACCATGT	20	1	0	0	0	-	2		0.108197	2
WT_293T_1	hsa-miR-218-5p-1-2	ACGTGCTTGATCTAACCGTGT	21	1	0	4	4	GTGT	2		0.108197	3
WT_293T_1	hsa-miR-218-5p-1-2	ACGTGCTTGATCTAACCATGTGT	23	1	0	0	2	GT	2		0.108197	4
WT_293T_1	hsa-miR-218-5p-1-2	TTTTGCTTGATCTAACCGTGTGA	23	1	0	4	6	GTGTGA	3		0.108197	4
WT_293T_1	hsa-miR-218-5p-1-2	TTGTGCTTGATCTAACGGTGT	21	1	0	5	5	GGTGT	0		0.108197	2
WT_293T_1	hsa-miR-218-5p-1-2	TTGTGCTTGATCTAACGATGT	21	1	0	5	5	GATGT	0		0.108197	1
WT_293T_1	hsa-miR-218-5p-1-2	ATGTGCTTGATCTAACCATGTGAA	24	1	0	0	3	GAA	1		0.108197	4
WT_293T_1	hsa-miR-218-5p-1-2	ATGTGCTTGATCTAACCACGTC	22	1	0	3	4	CGTC	1		0.108197	3
WT_293T_1	hsa-miR-218-5p-1-2	ATGTGCTTGATCTAACCATGTCT	23	1	0	0	2	CT	1		0.108197	3
WT_293T_1	hsa-miR-218-5p-1-2	ATGTGCTTGATCTAACCATGTAGC	24	1	0	0	3	AGC	1		0.108197	4
WT_293T_1	hsa-miR-218-5p-1-2	ATGTGCTTGATCTAACCATGTAG	23	1	0	0	2	AG	1		0.108197	3
WT_293T_1	hsa-miR-218-5p-1-2	TTGTGCTTGATCTAACCGTGTGTCG	25	1	0	4	8	GTGTGTCG	0		0.108197	5
WT_293T_1	hsa-miR-218-5p-1-2	TTGTGCTTGATCTAACCGTGTGTCT	25	1	0	4	8	GTGTGTCT	0		0.108197	5
WT_293T_1	hsa-miR-218-5p-1-2	CTGTGCTTGATCTAACCATG	20	1	0	1	0	-	1		0.108197	2
WT_293T_1	hsa-miR-218-5p-1-2	ATGTGCTTGATCTAACCATGCG	22	1	0	1	2	CG	1		0.108197	3
WT_293T_1	hsa-miR-218-5p-1-2	ATGTGCTTGATCTAACCATGAG	22	1	0	1	2	AG	1		0.108197	3
WT_293T_1	hsa-miR-218-5p-1-2	TTGTGCTTGATCTAACCGTGTTAT	24	1	0	4	7	GTGTTAT	0		0.108197	4
WT_293T_1	hsa-miR-218-5p-1-2	TTGTGCTTGATCTAACCGTGTTG	23	1	0	4	6	GTGTTG	0		0.108197	3
WT_293T_1	hsa-miR-218-5p-1-2	ATGTGCTTGATCTAACCATGAC	22	1	0	1	2	AC	1		0.108197	3
WT_293T_1	hsa-miR-218-5p-1-2	TTGTGCTTGATCTAACCGTGTTTT	24	1	0	4	7	GTGTTTT	0		0.108197	4
WT_293T_1	hsa-miR-218-5p-1-2	TTGTGCTTGATCTAACCGTTTGA	23	1	0	4	6	GTTTGA	0		0.108197	4
WT_293T_1	hsa-miR-218-5p-1-2	TTGTGCTTGATCTAACCGTTTGT	23	1	0	4	6	GTTTGT	0		0.108197	3
WT_293T_1	hsa-miR-218-5p-1-2	TTGTGCTTGATCTAACCGTTTT	22	1	0	4	5	GTTTT	0		0.108197	3
WT_293T_1	hsa-miR-218-5p-1-2	TTGTGCTTGATCTAACCTGT	20	1	0	4	3	TGT	0		0.108197	1
WT_293T_1	hsa-miR-218-5p-1-2	TTGTGCTTGATCTAACCTGTGA	22	1	0	4	5	TGTGA	0		0.108197	3
WT_293T_1	hsa-miR-218-5p-1-2	TTGTGCTTGATCTAACCTTGCG	22	1	0	4	5	TTGCG	0		0.108197	3
WT_293T_1	hsa-miR-218-5p-1-2	TTGTGCTTGATCTAACCTTGG	21	1	0	4	4	TTGG	0		0.108197	2
WT_293T_1	hsa-miR-218-5p-1-2	ATGTGCTTGATCTAACCACGTGA	23	1	0	3	5	CGTGA	1		0.108197	4
WT_293T_1	hsa-miR-218-5p-1-2	ATGTGCTTGATCTAACCACGTG	22	1	0	3	4	CGTG	1		0.108197	3
WT_293T_1	hsa-miR-218-5p-1-2	CTGTGCTTGATCTAACCATCTG	22	1	0	2	3	CTG	1		0.108197	3
WT_293T_1	hsa-miR-218-5p-1-2	TTGTGCTTGATCTAACCGAGTGA	23	1	0	4	6	GAGTGA	0		0.108197	3
WT_293T_1	hsa-miR-218-5p-1-2	CTGTGCTTGATCTAACCATGTGAAA	25	1	0	0	4	GAAA	1		0.108197	5
WT_293T_1	hsa-miR-218-5p-1-2	CTGTGCTTGATCTAACCATGTGGT	24	1	0	0	3	GGT	1		0.108197	4
WT_293T_1	hsa-miR-218-5p-1-2	TGTGCTTGATCTAACCGTGTGA	22	1	0	4	6	GTGTGA	1		0.108197	4
WT_293T_1	hsa-miR-218-5p-1-2	TGTGCTTGATCTAACCGTGCGGT	23	1	0	4	7	GTGCGGT	1		0.108197	5
WT_293T_1	hsa-miR-218-5p-1-2	TGTGCTTGATCTAACCGTGAGG	22	1	0	4	6	GTGAGG	1		0.108197	5
WT_293T_1	hsa-miR-218-5p-1-2	TGTGCTTGATCTAACCGTGAG	21	1	0	4	5	GTGAG	1		0.108197	4
WT_293T_1	hsa-miR-218-5p-1-2	TTGTGCTTGATCTAACCATGTAAAT	25	1	0	0	4	AAAT	0		0.108197	4
WT_293T_1	hsa-miR-218-5p-1-2	TGTGCTTGATCTAACCGTG	19	1	0	4	3	GTG	1		0.108197	3
WT_293T_1	hsa-miR-218-5p-1-2	TTGTGCTTGATCTAACCATGTAGA	24	1	0	0	3	AGA	0		0.108197	3
WT_293T_1	hsa-miR-218-5p-1-2	TTGTGCTTGATCTAACCATGTATG	24	1	0	0	3	ATG	0		0.108197	3
WT_293T_1	hsa-miR-218-5p-1-2	TGTGCTTGATCTAACCATGTT	21	1	0	0	1	T	1		0.108197	2
WT_293T_1	hsa-miR-218-5p-1-2	TTGTGCTTGATCTAACCATGTCA	23	1	0	0	2	CA	0		0.108197	2
WT_293T_1	hsa-miR-218-5p-1-2	TTGTGCTTGATCTAACCATGTCGT	24	1	0	0	3	CGT	0		0.108197	3
WT_293T_1	hsa-miR-218-5p-1-2	TGTGCTTGATCTAACCATGTCG	22	1	0	0	2	CG	1		0.108197	3
WT_293T_1	hsa-miR-218-5p-1-2	TGTGCTTGATCTAACCATCTGG	22	1	0	2	4	CTGG	1		0.108197	4
WT_293T_1	hsa-miR-218-5p-1-2	TGTGCTTGATCTAACCATATGG	22	1	0	2	4	ATGG	1		0.108197	4
WT_293T_1	hsa-miR-218-5p-1-2	TGTGCTTGATCTAACCATATG	21	1	0	2	3	ATG	1		0.108197	3
WT_293T_1	hsa-miR-218-5p-1-2	TGTGCTTGATCTAACATTGTGG	22	1	0	5	7	ATTGTGG	1		0.108197	5
WT_293T_1	hsa-miR-218-5p-1-2	TGTGCTTGATCTAACAGTGT	20	1	0	5	5	AGTGT	1		0.108197	3
WT_293T_1	hsa-miR-218-5p-1-2	TGTGCTTGATCTAACAATGTGG	22	1	0	5	7	AATGTGG	1		0.108197	4
WT_293T_1	hsa-miR-218-5p-1-2	TGGTGCTTGATCTAACCGTGT	21	1	0	4	4	GTGT	2		0.108197	2
WT_293T_1	hsa-miR-218-5p-1-2	TGGTGCTTGATCTAACCATGT	21	1	0	0	0	-	2		0.108197	1
WT_293T_1	hsa-miR-218-5p-1-2	TCTTGTGCTTGATCTAACCATGTG	24	1	0	0	1	G	2		0.108197	3
WT_293T_1	hsa-miR-218-5p-1-2	TTGTGCTTGATCTAACCATGTGAGAA	26	1	0	0	5	GAGAA	0		0.108197	5
WT_293T_1	hsa-miR-218-5p-1-2	TTGTGCTTGATCTAACCATGTGAGC	25	1	0	0	4	GAGC	0		0.108197	4
WT_293T_1	hsa-miR-218-5p-1-2	TTATGCTTGATCTAACCATGTGG	23	1	0	0	2	GG	3		0.108197	3
WT_293T_1	hsa-miR-218-5p-1-2	TTATGCTTGATCTAACCGTGTGG	23	1	0	4	6	GTGTGG	3		0.108197	4
WT_293T_1	hsa-miR-218-5p-1-2	TTGTGCTTGATCTAACCATGCGA	23	1	0	1	3	CGA	0		0.108197	3
WT_293T_1	hsa-miR-218-5p-1-2	TTGCTTGATCTAACCGTGTGT	21	1	0	4	6	GTGTGT	3		0.108197	5
WT_293T_1	hsa-miR-218-5p-1-2	TTGTGCTTGATCTAACCACATGT	23	1	0	3	5	CATGT	0		0.108197	2
WT_293T_1	hsa-miR-218-5p-1-2	TTGTGCTTGATCTAACATTGT	21	1	0	5	5	ATTGT	0		0.108197	2
WT_293T_1	hsa-miR-218-5p-1-2	TTGTGCTTGATCTAACCACGTA	22	1	0	3	4	CGTA	0		0.108197	2
WT_293T_1	hsa-miR-218-5p-1-2	TTGTGCTTGATCTAACATGT	20	1	0	5	4	ATGT	0		0.108197	1
WT_293T_1	hsa-miR-218-5p-1-2	TTGTGCTTGATCTAACCACGTGG	23	1	0	3	5	CGTGG	0		0.108197	3
WT_293T_1	hsa-miR-218-5p-1-2	TTGTGCTTGATCTAACCAG	19	1	0	3	1	G	0		0.108197	2
WT_293T_1	hsa-miR-218-5p-1-2	TTGTGCTTGATCTAACCAGGT	21	1	0	3	3	GGT	0		0.108197	1
WT_293T_1	hsa-miR-218-5p-1-2	TTGTGCTTGATCTAACAATGTGGTT	25	1	0	5	9	AATGTGGTT	0		0.108197	5
WT_293T_1	hsa-miR-218-5p-1-2	TTGTGCTTGATCTAACAATGTAG	23	1	0	5	7	AATGTAG	0		0.108197	3
WT_293T_1	hsa-miR-218-5p-1-2	TTGTGCTTGATCTAACCATA	20	1	0	2	1	A	0		0.108197	2
WT_293T_1	hsa-miR-218-5p-1-2	TTGCTTGATCTAACCATGTG	20	1	0	0	1	G	3		0.108197	3
WT_293T_1	hsa-miR-218-5p-1-2	TTCTGCTTGATCTAACCAA	19	1	0	3	1	A	3		0.108197	4
WT_293T_1	hsa-miR-218-5p-1-2	TTGTGCTTGATCTAACCATATGA	23	1	0	2	4	ATGA	0		0.108197	3
WT_293T_1	hsa-miR-218-5p-1-2	TTCTGCTTGATCTAACCGTTTGT	23	1	0	4	6	GTTTGT	3		0.108197	4
WT_293T_1	hsa-miR-218-5p-1-2	TTCTGCTTGATCTAACCGTGTGT	23	1	0	4	6	GTGTGT	3		0.108197	4
WT_293T_1	hsa-miR-218-5p-1-2	TTGTGCTTGATCTAACCATCTAA	23	1	0	2	4	CTAA	0		0.108197	3
WT_293T_1	hsa-miR-218-5p-1-2	TTGTGCTTGATCTAACCATCTGT	23	1	0	2	4	CTGT	0		0.108197	2
WT_293T_1	hsa-miR-218-5p-1-2	TTCTGCTTGATCTAACCGAGTG	22	1	0	4	5	GAGTG	3		0.108197	4
WT_293T_1	hsa-miR-218-5p-1-2	TTCTGCTTGATCTAACCATGTGAA	24	1	0	0	3	GAA	3		0.108197	4
WT_293T_1	hsa-miR-218-5p-1-2	TTCTGCTTGATCTAACCATCT	21	1	0	2	2	CT	3		0.108197	2
WT_293T_1	hsa-miR-218-5p-1-2	TTGTGCTTGATCTAACCATGAGT	23	1	0	1	3	AGT	0		0.108197	2
WT_293T_1	hsa-miR-218-5p-1-2	TTCTGCTTGATCTAACCAAGTG	22	1	0	3	4	AGTG	3		0.108197	3
WT_293T_1	hsa-miR-218-5p-1-2	TTGTGCTTGATCTAACCATGTGAGG	25	1	0	0	4	GAGG	0		0.108197	4
WT_293T_1	hsa-miR-218-5p-1-2	TCGTGCTTGATCTAACCATGTAAG	24	1	0	0	3	AAG	2		0.108197	4
WT_293T_1	hsa-miR-218-5p-1-2	TAGTGCTTGATCTAACCGTGTGT	23	1	0	4	6	GTGTGT	2		0.108197	4
WT_293T_1	hsa-miR-218-5p-1-2	TTGTGCTTGATCTAACCCTGTGA	23	1	0	4	6	CTGTGA	0		0.108197	3
WT_293T_1	hsa-miR-218-5p-1-2	GGTTGTGCTTGATCTAACCATGTGA	25	1	0	0	2	GA	2		0.108197	4
WT_293T_1	hsa-miR-218-5p-1-2	TTGTGCTTGATCTAACCATGTTGT	24	1	0	0	3	TGT	0		0.108197	3
WT_293T_1	hsa-miR-218-5p-1-2	GGTTGTGCTTGATCTAACCATGT	23	1	0	0	0	-	2		0.108197	2
WT_293T_1	hsa-miR-218-5p-1-2	TTGTGCTTGATCTAACCATT	20	1	0	2	1	T	0		0.108197	1
WT_293T_1	hsa-miR-218-5p-1-2	GGGTGCTTGATCTAACCGTGTG	22	1	0	4	5	GTGTG	2		0.108197	4
WT_293T_1	hsa-miR-218-5p-1-2	TTGTGCTTGATCTAACCATTTGT	23	1	0	2	4	TTGT	0		0.108197	2
WT_293T_1	hsa-miR-218-5p-1-2	TTGTGCTTGATCTAACCCAGTG	22	1	0	4	5	CAGTG	0		0.108197	3
WT_293T_1	hsa-miR-218-5p-1-2	TTGTGCTTGATCTAACCCTG	20	1	0	4	3	CTG	0		0.108197	2
WT_293T_1	hsa-miR-218-5p-1-2	TTGTGCTTGATCTAACCCTGTC	22	1	0	4	5	CTGTC	0		0.108197	2
WT_293T_1	hsa-miR-218-5p-1-2	GATTGTGCTTGATCTAACCGTGT	23	1	0	4	4	GTGT	2		0.108197	3
WT_293T_1	hsa-miR-218-5p-1-2	GATTGTGCTTGATCTAACCATGTGA	25	1	0	0	2	GA	2		0.108197	4
WT_293T_1	hsa-miR-218-5p-1-2	GTCTGCTTGATCTAACCGTGTG	22	1	0	4	5	GTGTG	3		0.108197	4
WT_293T_1	hsa-miR-218-5p-1-2	TTGTGCTTGATCTAACCGAGAG	22	1	0	4	5	GAGAG	0		0.108197	4
WT_293T_1	hsa-miR-218-5p-1-2	CTTGTGCTTGATCTAACCGTGTGA	24	1	0	4	6	GTGTGA	1		0.108197	4
WT_293T_1	hsa-miR-218-5p-1-2	TTGTGCTTGATCTAACCGAGTAA	23	1	0	4	6	GAGTAA	0		0.108197	4
WT_293T_1	hsa-miR-218-5p-1-2	TTGTGCTTGATCTAACCAAGTGA	23	1	0	3	5	AGTGA	0		0.108197	3
WT_293T_1	hsa-miR-218-5p-1-2	TTGTGCTTGATCTAACCGAGTGAG	24	1	0	4	7	GAGTGAG	0		0.108197	4
WT_293T_1	hsa-miR-218-5p-1-2	TTGTGCTTGATCTAACCGATTGT	23	1	0	4	6	GATTGT	0		0.108197	2
WT_293T_1	hsa-miR-218-5p-1-2	CTTGTGCTTGATCTAACCATGTGT	24	1	0	0	2	GT	1		0.108197	3
WT_293T_1	hsa-miR-218-5p-1-2	CTTGTGCTTGATCTAACCATGTGG	24	1	0	0	2	GG	1		0.108197	3
WT_293T_1	hsa-miR-218-5p-1-2	CTGTGCTTGATCTAACCGTGTGG	23	1	0	4	6	GTGTGG	1		0.108197	4
WT_293T_1	hsa-miR-218-5p-1-2	CTGTGCTTGATCTAACCGTG	20	1	0	4	3	GTG	1		0.108197	3
WT_293T_1	hsa-miR-218-5p-1-2	GGTTGTGCTTGATCTAACCGTGT	23	1	0	4	4	GTGT	2		0.108197	3
WT_293T_1	hsa-miR-218-5p-1-2	TTGTGCTTGATCTAACCATGTGTTA	25	1	0	0	4	GTTA	0		0.108197	4
WT_293T_1	hsa-miR-218-5p-1-2	TAGTGCTTGATCTAACCGTGTGA	23	1	0	4	6	GTGTGA	2		0.108197	4
WT_293T_1	hsa-miR-218-5p-1-2	TTGTGCTTGATCTAACCATGTGGTTA	26	1	0	0	5	GGTTA	0		0.108197	5
WT_293T_1	hsa-miR-218-5p-1-2	TAGTGCTTGATCTAACCATGTGT	23	1	0	0	2	GT	2		0.108197	3
WT_293T_1	hsa-miR-218-5p-1-2	TAGTGCTTGATCTAACCATGTGA	23	1	0	0	2	GA	2		0.108197	3
WT_293T_1	hsa-miR-218-5p-1-2	TTGTGCTTGATCTAACCATGTGGAAA	26	1	0	0	5	GGAAA	0		0.108197	5
WT_293T_1	hsa-miR-218-5p-1-2	TTGTGCTTGATCTAACCATGTGGAAT	26	1	0	0	5	GGAAT	0		0.108197	5
WT_293T_1	hsa-miR-218-5p-1-2	TTGTGCTTGATCTAACCATGTGGAC	25	1	0	0	4	GGAC	0		0.108197	4
WT_293T_1	hsa-miR-218-5p-1-2	TTGTGCTTGATCTAACCATGTGGAT	25	1	0	0	4	GGAT	0		0.108197	4
WT_293T_1	hsa-miR-218-5p-1-2	TAGTGCTTGATCTAACCATGT	21	1	0	0	0	-	2		0.108197	1
WT_293T_1	hsa-miR-218-5p-1-2	TTGTGCTTGATCTAACCATGTGGTA	25	1	0	0	4	GGTA	0		0.108197	4
WT_293T_1	hsa-miR-218-5p-1-2	TTGTGCTTGATCTAACCATGTGGTAT	26	1	0	0	5	GGTAT	0		0.108197	5
WT_293T_1	hsa-miR-218-5p-1-2	TACTGCTTGATCTAACCATGTGT	23	1	0	0	2	GT	3		0.108197	4
WT_293T_1	hsa-miR-218-5p-1-2	GTTGTGCTTGATCTAACCGTGT	22	1	0	4	4	GTGT	1		0.108197	2
WT_293T_1	hsa-miR-218-5p-1-2	TTGTGCTTGATCTAACCATGTGTGT	25	1	0	0	4	GTGT	0		0.108197	4
WT_293T_1	hsa-miR-218-5p-1-2	GTGTGCTTGATCTAACCGTG	20	1	0	4	3	GTG	1		0.108197	3
WT_293T_1	hsa-miR-218-5p-1-2	GTGTGCTTGATCTAACCGTCTG	22	1	0	4	5	GTCTG	1		0.108197	4
WT_293T_1	hsa-miR-218-5p-1-2	GTGTGCTTGATCTAACCGCGTG	22	1	0	4	5	GCGTG	1		0.108197	4
WT_293T_1	hsa-miR-218-5p-1-2	GTGTGCTTGATCTAACCCTGTG	22	1	0	4	5	CTGTG	1		0.108197	3
WT_293T_1	hsa-miR-218-5p-1-2	TTGTGCTTGATCTAACCATGTGTAAT	26	1	0	0	5	GTAAT	0		0.108197	5
WT_293T_1	hsa-miR-218-5p-1-2	GTGTGCTTGATCTAACCATGTGGT	24	1	0	0	3	GGT	1		0.108197	4
WT_293T_1	hsa-miR-218-5p-1-2	TTGTGCTTGATCTAACCATGTGTAGT	26	1	0	0	5	GTAGT	0		0.108197	5
WT_293T_1	hsa-miR-218-5p-1-2	GTGTGCTTGATCTAACCATGTGAGA	25	1	0	0	4	GAGA	1		0.108197	5
WT_293T_1	hsa-miR-218-5p-1-2	GTGTGCTTGATCTAACCATGTGA	23	1	0	0	2	GA	1		0.108197	3
WT_293T_1	hsa-miR-218-5p-1-2	GTGCTTGATCTAACCGTGTGT	21	1	0	4	6	GTGTGT	2		0.108197	5
WT_293T_1	hsa-miR-218-5p-1-2	AAGTGCTTGATCTAACCATGTG	22	1	0	0	1	G	2		0.108197	3
WT_293T_1	hsa-miR-6789-3p	CGGCGCCCGTGTCTCCTCCAGT	22	22	0.44	0	1	T	0		2.38034	1
WT_293T_1	hsa-miR-6789-3p	CGGCGCCCGTGTCTCCTCCAG	21	14	0.28	0	0	-	0		1.51476	0
WT_293T_1	hsa-miR-6789-3p	CGGCGCCCGTGTCTCCTCCAGA	22	5	0.1	0	1	A	0		0.540985	1
WT_293T_1	hsa-miR-6789-3p	CGGCGCCCGTGTCTCCTCCA	20	2	0.04	1	0	-	0		0.216394	1
WT_293T_1	hsa-miR-6789-3p	CGGCGCCCGTGTCTCCTCCAA	21	1	0.02	1	1	A	0		0.108197	1
WT_293T_1	hsa-miR-6789-3p	CGGCGCCCGTGTCTCCTCCAGAT	23	1	0.02	0	2	AT	0		0.108197	2
WT_293T_1	hsa-miR-6789-3p	CGGCGCCCGTGTCTCCTCCAGCT	23	1	0.02	0	2	CT	0		0.108197	2
WT_293T_1	hsa-miR-6789-3p	CGGCGCCCGTGTCTCCTCCAGTA	23	1	0.02	0	2	TA	0		0.108197	2
WT_293T_1	hsa-miR-6789-3p	CGGCGCCCGTGTCTCCTCCAGTAT	24	1	0.02	0	3	TAT	0		0.108197	3
WT_293T_1	hsa-miR-6789-3p	CGGCGCCCGTGTCTCCTCCAGTT	23	1	0.02	0	2	TT	0		0.108197	2
WT_293T_1	hsa-miR-6789-3p	CGGCGCCCGTGTCTCCTCTT	20	1	0.02	3	2	TT	0		0.108197	3
WT_293T_1	hsa-miR-3678-3p	CTGCAGAGTTTGTACGGACCGG	22	3	0.75	0	0	-	0		0.324591	0
WT_293T_1	hsa-miR-3678-3p	CTGCAGAGTTTGTACGGACCGT	22	1	0.25	1	1	T	0		0.108197	1
WT_293T_1	hsa-miR-636	TGTGCTTGCTCGTCCCGCCCGCA	23	74	0.1968	0	0	-	0		8.00658	0
WT_293T_1	hsa-miR-636	TGTGCTTGCTCGTCCCGCCCGC	22	56	0.1489	1	0	-	0		6.05904	1
WT_293T_1	hsa-miR-636	TGTGCTTGCTCGTCCCGCCCGCAG	24	52	0.1383	0	1	G	0		5.62625	1
WT_293T_1	hsa-miR-636	TGTGCTTGCTCGTCCCGCCC	20	33	0.0878	3	0	-	0		3.5705	3
WT_293T_1	hsa-miR-636	TGTGCTTGCTCGTCCCGCC	19	23	0.0612	4	0	-	0		2.48853	4
WT_293T_1	hsa-miR-636	TGTGCTTGCTCGTCCCGCCCGCAGT	25	16	0.0426	0	2	GT	0		1.73115	2
WT_293T_1	hsa-miR-636	TGTGCTTGCTCGTCCCGCCCG	21	13	0.0346	2	0	-	0		1.40656	2
WT_293T_1	hsa-miR-636	TGTGCTTGCTCGTCCCGCCCGCAT	24	12	0.0319	0	1	T	0		1.29836	1
WT_293T_1	hsa-miR-636	TGTGCTTGCTCGTCCCGCCCGCAA	24	8	0.0213	0	1	A	0		0.865577	1
WT_293T_1	hsa-miR-636	TGTGCTTGCTCGTCCCGCCCGT	22	7	0.0186	2	1	T	0		0.75738	2
WT_293T_1	hsa-miR-636	TGTGCTTGCTCGTCCCGCCCGA	22	7	0.0186	2	1	A	0		0.75738	1
WT_293T_1	hsa-miR-636	TGTGCTTGCTCGTCCCGCCCGCT	23	6	0.016	1	1	T	0		0.649182	1
WT_293T_1	hsa-miR-636	TGTGCTTGCTCGTCCCGCCA	20	4	0.0106	4	1	A	0		0.432788	3
WT_293T_1	hsa-miR-636	TGTGCTTGCTCGTCCCGCCCAA	22	3	0.008	3	2	AA	0		0.324591	2
WT_293T_1	hsa-miR-636	TGTGCTTGCTCGTCCCGCCCT	21	3	0.008	3	1	T	0		0.324591	3
WT_293T_1	hsa-miR-636	TGTGCTTGCTCGTCCCGCA	19	3	0.008	5	1	A	0		0.324591	4
WT_293T_1	hsa-miR-636	TGTGCTTGCTCGTCCCGCCCGAA	23	3	0.008	2	2	AA	0		0.324591	1
WT_293T_1	hsa-miR-636	TGTGCTTGCTCGTCCCGCCT	20	3	0.008	4	1	T	0		0.324591	4
WT_293T_1	hsa-miR-636	TGTGCTTGCTCGTCCCGCCAT	21	3	0.008	4	2	AT	0		0.324591	4
WT_293T_1	hsa-miR-636	AGTGCTTGCTCGTCCCGCCCGCAG	24	2	0.0053	0	1	G	1		0.216394	2
WT_293T_1	hsa-miR-636	TGTGCTTGCTCGTCCCGCT	19	2	0.0053	5	1	T	0		0.216394	5
WT_293T_1	hsa-miR-636	TGTGCTTGCTCGTCCCGCCCGCAGA	25	2	0.0053	0	2	GA	0		0.216394	2
WT_293T_1	hsa-miR-636	TGTGCTTGCTCGTCCCGCCCGCAGAT	26	2	0.0053	0	3	GAT	0		0.216394	3
WT_293T_1	hsa-miR-636	TGTGCTTGCTCGTCCCGCCTAAA	23	2	0.0053	4	4	TAAA	0		0.216394	3
WT_293T_1	hsa-miR-636	TGTGCTTGCTCGTCCCGCCCA	21	2	0.0053	3	1	A	0		0.216394	2
WT_293T_1	hsa-miR-636	TGTGCTTGCTCGTCCCGCCCGTT	23	2	0.0053	2	2	TT	0		0.216394	2
WT_293T_1	hsa-miR-636	TGCTTGCTCGTCCCGCCCGCAGT	23	2	0.0053	0	2	GT	2		0.216394	4
WT_293T_1	hsa-miR-636	TGTGCTTGCTCGTCCCGCCTT	21	1	0.0027	4	2	TT	0		0.108197	4
WT_293T_1	hsa-miR-636	TGTGCTTGCTCGTCCCGCCCGCAGTT	26	1	0.0027	0	3	GTT	0		0.108197	3
WT_293T_1	hsa-miR-636	TGTGCTTGCTCGTCCCGCGA	20	1	0.0027	5	2	GA	0		0.108197	3
WT_293T_1	hsa-miR-636	TGTGCTTGCTCGTCCCGCCCTT	22	1	0.0027	3	2	TT	0		0.108197	3
WT_293T_1	hsa-miR-636	TGTGCTTGCTCGTCCCGCCCGGTAT	25	1	0.0027	2	4	GTAT	0		0.108197	3
WT_293T_1	hsa-miR-636	TGTGCTTGCTCGTCCCGCCCGCAAT	25	1	0.0027	0	2	AT	0		0.108197	2
WT_293T_1	hsa-miR-636	TGTGCTTGCTCGTCCCGCCCTAG	23	1	0.0027	3	3	TAG	0		0.108197	3
WT_293T_1	hsa-miR-636	TGTGCTTGCTCGTCCCGCTAA	21	1	0.0027	5	3	TAA	0		0.108197	4
WT_293T_1	hsa-miR-636	TGTGCTTGCTCGTCCCGCCCTTT	23	1	0.0027	3	3	TTT	0		0.108197	3
WT_293T_1	hsa-miR-636	AGTGCTTGCTCGTCCCGCC	19	1	0.0027	4	0	-	1		0.108197	5
WT_293T_1	hsa-miR-636	TGTGCTTGCTCGTCCCGCCCGAAAT	25	1	0.0027	2	4	AAAT	0		0.108197	3
WT_293T_1	hsa-miR-636	TGTACTTGCTCGTCCCGCCCGCA	23	1	0.0027	0	0	-	4		0.108197	1
WT_293T_1	hsa-miR-636	AGTGCTTGCTCGTCCCGCCCGCA	23	1	0.0027	0	0	-	1		0.108197	1
WT_293T_1	hsa-miR-636	AGTGCTTGCTCGTCCCGCCCGCAT	24	1	0.0027	0	1	T	1		0.108197	2
WT_293T_1	hsa-miR-636	AGTGCTTGCTCGTCCCGCCCGTT	23	1	0.0027	2	2	TT	1		0.108197	3
WT_293T_1	hsa-miR-636	AGTGCTTGCTCGTCCCGCCT	20	1	0.0027	4	1	T	1		0.108197	5
WT_293T_1	hsa-miR-636	CGTGCTTGCTCGTCCCGCCCGCA	23	1	0.0027	0	0	-	1		0.108197	1
WT_293T_1	hsa-miR-636	CTGTGCTTGCTCGTCCCGCCCAAT	24	1	0.0027	3	3	AAT	1		0.108197	4
WT_293T_1	hsa-miR-636	TATGCTTGCTCGTCCCGCCCG	21	1	0.0027	2	0	-	2		0.108197	3
WT_293T_1	hsa-miR-636	TGCTTGCTCGTCCCGCCCGCAG	22	1	0.0027	0	1	G	2		0.108197	3
WT_293T_1	hsa-miR-636	TGTGCTTGCTCGTCCCGAAG	20	1	0.0027	6	3	AAG	0		0.108197	5
WT_293T_1	hsa-miR-636	AGTGCTTGCTCGTCCCGCCCGC	22	1	0.0027	1	0	-	1		0.108197	2
WT_293T_1	hsa-miR-636	TGTGCTTGCTCGTCCCGCAA	20	1	0.0027	5	2	AA	0		0.108197	4
WT_293T_1	hsa-miR-636	TGTGCTTGCTCGTCCCGCAAA	21	1	0.0027	5	3	AAA	0		0.108197	4
WT_293T_1	hsa-miR-636	TGTGCTTGCTCGTCCCGCCAAAAA	24	1	0.0027	4	5	AAAAA	0		0.108197	4
WT_293T_1	hsa-miR-636	TGTGCTTGCTCGTCCCGCCATT	22	1	0.0027	4	3	ATT	0		0.108197	4
WT_293T_1	hsa-miR-636	TGTGCTTGCTCGTCCCGCCCAAAT	24	1	0.0027	3	4	AAAT	0		0.108197	3
WT_293T_1	hsa-miR-636	TGTGCTTGCTCGTCCCGCCCAAG	23	1	0.0027	3	3	AAG	0		0.108197	3
WT_293T_1	hsa-miR-636	TGTGCTTGCTCGTCCCGCCCAG	22	1	0.0027	3	2	AG	0		0.108197	3
WT_293T_1	hsa-miR-636	TGTGCTTGCTCGTCCCGCCCAT	22	1	0.0027	3	2	AT	0		0.108197	3
WT_293T_1	hsa-miR-636	TGTGCTTGCTCGTCCCGCTTA	21	1	0.0027	5	3	TTA	0		0.108197	4
WT_293T_1	hsa-let-7g-5p	TGAGGTAGTAGTTTGTACAGTT	22	6521	0.7858	0	0	-	0		705.553	0
WT_293T_1	hsa-let-7g-5p	TGAGGTAGTAGTTTGTACAGT	21	546	0.0658	1	0	-	0		59.0756	1
WT_293T_1	hsa-let-7g-5p	TGAGGTAGTAGTTTGTACAGTTA	23	278	0.0335	0	1	A	0		30.0788	1
WT_293T_1	hsa-let-7g-5p	AGAGGTAGTAGTTTGTACAGTT	22	217	0.0261	0	0	-	1		23.4788	1
WT_293T_1	hsa-let-7g-5p	TGAGGTAGTAGTTTGTACAGTTT	23	213	0.0257	0	1	T	0		23.046	1
WT_293T_1	hsa-let-7g-5p	TGAGGTAGTAGTTTGTACAGTTG	23	79	0.0095	0	1	G	0		8.54757	1
WT_293T_1	hsa-let-7g-5p	CTGAGGTAGTAGTTTGTACAGTT	23	76	0.0092	0	0	-	1		8.22298	1
WT_293T_1	hsa-let-7g-5p	TGAGGTAGTAGTTTGTATAGTT	22	51	0.0061	5	5	TAGTT	0		5.51805	1
WT_293T_1	hsa-let-7g-5p	GGAGGTAGTAGTTTGTACAGTT	22	38	0.0046	0	0	-	1		4.11149	1
WT_293T_1	hsa-let-7g-5p	TGAGGTAGTAGTTTGTACAG	20	25	0.003	2	0	-	0		2.70493	2
WT_293T_1	hsa-let-7g-5p	TGAGGTAGTAGTTTGTACAGTTAA	24	22	0.0027	0	2	AA	0		2.38034	2
WT_293T_1	hsa-let-7g-5p	AGAGGTAGTAGTTTGTACAGT	21	17	0.002	1	0	-	1		1.83935	2
WT_293T_1	hsa-let-7g-5p	GAGGTAGTAGTTTGTACAGTT	21	13	0.0016	0	0	-	1		1.40656	1
WT_293T_1	hsa-let-7g-5p	TGAGGTAGTAGTTTGTACA	19	12	0.0014	3	0	-	0		1.29836	3
WT_293T_1	hsa-let-7g-5p	CTGAGGTAGTAGTTTGTACAGT	22	12	0.0014	1	0	-	1		1.29836	2
WT_293T_1	hsa-let-7g-5p	TGAGGTAGTAGTTTGTAGAGTT	22	11	0.0013	5	5	GAGTT	0		1.19017	1
WT_293T_1	hsa-let-7g-5p	AGAGGTAGTAGTTTGTACAGTTA	23	9	0.0011	0	1	A	1		0.973774	2
WT_293T_1	hsa-let-7g-5p	TGAGGTAGTAGTTTGTACAGTTAT	24	9	0.0011	0	2	AT	0		0.973774	2
WT_293T_1	hsa-let-7g-5p	CGAGGTAGTAGTTTGTACAGTT	22	9	0.0011	0	0	-	1		0.973774	1
WT_293T_1	hsa-let-7g-5p	CTGAGGTAGTAGTTTGTACAGTTT	24	7	0.0008	0	1	T	1		0.75738	2
WT_293T_1	hsa-let-7g-5p	TGAGGTAGTAGTTTGTACTGTT	22	7	0.0008	4	4	TGTT	0		0.75738	1
WT_293T_1	hsa-let-7g-5p	TGAGGTAGTAGTTTGTACAGCT	22	7	0.0008	2	2	CT	0		0.75738	1
WT_293T_1	hsa-let-7g-5p	TGAGGTAGTAGTTTGTACGGTT	22	6	0.0007	4	4	GGTT	0		0.649182	1
WT_293T_1	hsa-let-7g-5p	TTAGGTAGTAGTTTGTACAGTT	22	5	0.0006	0	0	-	2		0.540985	1
WT_293T_1	hsa-let-7g-5p	TGAGGTAGTAGTTTGTACAGTTTT	24	5	0.0006	0	2	TT	0		0.540985	2
WT_293T_1	hsa-let-7g-5p	AGAGGTAGTAGTTTGTATAGTT	22	5	0.0006	5	5	TAGTT	1		0.540985	2
WT_293T_1	hsa-let-7g-5p	CTGAGGTAGTAGTTTGTACAGTTA	24	5	0.0006	0	1	A	1		0.540985	2
WT_293T_1	hsa-let-7g-5p	TGAAGTAGTAGTTTGTACAGTT	22	4	0.0005	0	0	-	4		0.432788	1
WT_293T_1	hsa-let-7g-5p	AGAGGTAGTAGTTTGTACAGTTG	23	4	0.0005	0	1	G	1		0.432788	2
WT_293T_1	hsa-let-7g-5p	AGAGGTAGTAGTTTGTACAGTTT	23	4	0.0005	0	1	T	1		0.432788	2
WT_293T_1	hsa-let-7g-5p	TAAGGTAGTAGTTTGTACAGTT	22	4	0.0005	0	0	-	2		0.432788	1
WT_293T_1	hsa-let-7g-5p	TGGGGTAGTAGTTTGTACAGTT	22	3	0.0004	0	0	-	3		0.324591	1
WT_293T_1	hsa-let-7g-5p	TGAGGTAGTAGTTTGTAAAGTT	22	3	0.0004	5	5	AAGTT	0		0.324591	1
WT_293T_1	hsa-let-7g-5p	TGAGGTAGTAGTTTGTACAGTC	22	3	0.0004	1	1	C	0		0.324591	1
WT_293T_1	hsa-let-7g-5p	TGAGGTAGTAGTTTGTACAGCTA	23	3	0.0004	2	3	CTA	0		0.324591	2
WT_293T_1	hsa-let-7g-5p	TGAGGTAGTAGTTTGTACAGAT	22	3	0.0004	2	2	AT	0		0.324591	1
WT_293T_1	hsa-let-7g-5p	AGAGGTAGTAGTTTGTAAAGTT	22	3	0.0004	5	5	AAGTT	1		0.324591	2
WT_293T_1	hsa-let-7g-5p	AAAGGTAGTAGTTTGTACAGTT	22	2	0.0002	0	0	-	2		0.216394	2
WT_293T_1	hsa-let-7g-5p	TGAGGTAGTAGTTTGTACAGTAA	23	2	0.0002	1	2	AA	0		0.216394	2
WT_293T_1	hsa-let-7g-5p	TGAGGTAGTAGTTTGTACAGTTAAA	25	2	0.0002	0	3	AAA	0		0.216394	3
WT_293T_1	hsa-let-7g-5p	TGAGGTAGTAGTTTGTACACTT	22	2	0.0002	3	3	CTT	0		0.216394	1
WT_293T_1	hsa-let-7g-5p	TGAGGTAGTAGTTTGTACAGTTTA	24	2	0.0002	0	2	TA	0		0.216394	2
WT_293T_1	hsa-let-7g-5p	TGAGGTAGTAGTTTGTATAGT	21	2	0.0002	5	4	TAGT	0		0.216394	2
WT_293T_1	hsa-let-7g-5p	TGAGGTAGTAGTTTGTACAGTTAC	24	2	0.0002	0	2	AC	0		0.216394	2
WT_293T_1	hsa-let-7g-5p	TGAGGTAGTAGTTTGTACAATT	22	2	0.0002	3	3	ATT	0		0.216394	1
WT_293T_1	hsa-let-7g-5p	ATAGGTAGTAGTTTGTACAGTT	22	2	0.0002	0	0	-	2		0.216394	2
WT_293T_1	hsa-let-7g-5p	CGAGGTAGTAGTTTGTACAGTTA	23	2	0.0002	0	1	A	1		0.216394	2
WT_293T_1	hsa-let-7g-5p	ACAGGTAGTAGTTTGTACAGTT	22	1	0.0001	0	0	-	2		0.108197	2
WT_293T_1	hsa-let-7g-5p	AGTGGTAGTAGTTTGTACAGT	21	1	0.0001	1	0	-	3		0.108197	3
WT_293T_1	hsa-let-7g-5p	TGAGGTAGTAGTTTGTACATTTT	23	1	0.0001	3	4	TTTT	0		0.108197	2
WT_293T_1	hsa-let-7g-5p	TGAGGTAGTAGTTTGTACCGTT	22	1	0.0001	4	4	CGTT	0		0.108197	1
WT_293T_1	hsa-let-7g-5p	TGAGGTAGTAGTTTGTACGGT	21	1	0.0001	4	3	GGT	0		0.108197	2
WT_293T_1	hsa-let-7g-5p	AGGGTAGTAGTTTGTACAGTT	21	1	0.0001	0	0	-	3		0.108197	2
WT_293T_1	hsa-let-7g-5p	AGAGGTAGTAGTTTGTAGAGTT	22	1	0.0001	5	5	GAGTT	1		0.108197	2
WT_293T_1	hsa-let-7g-5p	AGAGGTAGTAGTTTGTACGGTTT	23	1	0.0001	4	5	GGTTT	1		0.108197	3
WT_293T_1	hsa-let-7g-5p	AGAGGTAGTAGTTTGTACAGTTAT	24	1	0.0001	0	2	AT	1		0.108197	3
WT_293T_1	hsa-let-7g-5p	TGAGGTAGTAGTTTGTATAGTA	22	1	0.0001	5	5	TAGTA	0		0.108197	2
WT_293T_1	hsa-let-7g-5p	AGAGGTAGTAGTTTGTACAGTTAA	24	1	0.0001	0	2	AA	1		0.108197	3
WT_293T_1	hsa-let-7g-5p	TGAGGTAGTAGTTTGTATAGTTG	23	1	0.0001	5	6	TAGTTG	0		0.108197	2
WT_293T_1	hsa-let-7g-5p	TGAGGTAGTAGTTTGTATAGTTT	23	1	0.0001	5	6	TAGTTT	0		0.108197	2
WT_293T_1	hsa-let-7g-5p	TGAGGTAGTAGTTTGTATTGTT	22	1	0.0001	5	5	TTGTT	0		0.108197	2
WT_293T_1	hsa-let-7g-5p	TGATGTAGTAGTTTGTACAGTT	22	1	0.0001	0	0	-	4		0.108197	1
WT_293T_1	hsa-let-7g-5p	TGATGTAGTAGTTTGTATAGTT	22	1	0.0001	5	5	TAGTT	4		0.108197	2
WT_293T_1	hsa-let-7g-5p	AGAGGTAGTAGTTTGTACAGTAG	23	1	0.0001	1	2	AG	1		0.108197	3
WT_293T_1	hsa-let-7g-5p	TGGGGTAGTAGTTTGTACAGTTT	23	1	0.0001	0	1	T	3		0.108197	2
WT_293T_1	hsa-let-7g-5p	AGAGGTAGTAGTTTGTACA	19	1	0.0001	3	0	-	1		0.108197	4
WT_293T_1	hsa-let-7g-5p	TGAGGTAGTAGTTTGTACATTT	22	1	0.0001	3	3	TTT	0		0.108197	1
WT_293T_1	hsa-let-7g-5p	TGAGGTAGTAGTTTGTACAGTTTAA	25	1	0.0001	0	3	TAA	0		0.108197	3
WT_293T_1	hsa-let-7g-5p	TGAGGTAGTAGTTTGTAAAGTTAA	24	1	0.0001	5	7	AAGTTAA	0		0.108197	3
WT_293T_1	hsa-let-7g-5p	TGAGGTAGTAGTTTGTACAGTG	22	1	0.0001	1	1	G	0		0.108197	1
WT_293T_1	hsa-let-7g-5p	TGAGGTAGTAGTTTGTACAGC	21	1	0.0001	2	1	C	0		0.108197	2
WT_293T_1	hsa-let-7g-5p	TGACGTAGTAGTTTGTACAGTT	22	1	0.0001	0	0	-	4		0.108197	1
WT_293T_1	hsa-let-7g-5p	TCAGGTAGTAGTTTGTACAGTT	22	1	0.0001	0	0	-	2		0.108197	1
WT_293T_1	hsa-let-7g-5p	GGTGAGGTAGTAGTTTGTACAGTT	24	1	0.0001	0	0	-	2		0.108197	2
WT_293T_1	hsa-let-7g-5p	GGAGGTAGTAGTTTGTACAGT	21	1	0.0001	1	0	-	1		0.108197	2
WT_293T_1	hsa-let-7g-5p	GGAGGTAGTAGTTTGTACAGCT	22	1	0.0001	2	2	CT	1		0.108197	2
WT_293T_1	hsa-let-7g-5p	TGAGGTAGTAGTTTGTACAGTCGTCG	26	1	0.0001	1	5	CGTCG	0		0.108197	4
WT_293T_1	hsa-let-7g-5p	GAGGTAGTAGTTTGTACAGT	20	1	0.0001	1	0	-	1		0.108197	2
WT_293T_1	hsa-let-7g-5p	ATGAGGTAGTAGTTTGTACAGTTT	24	1	0.0001	0	1	T	1		0.108197	2
WT_293T_1	hsa-let-7g-5p	CTGAGGTAGTAGTTTGTACGGTT	23	1	0.0001	4	4	GGTT	1		0.108197	2
WT_293T_1	hsa-let-7g-5p	CTGAGGTAGTAGTTTGTACAGTTGT	25	1	0.0001	0	2	GT	1		0.108197	3
WT_293T_1	hsa-let-7g-5p	CTAAGGTAGTAGTTTGTACAGTTG	24	1	0.0001	0	1	G	3		0.108197	3
WT_293T_1	hsa-let-7g-5p	TGAGGTAGTAGTTTGTACAGTTAAGA	26	1	0.0001	0	4	AAGA	0		0.108197	4
WT_293T_1	hsa-let-7g-5p	CGAGGTAGTAGTTTGTACAGTTTT	24	1	0.0001	0	2	TT	1		0.108197	3
WT_293T_1	hsa-let-7g-5p	CGAGGTAGTAGTTTGTACAGTTAG	24	1	0.0001	0	2	AG	1		0.108197	3
WT_293T_1	hsa-let-7g-5p	TGAGGTAGTAGTTTGTACAGTTC	23	1	0.0001	0	1	C	0		0.108197	1
WT_293T_1	hsa-let-7g-5p	TTATGTAGTAGTTTGTATATTT	22	1	0.0001	5	5	TATTT	4		0.108197	4
WT_293T_1	hsa-miR-6762-3p	TGGCTGCTTCCCTTGGTCTCCAGT	24	2	0.2	0	1	T	0		0.216394	1
WT_293T_1	hsa-miR-6762-3p	AGGCTGCTTCCCTTGGTCTCCAGT	24	1	0.1	0	1	T	1		0.108197	2
WT_293T_1	hsa-miR-6762-3p	CTGGCTGCTTCCCTTGGTCTCCAG	24	1	0.1	0	0	-	1		0.108197	1
WT_293T_1	hsa-miR-6762-3p	CTGGCTGCTTCCCTTGGTCTCCAGT	25	1	0.1	0	1	T	1		0.108197	2
WT_293T_1	hsa-miR-6762-3p	CTGGCTGCTTCCCTTGGTCTCCAT	24	1	0.1	1	1	T	1		0.108197	2
WT_293T_1	hsa-miR-6762-3p	TGGCTGCTTCCCTTGGTCTCCA	22	1	0.1	1	0	-	0		0.108197	1
WT_293T_1	hsa-miR-6762-3p	TGGCTGCTTCCCTTGGTCTCCAG	23	1	0.1	0	0	-	0		0.108197	0
WT_293T_1	hsa-miR-6762-3p	TGGCTGCTTCCCTTGGTCTCCAGTA	25	1	0.1	0	2	TA	0		0.108197	2
WT_293T_1	hsa-miR-6762-3p	TGGCTGCTTCCCTTGGTCTCCAGTTTT	27	1	0.1	0	4	TTTT	0		0.108197	4
WT_293T_1	hsa-miR-5588-5p	ACTGGCATTAGTGGGACTTTT	21	3	0.375	0	0	-	0		0.324591	0
WT_293T_1	hsa-miR-5588-5p	TGGCATTAGTGGGACTTTTT	20	2	0.25	0	1	T	2		0.216394	3
WT_293T_1	hsa-miR-5588-5p	ACTGGCATTAGTGGGACTTT	20	1	0.125	1	0	-	0		0.108197	1
WT_293T_1	hsa-miR-5588-5p	CACTGGCATTAGTGGGACTTTT	22	1	0.125	0	0	-	1		0.108197	1
WT_293T_1	hsa-miR-5588-5p	TCACTGGCATTAGTGGGACTTTT	23	1	0.125	0	0	-	2		0.108197	2
WT_293T_1	hsa-miR-139-3p	TGGAGACGCGGCCCTGTTGGAGT	23	405	0.6694	0	0	-	0		43.8198	0
WT_293T_1	hsa-miR-139-3p	GGAGACGCGGCCCTGTTGGAGT	22	81	0.1339	0	0	-	1		8.76396	1
WT_293T_1	hsa-miR-139-3p	TGGAGACGCGGCCCTGTTGGAG	22	41	0.0678	1	0	-	0		4.43608	1
WT_293T_1	hsa-miR-139-3p	TGGAGACGCGGCCCTGTTGGA	21	20	0.0331	2	0	-	0		2.16394	2
WT_293T_1	hsa-miR-139-3p	AGGAGACGCGGCCCTGTTGGAGT	23	7	0.0116	0	0	-	1		0.75738	1
WT_293T_1	hsa-miR-139-3p	TGGAGACGCGGCCCTGTTGG	20	6	0.0099	3	0	-	0		0.649182	3
WT_293T_1	hsa-miR-139-3p	TGGAGACGCGGCCCTGTTGGAGTTT	25	5	0.0083	0	2	TT	0		0.540985	2
WT_293T_1	hsa-miR-139-3p	TGGAGACGCGGCCCTGTTG	19	4	0.0066	4	0	-	0		0.432788	4
WT_293T_1	hsa-miR-139-3p	TGGAGACGCGGCCCTGTTGGAGTAT	25	4	0.0066	0	2	AT	0		0.432788	2
WT_293T_1	hsa-miR-139-3p	GGGAGACGCGGCCCTGTTGGAGT	23	2	0.0033	0	0	-	1		0.216394	1
WT_293T_1	hsa-miR-139-3p	TGGAGACGCGGCCCTGTTGGAGTTTT	26	2	0.0033	0	3	TTT	0		0.216394	3
WT_293T_1	hsa-miR-139-3p	TGGAGACGCGGCCCTGTCGGAGT	23	2	0.0033	6	6	CGGAGT	0		0.216394	1
WT_293T_1	hsa-miR-139-3p	GGAGACGCGGCCCTGTTGGAG	21	2	0.0033	1	0	-	1		0.216394	2
WT_293T_1	hsa-miR-139-3p	TGGAGACGCGGCCCTGTTGGAGA	23	2	0.0033	1	1	A	0		0.216394	1
WT_293T_1	hsa-miR-139-3p	TGGAGACGCGGCCCTGTTGGAGTTAA	26	1	0.0017	0	3	TAA	0		0.108197	3
WT_293T_1	hsa-miR-139-3p	TGGAGACGCGGCCCTGTTGGAAAA	24	1	0.0017	2	3	AAA	0		0.108197	3
WT_293T_1	hsa-miR-139-3p	TGGAGACGCGGCCCTGTTGGAGTAATTT	28	1	0.0017	0	5	AATTT	0		0.108197	5
WT_293T_1	hsa-miR-139-3p	TGGAGACGCGGCCCTGTTGGAGTA	24	1	0.0017	0	1	A	0		0.108197	1
WT_293T_1	hsa-miR-139-3p	TGGAGACGCGGCCCTGTTGGGGT	23	1	0.0017	3	3	GGT	0		0.108197	1
WT_293T_1	hsa-miR-139-3p	TGGAGACGCGGCCCTGTTGGAGTTAT	26	1	0.0017	0	3	TAT	0		0.108197	3
WT_293T_1	hsa-miR-139-3p	TGGAGACGCGGCCCTGTTGGATT	23	1	0.0017	2	2	TT	0		0.108197	1
WT_293T_1	hsa-miR-139-3p	AAGAGACGCGGCCCTGTTGGAGT	23	1	0.0017	0	0	-	2		0.108197	2
WT_293T_1	hsa-miR-139-3p	TGGAGACGCGGCCCTGTTGGAAA	23	1	0.0017	2	2	AA	0		0.108197	2
WT_293T_1	hsa-miR-139-3p	TGGAGACGCGGCCCTGTTGGAA	22	1	0.0017	2	1	A	0		0.108197	2
WT_293T_1	hsa-miR-139-3p	ACGAGACGCGGCCCTGTTGGAGT	23	1	0.0017	0	0	-	2		0.108197	2
WT_293T_1	hsa-miR-139-3p	TGGAGACGCGGCCCTGTTGAAG	22	1	0.0017	4	3	AAG	0		0.108197	2
WT_293T_1	hsa-miR-139-3p	TGGAGACGCGGCCCTGTTGA	20	1	0.0017	4	1	A	0		0.108197	3
WT_293T_1	hsa-miR-139-3p	TGGAGACGCGGCCCTGTAGGAGT	23	1	0.0017	6	6	AGGAGT	0		0.108197	1
WT_293T_1	hsa-miR-139-3p	TGAGACGCGGCCCTGTTGGAGT	22	1	0.0017	0	0	-	2		0.108197	1
WT_293T_1	hsa-miR-139-3p	GGAGACGCGGCCCTGTTGGAGA	22	1	0.0017	1	1	A	1		0.108197	2
WT_293T_1	hsa-miR-139-3p	CGGAGACGCGGCCCTGTTGGAGT	23	1	0.0017	0	0	-	1		0.108197	1
WT_293T_1	hsa-miR-139-3p	AGGAGACGCGGCCCTGTTGGAGTT	24	1	0.0017	0	1	T	1		0.108197	2
WT_293T_1	hsa-miR-139-3p	AGGAGACGCGGCCCTGTTGGAG	22	1	0.0017	1	0	-	1		0.108197	2
WT_293T_1	hsa-miR-139-3p	AGGAGACGCGGCCCTGTTGGA	21	1	0.0017	2	0	-	1		0.108197	3
WT_293T_1	hsa-miR-139-3p	AGCAGACGCGGCCCTGTTGGAGT	23	1	0.0017	0	0	-	3		0.108197	2
WT_293T_1	hsa-miR-139-3p	TGGGGACGCGGCCCTGTTGGAGT	23	1	0.0017	0	0	-	4		0.108197	1
WT_293T_1	hsa-miR-6764-5p	TCCCAGGGTCTGGTCAGAGTTG	22	61	0.6559	0	0	-	0		6.60002	0
WT_293T_1	hsa-miR-6764-5p	CCCAGGGTCTGGTCAGAGTTG	21	8	0.086	0	0	-	1		0.865577	1
WT_293T_1	hsa-miR-6764-5p	TCCCAGGGTCTGGTCAGAGTTGT	23	8	0.086	0	1	T	0		0.865577	1
WT_293T_1	hsa-miR-6764-5p	TCCCAGGGTCTGGTCAGAGT	20	4	0.043	2	0	-	0		0.432788	2
WT_293T_1	hsa-miR-6764-5p	CCCAGGGTCTGGTCAGAGTT	20	2	0.0215	1	0	-	1		0.216394	2
WT_293T_1	hsa-miR-6764-5p	TCCCAGGGTCTGGTCAGAGTT	21	2	0.0215	1	0	-	0		0.216394	1
WT_293T_1	hsa-miR-6764-5p	TCCCAGGGTCTGGTCAGAGTTGA	23	2	0.0215	0	1	A	0		0.216394	1
WT_293T_1	hsa-miR-6764-5p	ACCCAGGGTCTGGTCAGAGTTG	22	1	0.0108	0	0	-	1		0.108197	1
WT_293T_1	hsa-miR-6764-5p	ACCCAGGGTCTGGTCAGAGTTGA	23	1	0.0108	0	1	A	1		0.108197	2
WT_293T_1	hsa-miR-6764-5p	CCCAGGGTCTGGTCAGCGTTG	21	1	0.0108	5	5	CGTTG	1		0.108197	2
WT_293T_1	hsa-miR-6764-5p	TCCAGGGTCTGGTCAGAGTTGT	22	1	0.0108	0	1	T	2		0.108197	2
WT_293T_1	hsa-miR-6764-5p	TCCCAGGGTCTGGTCAGAGTTGAAAT	26	1	0.0108	0	4	AAAT	0		0.108197	4
WT_293T_1	hsa-miR-6764-5p	TCCCAGGGTCTGGTCAGAGTTGACA	25	1	0.0108	0	3	ACA	0		0.108197	3
WT_293T_1	hsa-miR-455-5p	TATGTGCCTTTGGACTACATCG	22	5622	0.6992	0	0	-	0		608.284	0
WT_293T_1	hsa-miR-455-5p	TATGTGCCTTTGGACTACATCGTG	24	683	0.0849	0	2	TG	0		73.8986	2
WT_293T_1	hsa-miR-455-5p	TGTGCCTTTGGACTACATCGTG	22	682	0.0848	0	2	TG	2		73.7904	4
WT_293T_1	hsa-miR-455-5p	TATGTGCCTTTGGACTACATCGT	23	336	0.0418	0	1	T	0		36.3542	1
WT_293T_1	hsa-miR-455-5p	AATGTGCCTTTGGACTACATCG	22	88	0.0109	0	0	-	1		9.52134	1
WT_293T_1	hsa-miR-455-5p	TATGTGCCTTTGGACTACATCGTGT	25	60	0.0075	0	3	TGT	0		6.49182	3
WT_293T_1	hsa-miR-455-5p	TGTGCCTTTGGACTACATCGTGA	23	46	0.0057	0	3	TGA	2		4.97707	5
WT_293T_1	hsa-miR-455-5p	TGTGCCTTTGGACTACATCGTGT	23	45	0.0056	0	3	TGT	2		4.86887	5
WT_293T_1	hsa-miR-455-5p	TATGTGCCTTTGGACTACATCGTGA	25	40	0.005	0	3	TGA	0		4.32788	3
WT_293T_1	hsa-miR-455-5p	GTATGTGCCTTTGGACTACAT	21	40	0.005	2	0	-	1		4.32788	3
WT_293T_1	hsa-miR-455-5p	GTATGTGCCTTTGGACTACATCG	23	39	0.0049	0	0	-	1		4.21969	1
WT_293T_1	hsa-miR-455-5p	TATGTGCCTTTGGACTACATCGA	23	31	0.0039	0	1	A	0		3.35411	1
WT_293T_1	hsa-miR-455-5p	TGTGCCTTTGGACTACATCGT	21	29	0.0036	0	1	T	2		3.13772	3
WT_293T_1	hsa-miR-455-5p	TATGTGCCTTTGGACTACATC	21	22	0.0027	1	0	-	0		2.38034	1
WT_293T_1	hsa-miR-455-5p	TATGTGCCTTTGGACTACATCGTT	24	20	0.0025	0	2	TT	0		2.16394	2
WT_293T_1	hsa-miR-455-5p	GTATGTGCCTTTGGACTACATCGTG	25	20	0.0025	0	2	TG	1		2.16394	3
WT_293T_1	hsa-miR-455-5p	TATGTGCCTTTGGACTACAT	20	18	0.0022	2	0	-	0		1.94755	2
WT_293T_1	hsa-miR-455-5p	TATGTGCCTTTGGACTACATCGTGG	25	17	0.0021	0	3	TGG	0		1.83935	3
WT_293T_1	hsa-miR-455-5p	GTATGTGCCTTTGGACTACATCGT	24	15	0.0019	0	1	T	1		1.62296	2
WT_293T_1	hsa-miR-455-5p	TATGTGCCTTTGGACTACATAG	22	10	0.0012	2	2	AG	0		1.08197	1
WT_293T_1	hsa-miR-455-5p	TATGTGCCTTTGGACTACGTCG	22	9	0.0011	4	4	GTCG	0		0.973774	1
WT_293T_1	hsa-miR-455-5p	GTATGTGCCTTTGGACTACATCGTGT	26	9	0.0011	0	3	TGT	1		0.973774	4
WT_293T_1	hsa-miR-455-5p	AATGTGCCTTTGGACTACATCGTG	24	9	0.0011	0	2	TG	1		0.973774	3
WT_293T_1	hsa-miR-455-5p	AGTGCCTTTGGACTACATCGTG	22	9	0.0011	0	2	TG	3		0.973774	4
WT_293T_1	hsa-miR-455-5p	TATGTGCCTTTGGACTACATCA	22	8	0.001	1	1	A	0		0.865577	1
WT_293T_1	hsa-miR-455-5p	TATGTGCCTTTGGACTACATCGTA	24	8	0.001	0	2	TA	0		0.865577	2
WT_293T_1	hsa-miR-455-5p	TATGTGCCTTTGGACTACA	19	7	0.0009	3	0	-	0		0.75738	3
WT_293T_1	hsa-miR-455-5p	TGTGTGCCTTTGGACTACATCG	22	5	0.0006	0	0	-	2		0.540985	1
WT_293T_1	hsa-miR-455-5p	CATGTGCCTTTGGACTACATCG	22	5	0.0006	0	0	-	1		0.540985	1
WT_293T_1	hsa-miR-455-5p	AATGTGCCTTTGGACTACATCGT	23	4	0.0005	0	1	T	1		0.432788	2
WT_293T_1	hsa-miR-455-5p	TGTGCCTTTGGACTACATCGTGAA	24	4	0.0005	0	4	TGAA	2		0.432788	6
WT_293T_1	hsa-miR-455-5p	TACGTGCCTTTGGACTACATCG	22	4	0.0005	0	0	-	3		0.432788	1
WT_293T_1	hsa-miR-455-5p	TATGTGCCTTTGGACTACACCG	22	4	0.0005	3	3	CCG	0		0.432788	1
WT_293T_1	hsa-miR-455-5p	ATGTGCCTTTGGACTACATCGT	22	3	0.0004	0	1	T	1		0.324591	2
WT_293T_1	hsa-miR-455-5p	TGTGCCTTTGGACTACATCGTT	22	3	0.0004	0	2	TT	2		0.324591	4
WT_293T_1	hsa-miR-455-5p	TATGTGCCTTTGGACTACAGCG	22	3	0.0004	3	3	GCG	0		0.324591	1
WT_293T_1	hsa-miR-455-5p	TATGTGCCTTTGGACTACATCT	22	2	0.0002	1	1	T	0		0.216394	1
WT_293T_1	hsa-miR-455-5p	TTATGTGCCTTTGGACTACATCG	23	2	0.0002	0	0	-	1		0.216394	1
WT_293T_1	hsa-miR-455-5p	TATGTGCCTTTGGACTACATCGAA	24	2	0.0002	0	2	AA	0		0.216394	2
WT_293T_1	hsa-miR-455-5p	TATGTGCCTTTGGACTACATCGTGAA	26	2	0.0002	0	4	TGAA	0		0.216394	4
WT_293T_1	hsa-miR-455-5p	TATGTGCCTTTGGACTACATAT	22	2	0.0002	2	2	AT	0		0.216394	2
WT_293T_1	hsa-miR-455-5p	TACGTGCCTTTGGACTACATCGTG	24	2	0.0002	0	2	TG	3		0.216394	3
WT_293T_1	hsa-miR-455-5p	TATGTGCCTTTGGACTAAATCG	22	2	0.0002	5	5	AATCG	0		0.216394	1
WT_293T_1	hsa-miR-455-5p	GTATGTGCCTTTGGACTACATT	22	2	0.0002	2	1	T	1		0.216394	3
WT_293T_1	hsa-miR-455-5p	GTATGTGCCTTTGGACTACATCGTGA	26	2	0.0002	0	3	TGA	1		0.216394	4
WT_293T_1	hsa-miR-455-5p	GTATGTGCCTTTGGACTACA	20	2	0.0002	3	0	-	1		0.216394	4
WT_293T_1	hsa-miR-455-5p	GTATGTGCCTTTGGACTACATCT	23	2	0.0002	1	1	T	1		0.216394	2
WT_293T_1	hsa-miR-455-5p	CATGTGCCTTTGGACTACATCGTG	24	2	0.0002	0	2	TG	1		0.216394	3
WT_293T_1	hsa-miR-455-5p	TGTGCCTTTGGACTACATCG	20	2	0.0002	0	0	-	2		0.216394	2
WT_293T_1	hsa-miR-455-5p	TAAGTGCCTTTGGACTACATCG	22	2	0.0002	0	0	-	3		0.216394	1
WT_293T_1	hsa-miR-455-5p	TGTGCCTTTGGACTACATCTTG	22	2	0.0002	1	3	TTG	2		0.216394	4
WT_293T_1	hsa-miR-455-5p	TATATGCCTTTGGACTACATCG	22	2	0.0002	0	0	-	4		0.216394	1
WT_293T_1	hsa-miR-455-5p	TATGTGCCTTTGGACTACATCGTTT	25	1	0.0001	0	3	TTT	0		0.108197	3
WT_293T_1	hsa-miR-455-5p	TGTGCCTTTGGACTACATCGCG	22	1	0.0001	0	2	CG	2		0.108197	4
WT_293T_1	hsa-miR-455-5p	TGTGCCTTTGGACTACATCGTGAT	24	1	0.0001	0	4	TGAT	2		0.108197	6
WT_293T_1	hsa-miR-455-5p	TGTGCCTTTGGACTACATCGTTT	23	1	0.0001	0	3	TTT	2		0.108197	5
WT_293T_1	hsa-miR-455-5p	TATGTGCCTTTGGACTACATGG	22	1	0.0001	2	2	GG	0		0.108197	1
WT_293T_1	hsa-miR-455-5p	TGTGCCTTTGGACTACATCGTA	22	1	0.0001	0	2	TA	2		0.108197	4
WT_293T_1	hsa-miR-455-5p	TGTGCCTTTGGACTACATCGTGTA	24	1	0.0001	0	4	TGTA	2		0.108197	6
WT_293T_1	hsa-miR-455-5p	TATGTGCCTTTGGACTACTTCG	22	1	0.0001	4	4	TTCG	0		0.108197	1
WT_293T_1	hsa-miR-455-5p	TATGTGCCTTTGGACTACATTG	22	1	0.0001	2	2	TG	0		0.108197	1
WT_293T_1	hsa-miR-455-5p	TATGTGCCTTTGGACTACGTCGTG	24	1	0.0001	4	6	GTCGTG	0		0.108197	3
WT_293T_1	hsa-miR-455-5p	TCTATGTGCCTTTGGACTACATCG	24	1	0.0001	0	0	-	2		0.108197	2
WT_293T_1	hsa-miR-455-5p	TATGTGCCTTTGGACTAGATCG	22	1	0.0001	5	5	GATCG	0		0.108197	1
WT_293T_1	hsa-miR-455-5p	TGTGCCTTTGGACTACATAGTG	22	1	0.0001	2	4	AGTG	2		0.108197	5
WT_293T_1	hsa-miR-455-5p	TGTGTGCCTTTGGACTACATCGTG	24	1	0.0001	0	2	TG	2		0.108197	3
WT_293T_1	hsa-miR-455-5p	TATGTGCCTTTGGACTATCG	20	1	0.0001	5	3	TCG	0		0.108197	2
WT_293T_1	hsa-miR-455-5p	TGTGCCTTTGGACTACACCGTG	22	1	0.0001	3	5	CCGTG	2		0.108197	5
WT_293T_1	hsa-miR-455-5p	TATGTGCCTTTGGACTACATCGTGTT	26	1	0.0001	0	4	TGTT	0		0.108197	4
WT_293T_1	hsa-miR-455-5p	TATTTGCCTTTGGACTACATCG	22	1	0.0001	0	0	-	4		0.108197	1
WT_293T_1	hsa-miR-455-5p	TCTATGTGCCTTTGGACTACATCGTG	26	1	0.0001	0	2	TG	2		0.108197	4
WT_293T_1	hsa-miR-455-5p	AATGTGCCTTTGGACTACATCC	22	1	0.0001	1	1	C	1		0.108197	2
WT_293T_1	hsa-miR-455-5p	TATGTGCCTTTGGACTACATCGTGGAA	27	1	0.0001	0	5	TGGAA	0		0.108197	5
WT_293T_1	hsa-miR-455-5p	TATGTGCCTTTGGACTACATCGTGGA	26	1	0.0001	0	4	TGGA	0		0.108197	4
WT_293T_1	hsa-miR-455-5p	AATGTGCCTTTGGACTACATCGA	23	1	0.0001	0	1	A	1		0.108197	2
WT_293T_1	hsa-miR-455-5p	AATGTGCCTTTGGACTACATCGTAT	25	1	0.0001	0	3	TAT	1		0.108197	4
WT_293T_1	hsa-miR-455-5p	AATGTGCCTTTGGACTACATCGTGG	25	1	0.0001	0	3	TGG	1		0.108197	4
WT_293T_1	hsa-miR-455-5p	AATGTGCCTTTGGACTACATCGTGT	25	1	0.0001	0	3	TGT	1		0.108197	4
WT_293T_1	hsa-miR-455-5p	AATGTGCCTTTGGACTACATCT	22	1	0.0001	1	1	T	1		0.108197	2
WT_293T_1	hsa-miR-455-5p	AATGTGCCTTTGGACTACATTG	22	1	0.0001	2	2	TG	1		0.108197	2
WT_293T_1	hsa-miR-455-5p	ATGTGCCTTTGGACTACATCG	21	1	0.0001	0	0	-	1		0.108197	1
WT_293T_1	hsa-miR-455-5p	GATGTGCCTTTGGACTACATCG	22	1	0.0001	0	0	-	1		0.108197	1
WT_293T_1	hsa-miR-455-5p	GGTATGTGCCTTTGGACTACATCG	24	1	0.0001	0	0	-	2		0.108197	2
WT_293T_1	hsa-miR-455-5p	GTATGTGCCTTTGGACTAC	19	1	0.0001	4	0	-	1		0.108197	5
WT_293T_1	hsa-miR-455-5p	GTATGTGCCTTTGGACTACAG	21	1	0.0001	3	1	G	1		0.108197	3
WT_293T_1	hsa-miR-455-5p	GTATGTGCCTTTGGACTACATAG	23	1	0.0001	2	2	AG	1		0.108197	2
WT_293T_1	hsa-miR-455-5p	GTATGTGCCTTTGGACTACATCGTGG	26	1	0.0001	0	3	TGG	1		0.108197	4
WT_293T_1	hsa-miR-455-5p	GTATGTGCCTTTGGACTACATCGTGTT	27	1	0.0001	0	4	TGTT	1		0.108197	5
WT_293T_1	hsa-miR-455-5p	GTATGTGCCTTTGGACTACATCGTGTTT	28	1	0.0001	0	5	TGTTT	1		0.108197	6
WT_293T_1	hsa-miR-455-5p	GTATGTGCCTTTGGACTACATCGTT	25	1	0.0001	0	2	TT	1		0.108197	3
WT_293T_1	hsa-miR-455-5p	GTATGTGCCTTTGGACTACATCGTTT	26	1	0.0001	0	3	TTT	1		0.108197	4
WT_293T_1	hsa-miR-455-5p	GTATGTGCCTTTGGACTACATCTG	24	1	0.0001	1	2	TG	1		0.108197	2
WT_293T_1	hsa-miR-455-5p	GTATGTGCCTTTGGACTAT	19	1	0.0001	5	1	T	1		0.108197	5
WT_293T_1	hsa-miR-455-5p	TATATGCCTTTGGACTACATCGT	23	1	0.0001	0	1	T	4		0.108197	2
WT_293T_1	hsa-miR-455-5p	TATGTGCCTTTGGACTACACCGTG	24	1	0.0001	3	5	CCGTG	0		0.108197	3
WT_293T_1	hsa-miR-455-5p	TATGTGCCTTTGGACTACATCAA	23	1	0.0001	1	2	AA	0		0.108197	2
WT_293T_1	hsa-miR-455-5p	TATGTGCCTTTGGACTACATCGAAA	25	1	0.0001	0	3	AAA	0		0.108197	3
WT_293T_1	hsa-miR-455-5p	TATGTGCCTTTGGACTACATCGAG	24	1	0.0001	0	2	AG	0		0.108197	2
WT_293T_1	hsa-miR-455-5p	TATGTGCCTTTGGACTACATCGC	23	1	0.0001	0	1	C	0		0.108197	1
WT_293T_1	hsa-miR-455-5p	TATGTGCCTTTGGACTACATCGG	23	1	0.0001	0	1	G	0		0.108197	1
WT_293T_1	hsa-miR-455-5p	TATGTGCCTTTGGACTACATCGGG	24	1	0.0001	0	2	GG	0		0.108197	2
WT_293T_1	hsa-miR-455-5p	TATGTGCCTTTGGACTACATCGTAG	25	1	0.0001	0	3	TAG	0		0.108197	3
WT_293T_1	hsa-miR-455-5p	TATGTGCCTTTGGACTACATCGTAT	25	1	0.0001	0	3	TAT	0		0.108197	3
WT_293T_1	hsa-miR-455-5p	TTTGTGCCTTTGGACTACATCG	22	1	0.0001	0	0	-	2		0.108197	1
WT_293T_1	hsa-miR-6882-3p	TGCTGCCTCTCCTCTTGCCTGC	22	3	0.6	2	0	-	0		0.324591	2
WT_293T_1	hsa-miR-6882-3p	TGCTGCCTCTCCTCTTGCCTGCAG	24	2	0.4	0	0	-	0		0.216394	0
WT_293T_1	hsa-miR-454-3p	TAGTGCAATATTGCTTATAGGGTTT	25	23241	0.5872	0	2	TT	0		2514.61	2
WT_293T_1	hsa-miR-454-3p	TAGTGCAATATTGCTTATAGGGTT	24	8815	0.2227	0	1	T	0		953.757	1
WT_293T_1	hsa-miR-454-3p	TAGTGCAATATTGCTTATAGGGTTTT	26	1742	0.044	0	3	TTT	0		188.479	3
WT_293T_1	hsa-miR-454-3p	TAGTGCAATATTGCTTATAGGGT	23	1721	0.0435	0	0	-	0		186.207	0
WT_293T_1	hsa-miR-454-3p	TAGTGCAATATTGCTTATAGGG	22	846	0.0214	1	0	-	0		91.5347	1
WT_293T_1	hsa-miR-454-3p	AAGTGCAATATTGCTTATAGGGTTT	25	433	0.0109	0	2	TT	1		46.8493	3
WT_293T_1	hsa-miR-454-3p	AGTGCAATATTGCTTATAGGGTTT	24	276	0.007	0	2	TT	1		29.8624	3
WT_293T_1	hsa-miR-454-3p	TAGTGCAATATTGCTTATAGGGTTA	25	223	0.0056	0	2	TA	0		24.1279	2
WT_293T_1	hsa-miR-454-3p	AAGTGCAATATTGCTTATAGGGTT	24	173	0.0044	0	1	T	1		18.7181	2
WT_293T_1	hsa-miR-454-3p	TAGTGCAATATTGCTTATAGGGTTTTT	27	164	0.0041	0	4	TTTT	0		17.7443	4
WT_293T_1	hsa-miR-454-3p	TAGTGCAATATTGCTTATAGG	21	143	0.0036	2	0	-	0		15.4722	2
WT_293T_1	hsa-miR-454-3p	TAGTGCAATATTGCTTATAGGGA	23	133	0.0034	1	1	A	0		14.3902	1
WT_293T_1	hsa-miR-454-3p	TAGTGCAATATTGCTTATAGGGTTTA	26	126	0.0032	0	3	TTA	0		13.6328	3
WT_293T_1	hsa-miR-454-3p	TAGTGCAATATTGCTTATAGGGTTAT	26	109	0.0028	0	3	TAT	0		11.7935	3
WT_293T_1	hsa-miR-454-3p	TAGTGCAATATTGCTTATAGGGTTTAT	27	99	0.0025	0	4	TTAT	0		10.7115	4
WT_293T_1	hsa-miR-454-3p	TAGTGCAATATTGCTTATAGGGTTG	25	87	0.0022	0	2	TG	0		9.41315	2
WT_293T_1	hsa-miR-454-3p	TAGTGCAATATTGCTTATAGGGTA	24	67	0.0017	0	1	A	0		7.2492	1
WT_293T_1	hsa-miR-454-3p	TAGTGCAATATTGCTTATAGGGTTTAA	27	55	0.0014	0	4	TTAA	0		5.95084	4
WT_293T_1	hsa-miR-454-3p	TAGTGCAATATTGCTTATAGGGTAT	25	45	0.0011	0	2	AT	0		4.86887	2
WT_293T_1	hsa-miR-454-3p	TAGTGCAATATTGCTTATAGGGTTTTTT	28	44	0.0011	0	5	TTTTT	0		4.76067	5
WT_293T_1	hsa-miR-454-3p	AAGTGCAATATTGCTTATAGGGT	23	36	0.0009	0	0	-	1		3.89509	1
WT_293T_1	hsa-miR-454-3p	TAGTGCAATATTGCTTATAGGGTTTG	26	35	0.0009	0	3	TTG	0		3.7869	3
WT_293T_1	hsa-miR-454-3p	AAGTGCAATATTGCTTATAGGGTTTT	26	33	0.0008	0	3	TTT	1		3.5705	4
WT_293T_1	hsa-miR-454-3p	TAGCGCAATATTGCTTATAGGGTTT	25	30	0.0008	0	2	TT	4		3.24591	3
WT_293T_1	hsa-miR-454-3p	AGTGCAATATTGCTTATAGGGTT	23	29	0.0007	0	1	T	1		3.13772	2
WT_293T_1	hsa-miR-454-3p	TAGTGCAATATTGCTTATAGGGTTTAG	27	25	0.0006	0	4	TTAG	0		2.70493	4
WT_293T_1	hsa-miR-454-3p	TAGTGCAATATTGCTTATAGGGTTGT	26	25	0.0006	0	3	TGT	0		2.70493	3
WT_293T_1	hsa-miR-454-3p	TAGTGCAATATTGCTTATAGGGTTTTA	27	23	0.0006	0	4	TTTA	0		2.48853	4
WT_293T_1	hsa-miR-454-3p	TAGTGCAATATTGCTTATAGGGAA	24	22	0.0006	1	2	AA	0		2.38034	2
WT_293T_1	hsa-miR-454-3p	TAGTGCAATATTGCTTATAGGGTTTAAT	28	22	0.0006	0	5	TTAAT	0		2.38034	5
WT_293T_1	hsa-miR-454-3p	TAGTGCAATATTGCTTATAGGGTTAA	26	20	0.0005	0	3	TAA	0		2.16394	3
WT_293T_1	hsa-miR-454-3p	GAGTGCAATATTGCTTATAGGGTTT	25	19	0.0005	0	2	TT	1		2.05574	3
WT_293T_1	hsa-miR-454-3p	TAGTGCAATATTGCTTATAGGGTTTC	26	18	0.0005	0	3	TTC	0		1.94755	3
WT_293T_1	hsa-miR-454-3p	TAGTGCAATATTGCTTATGGGGTTT	25	17	0.0004	5	7	GGGGTTT	0		1.83935	3
WT_293T_1	hsa-miR-454-3p	AAGTGCAATATTGCTTATAGGG	22	17	0.0004	1	0	-	1		1.83935	2
WT_293T_1	hsa-miR-454-3p	TAGTGCAATATTGCTTATAGGGCTT	25	16	0.0004	1	3	CTT	0		1.73115	2
WT_293T_1	hsa-miR-454-3p	TAGAGCAATATTGCTTATAGGGTTT	25	16	0.0004	0	2	TT	4		1.73115	3
WT_293T_1	hsa-miR-454-3p	TAGTGCAATATTGCTTATAGGGTTTTAT	28	16	0.0004	0	5	TTTAT	0		1.73115	5
WT_293T_1	hsa-miR-454-3p	TAGTGCAATATTGCTTATAGGGTTC	25	16	0.0004	0	2	TC	0		1.73115	2
WT_293T_1	hsa-miR-454-3p	CAGTGCAATATTGCTTATAGGGTTT	25	15	0.0004	0	2	TT	1		1.62296	3
WT_293T_1	hsa-miR-454-3p	AGTGCAATATTGCTTATAGGGTTTT	25	15	0.0004	0	3	TTT	1		1.62296	4
WT_293T_1	hsa-miR-454-3p	TGGTGCAATATTGCTTATAGGGTTT	25	13	0.0003	0	2	TT	2		1.40656	3
WT_293T_1	hsa-miR-454-3p	TAGTGCAATATTGCTTATAGGGTTTAGT	28	13	0.0003	0	5	TTAGT	0		1.40656	5
WT_293T_1	hsa-miR-454-3p	TAGTGCAATATTGCTTATAGGGTTTGT	27	12	0.0003	0	4	TTGT	0		1.29836	4
WT_293T_1	hsa-miR-454-3p	TAGTGCAATATTGCTTATAGGGTCT	25	11	0.0003	0	2	CT	0		1.19017	2
WT_293T_1	hsa-miR-454-3p	TAGTGCAATATTGCTTATAGAGTTT	25	11	0.0003	3	5	AGTTT	0		1.19017	3
WT_293T_1	hsa-miR-454-3p	TAGTGCAATATTGCTTATAGGATTT	25	10	0.0003	2	4	ATTT	0		1.08197	3
WT_293T_1	hsa-miR-454-3p	TAGTGCAATATTGCTTATAGGGTAA	25	10	0.0003	0	2	AA	0		1.08197	2
WT_293T_1	hsa-miR-454-3p	AAGTGCAATATTGCTTATAGGGTAT	25	10	0.0003	0	2	AT	1		1.08197	3
WT_293T_1	hsa-miR-454-3p	TAGTGCAATATTGCTTATAGGTTTT	25	10	0.0003	2	4	TTTT	0		1.08197	3
WT_293T_1	hsa-miR-454-3p	TAGTGCAATATTGCTTATAAGGTTT	25	9	0.0002	4	6	AGGTTT	0		0.973774	3
WT_293T_1	hsa-miR-454-3p	TAGTGCAATATTGCTTATAGGGAT	24	9	0.0002	1	2	AT	0		0.973774	1
WT_293T_1	hsa-miR-454-3p	TACTGCAATATTGCTTATAGGGTTT	25	9	0.0002	0	2	TT	3		0.973774	3
WT_293T_1	hsa-miR-454-3p	TAATGCAATATTGCTTATAGGGTTT	25	9	0.0002	0	2	TT	3		0.973774	3
WT_293T_1	hsa-miR-454-3p	TAGTGCAATATTGCTTATAGGGTTTGA	27	8	0.0002	0	4	TTGA	0		0.865577	4
WT_293T_1	hsa-miR-454-3p	TAGTGCAATATTGCTTATAGGGTTTAAA	28	8	0.0002	0	5	TTAAA	0		0.865577	5
WT_293T_1	hsa-miR-454-3p	TAGTGCAATATTGCTTATAGGGCT	24	8	0.0002	1	2	CT	0		0.865577	1
WT_293T_1	hsa-miR-454-3p	TAGTGCAATATTGCTTATAGGGTTAG	26	8	0.0002	0	3	TAG	0		0.865577	3
WT_293T_1	hsa-miR-454-3p	TAGTGCAATATTGCTTATAGGGGTT	25	8	0.0002	1	3	GTT	0		0.865577	2
WT_293T_1	hsa-miR-454-3p	CAGTGCAATATTGCTTATAGGGTT	24	7	0.0002	0	1	T	1		0.75738	2
WT_293T_1	hsa-miR-454-3p	TAGTGCAATATTGCTTATAGGGTTTAGA	28	7	0.0002	0	5	TTAGA	0		0.75738	5
WT_293T_1	hsa-miR-454-3p	TAGTGCAATATTGCTTACAGGGTTT	25	7	0.0002	6	8	CAGGGTTT	0		0.75738	3
WT_293T_1	hsa-miR-454-3p	AAGTGCAATATTGCTTATAGGGTTTTT	27	7	0.0002	0	4	TTTT	1		0.75738	5
WT_293T_1	hsa-miR-454-3p	TAGTGCAATATTGCTTATAGGGATT	25	7	0.0002	1	3	ATT	0		0.75738	2
WT_293T_1	hsa-miR-454-3p	TAGTGCAATATTGCTTATAGGGTTTTG	27	7	0.0002	0	4	TTTG	0		0.75738	4
WT_293T_1	hsa-miR-454-3p	TAGTGCAATATTGCTTATATGGTTT	25	6	0.0002	4	6	TGGTTT	0		0.649182	3
WT_293T_1	hsa-miR-454-3p	TAGTGCAATATTGCTTACAGGGTT	24	6	0.0002	6	7	CAGGGTT	0		0.649182	2
WT_293T_1	hsa-miR-454-3p	TTGTGCAATATTGCTTATAGGGTTT	25	6	0.0002	0	2	TT	2		0.649182	3
WT_293T_1	hsa-miR-454-3p	TAGTGCAATATTGCTTATAGGGTAG	25	6	0.0002	0	2	AG	0		0.649182	2
WT_293T_1	hsa-miR-454-3p	TAGTGCAATATTGCTTATAGTGTTT	25	6	0.0002	3	5	TGTTT	0		0.649182	3
WT_293T_1	hsa-miR-454-3p	TAGTGCAATATTGCTTATAGGGTTATT	27	6	0.0002	0	4	TATT	0		0.649182	4
WT_293T_1	hsa-miR-454-3p	TAGTGCAATATTGCTTATAGGGTTGA	26	5	0.0001	0	3	TGA	0		0.540985	3
WT_293T_1	hsa-miR-454-3p	TAGTGCAATATTGCTTATAGGGTTTAAG	28	5	0.0001	0	5	TTAAG	0		0.540985	5
WT_293T_1	hsa-miR-454-3p	TAGTGCAATATTGCTTATAGGGTTTTC	27	5	0.0001	0	4	TTTC	0		0.540985	4
WT_293T_1	hsa-miR-454-3p	TAGTGCAATATTGCTTATAGGTTT	24	5	0.0001	2	3	TTT	0		0.540985	2
WT_293T_1	hsa-miR-454-3p	TAGTGCAATATTGCTTATAGGGTTTATT	28	5	0.0001	0	5	TTATT	0		0.540985	5
WT_293T_1	hsa-miR-454-3p	TAGTGCAATATTGCTTAGGGTTT	23	4	0.0001	6	6	GGGTTT	0		0.432788	4
WT_293T_1	hsa-miR-454-3p	TAGTGCAATATTGCTTAGAGGGTTT	25	4	0.0001	6	8	GAGGGTTT	0		0.432788	3
WT_293T_1	hsa-miR-454-3p	TAGTGCAATATTGCTTAGAGGGTT	24	4	0.0001	6	7	GAGGGTT	0		0.432788	2
WT_293T_1	hsa-miR-454-3p	TAGAGCAATATTGCTTATAGGGTT	24	4	0.0001	0	1	T	4		0.432788	2
WT_293T_1	hsa-miR-454-3p	TAGTGCAATATTGCTTAAAGGGTTT	25	4	0.0001	6	8	AAGGGTTT	0		0.432788	3
WT_293T_1	hsa-miR-454-3p	TAGTGCAATATTGCTTATAGGGTC	24	4	0.0001	0	1	C	0		0.432788	1
WT_293T_1	hsa-miR-454-3p	CTAGTGCAATATTGCTTATAGGGTTT	26	4	0.0001	0	2	TT	1		0.432788	3
WT_293T_1	hsa-miR-454-3p	AACTGCAATATTGCTTATAGGGTTT	25	4	0.0001	0	2	TT	3		0.432788	4
WT_293T_1	hsa-miR-454-3p	TAGTGCAATATTGCTTATAGGGTTAAT	27	4	0.0001	0	4	TAAT	0		0.432788	4
WT_293T_1	hsa-miR-454-3p	AAGTGCAATATTGCTTATAGGGTTA	25	4	0.0001	0	2	TA	1		0.432788	3
WT_293T_1	hsa-miR-454-3p	TAGTGCAATATTGCTTATAGGGTTTTAA	28	4	0.0001	0	5	TTTAA	0		0.432788	5
WT_293T_1	hsa-miR-454-3p	TAGTGCAATATTGCTTATAGGGTTTTAG	28	4	0.0001	0	5	TTTAG	0		0.432788	5
WT_293T_1	hsa-miR-454-3p	AGTGCAATATTGCTTATAGGG	21	4	0.0001	1	0	-	1		0.432788	2
WT_293T_1	hsa-miR-454-3p	TAGTGCAATATTGCTTATAGGATT	24	4	0.0001	2	3	ATT	0		0.432788	2
WT_293T_1	hsa-miR-454-3p	AAGTGCAATATTGCTTATAGGGTTTA	26	4	0.0001	0	3	TTA	1		0.432788	4
WT_293T_1	hsa-miR-454-3p	TATTGCAATATTGCTTATAGGGTT	24	4	0.0001	0	1	T	3		0.432788	2
WT_293T_1	hsa-miR-454-3p	TAGTGCAATATTGCTTATAGGGTGT	25	4	0.0001	0	2	GT	0		0.432788	2
WT_293T_1	hsa-miR-454-3p	TAGTGCAATATTGCTTATAGGGTTTTCT	28	3	0.0001	0	5	TTTCT	0		0.324591	5
WT_293T_1	hsa-miR-454-3p	AAGTGCAATATTGCTTATAGGGTTTAT	27	3	0.0001	0	4	TTAT	1		0.324591	5
WT_293T_1	hsa-miR-454-3p	TAGTGCAATATTGCTTATTGGGTTT	25	3	0.0001	5	7	TGGGTTT	0		0.324591	3
WT_293T_1	hsa-miR-454-3p	TAGTGCAATATTGCTTATAGGGATTT	26	3	0.0001	1	4	ATTT	0		0.324591	3
WT_293T_1	hsa-miR-454-3p	TAGCGCAATATTGCTTATAGGGTT	24	3	0.0001	0	1	T	4		0.324591	2
WT_293T_1	hsa-miR-454-3p	TAGTGCAATATTGCTTATAGGGTTAAG	27	3	0.0001	0	4	TAAG	0		0.324591	4
WT_293T_1	hsa-miR-454-3p	TAGTGCAATATTGCTTATAGGGTTAAA	27	3	0.0001	0	4	TAAA	0		0.324591	4
WT_293T_1	hsa-miR-454-3p	TAGTGCAATATTGCTTATAGGCTTT	25	3	0.0001	2	4	CTTT	0		0.324591	3
WT_293T_1	hsa-miR-454-3p	TAGTGCAATATTGCTTATAGGGTG	24	3	0.0001	0	1	G	0		0.324591	1
WT_293T_1	hsa-miR-454-3p	GAGTGCAATATTGCTTATAGGGTT	24	3	0.0001	0	1	T	1		0.324591	2
WT_293T_1	hsa-miR-454-3p	TAGTGCAATATTGCTTATGGGGTT	24	3	0.0001	5	6	GGGGTT	0		0.324591	2
WT_293T_1	hsa-miR-454-3p	TAGTGCAATATTGCTTATAGGGGT	24	2	0.0001	1	2	GT	0		0.216394	1
WT_293T_1	hsa-miR-454-3p	TAGTGCAATATTGCTTACAGGGTTTT	26	2	0.0001	6	9	CAGGGTTTT	0		0.216394	4
WT_293T_1	hsa-miR-454-3p	TAGTGCAATATTGCTTATAGGGTTAGT	27	2	0.0001	0	4	TAGT	0		0.216394	4
WT_293T_1	hsa-miR-454-3p	TAGTGCAATATTGCTTATAGGGTTATTT	28	2	0.0001	0	5	TATTT	0		0.216394	5
WT_293T_1	hsa-miR-454-3p	TAGTGCAATATTGCTTATAGGGAG	24	2	0.0001	1	2	AG	0		0.216394	2
WT_293T_1	hsa-miR-454-3p	TAGTGCAATATTGCTTATACGGTTT	25	2	0.0001	4	6	CGGTTT	0		0.216394	3
WT_293T_1	hsa-miR-454-3p	TAGTGCAATATTGCTTATAGGA	22	2	0.0001	2	1	A	0		0.216394	2
WT_293T_1	hsa-miR-454-3p	TAGTGCAATATTGCTTATAGCGTTT	25	2	0.0001	3	5	CGTTT	0		0.216394	3
WT_293T_1	hsa-miR-454-3p	TAGTGCAATATTGCTTATAGGGTTATA	27	2	0.0001	0	4	TATA	0		0.216394	4
WT_293T_1	hsa-miR-454-3p	GTGTGCAATATTGCTTATAGGGTTT	25	2	0.0001	0	2	TT	2		0.216394	4
WT_293T_1	hsa-miR-454-3p	GAGTGCAATATTGCTTATAGGGTTTT	26	2	0.0001	0	3	TTT	1		0.216394	4
WT_293T_1	hsa-miR-454-3p	AAGTGCAATATTGCTTATAGG	21	2	0.0001	2	0	-	1		0.216394	3
WT_293T_1	hsa-miR-454-3p	AAGTGCAATATTGCTTATAGGGTTTAA	27	2	0.0001	0	4	TTAA	1		0.216394	5
WT_293T_1	hsa-miR-454-3p	TAGTGCAATATTGCTTATCGGGTTT	25	2	0.0001	5	7	CGGGTTT	0		0.216394	3
WT_293T_1	hsa-miR-454-3p	AAGTGCAATATTGCTTATAGTGTTT	25	2	0.0001	3	5	TGTTT	1		0.216394	4
WT_293T_1	hsa-miR-454-3p	AATTGCAATATTGCTTATAGGGTTT	25	2	0.0001	0	2	TT	3		0.216394	4
WT_293T_1	hsa-miR-454-3p	TAGTGCAATATTGCTTATAGGT	22	2	0.0001	2	1	T	0		0.216394	1
WT_293T_1	hsa-miR-454-3p	AAGTGCAATATTGCTTATAGGGTTAT	26	2	0.0001	0	3	TAT	1		0.216394	4
WT_293T_1	hsa-miR-454-3p	TAGTGCAATATTGCTTATGGGGTTTT	26	2	0.0001	5	8	GGGGTTTT	0		0.216394	4
WT_293T_1	hsa-miR-454-3p	TAGTGCAATATTGCTTATAGGGTTTGAC	28	2	0.0001	0	5	TTGAC	0		0.216394	5
WT_293T_1	hsa-miR-454-3p	AAGTGCAATATTGCTTATAGGGATT	25	2	0.0001	1	3	ATT	1		0.216394	3
WT_293T_1	hsa-miR-454-3p	AAGTGCAATATTGCTTATAGGGA	23	2	0.0001	1	1	A	1		0.216394	2
WT_293T_1	hsa-miR-454-3p	TAGTGCAATATTGCTTATTGGGTT	24	2	0.0001	5	6	TGGGTT	0		0.216394	2
WT_293T_1	hsa-miR-454-3p	TAGTGCAATATTGCTTATAGTGTT	24	2	0.0001	3	4	TGTT	0		0.216394	2
WT_293T_1	hsa-miR-454-3p	TGGTGCAATATTGCTTATAGGGT	23	2	0.0001	0	0	-	2		0.216394	1
WT_293T_1	hsa-miR-454-3p	TAATGCAATATTGCTTATAGGGTT	24	2	0.0001	0	1	T	3		0.216394	2
WT_293T_1	hsa-miR-454-3p	TAGTGCAATATTGCTTATAGGGTTTAC	27	2	0.0001	0	4	TTAC	0		0.216394	4
WT_293T_1	hsa-miR-454-3p	TAGAGCAATATTGCTTATAGGGTTTT	26	2	0.0001	0	3	TTT	4		0.216394	4
WT_293T_1	hsa-miR-454-3p	TATTGCAATATTGCTTATAGGGTTT	25	2	0.0001	0	2	TT	3		0.216394	3
WT_293T_1	hsa-miR-454-3p	TAGCGCAATATTGCTTATAGGGTTTT	26	2	0.0001	0	3	TTT	4		0.216394	4
WT_293T_1	hsa-miR-454-3p	TAGTGCAATATTGCTTATAGGGTGAT	26	1	0	0	3	GAT	0		0.108197	3
WT_293T_1	hsa-miR-454-3p	TAGTGCAATATTGCTTATAGTGTTTT	26	1	0	3	6	TGTTTT	0		0.108197	4
WT_293T_1	hsa-miR-454-3p	TAGTGCAATATTGCTTATATGGT	23	1	0	4	4	TGGT	0		0.108197	1
WT_293T_1	hsa-miR-454-3p	TTGTGCAATATTGCTTATAGGGTT	24	1	0	0	1	T	2		0.108197	2
WT_293T_1	hsa-miR-454-3p	TGTGCAATATTGCTTATAGGGTTT	24	1	0	0	2	TT	2		0.108197	3
WT_293T_1	hsa-miR-454-3p	TGGTGCAATATTGCTTATAGGGTT	24	1	0	0	1	T	2		0.108197	2
WT_293T_1	hsa-miR-454-3p	TAGTGCAATATTGCTTATAGGGTGTT	26	1	0	0	3	GTT	0		0.108197	3
WT_293T_1	hsa-miR-454-3p	TAGTGCAATATTGCTTATGGGGT	23	1	0	5	5	GGGGT	0		0.108197	1
WT_293T_1	hsa-miR-454-3p	TGGTGCAATATTGCTTATAGGG	22	1	0	1	0	-	2		0.108197	2
WT_293T_1	hsa-miR-454-3p	TGGTGCAATATTGCTTATAGG	21	1	0	2	0	-	2		0.108197	3
WT_293T_1	hsa-miR-454-3p	TAGTGCAATATTGCTTATTGGGT	23	1	0	5	5	TGGGT	0		0.108197	1
WT_293T_1	hsa-miR-454-3p	TAGTGCAATATTGCTTATAGGGTTAAAA	28	1	0	0	5	TAAAA	0		0.108197	5
WT_293T_1	hsa-miR-454-3p	TAGTGCAATATTGCTTATAGGGTTCATT	28	1	0	0	5	TCATT	0		0.108197	5
WT_293T_1	hsa-miR-454-3p	TAGTGCAATATTGCTTATAGGGTTAAAG	28	1	0	0	5	TAAAG	0		0.108197	5
WT_293T_1	hsa-miR-454-3p	TAGTGCAATATTGCTTATAGTGT	23	1	0	3	3	TGT	0		0.108197	1
WT_293T_1	hsa-miR-454-3p	TAGTGCAATATTGCTTATAGTG	22	1	0	3	2	TG	0		0.108197	2
WT_293T_1	hsa-miR-454-3p	TAGTGCAATATTGCTTATAGGGTTCA	26	1	0	0	3	TCA	0		0.108197	3
WT_293T_1	hsa-miR-454-3p	TAGTGCAATATTGCTTATAGGGTTCT	26	1	0	0	3	TCT	0		0.108197	3
WT_293T_1	hsa-miR-454-3p	TAGTGCAATATTGCTTATAGGGTTCTTT	28	1	0	0	5	TCTTT	0		0.108197	5
WT_293T_1	hsa-miR-454-3p	TAGTGCAATATTGCTTATAGGGTTGGA	27	1	0	0	4	TGGA	0		0.108197	4
WT_293T_1	hsa-miR-454-3p	TAGTGCAATATTGCTTATAGGGTTGTA	27	1	0	0	4	TGTA	0		0.108197	4
WT_293T_1	hsa-miR-454-3p	TAGTGCAATATTGCTTATAGGGTTGTAT	28	1	0	0	5	TGTAT	0		0.108197	5
WT_293T_1	hsa-miR-454-3p	TAGTGCAATATTGCTTATAGGGTTATAT	28	1	0	0	5	TATAT	0		0.108197	5
WT_293T_1	hsa-miR-454-3p	TAGTGCAATATTGCTTATAGGGTTTCAT	28	1	0	0	5	TTCAT	0		0.108197	5
WT_293T_1	hsa-miR-454-3p	TAGTGCAATATTGCTTATAGGGTTAGG	27	1	0	0	4	TAGG	0		0.108197	4
WT_293T_1	hsa-miR-454-3p	TAGTGCAATATTGCTTATAGGGTTAGAT	28	1	0	0	5	TAGAT	0		0.108197	5
WT_293T_1	hsa-miR-454-3p	TAGTGCAATATTGCTTATAGGGTTAGA	27	1	0	0	4	TAGA	0		0.108197	4
WT_293T_1	hsa-miR-454-3p	TAGTGCAATATTGCTTATAGGGTTTCG	27	1	0	0	4	TTCG	0		0.108197	4
WT_293T_1	hsa-miR-454-3p	TAGTGCAATATTGCTTATAGGGTTTCT	27	1	0	0	4	TTCT	0		0.108197	4
WT_293T_1	hsa-miR-454-3p	TAGTGCAATATTGCTTATAGGGTTTGAA	28	1	0	0	5	TTGAA	0		0.108197	5
WT_293T_1	hsa-miR-454-3p	TAGTGCAATATTGCTTATAGGGTTTGG	27	1	0	0	4	TTGG	0		0.108197	4
WT_293T_1	hsa-miR-454-3p	TAGTGCAATATTGCTTATAGGGTTTTGA	28	1	0	0	5	TTTGA	0		0.108197	5
WT_293T_1	hsa-miR-454-3p	TAGTGCAATATTGCTTATAGGTATT	25	1	0	2	4	TATT	0		0.108197	3
WT_293T_1	hsa-miR-454-3p	TAGTGCAATATTGCTTATAGGGTTCG	26	1	0	0	3	TCG	0		0.108197	3
WT_293T_1	hsa-miR-454-3p	TAGTGCAATATTGCTTATAGGTTTTT	26	1	0	2	5	TTTTT	0		0.108197	4
WT_293T_1	hsa-miR-454-3p	AACTGCAATATTGCTTATAGGGTA	24	1	0	0	1	A	3		0.108197	3
WT_293T_1	hsa-miR-454-3p	TAGTGCAATATTGCTTATAGAGTTTT	26	1	0	3	6	AGTTTT	0		0.108197	4
WT_293T_1	hsa-miR-454-3p	TAGTGCAATATTGCTTATAGGGTATT	26	1	0	0	3	ATT	0		0.108197	3
WT_293T_1	hsa-miR-454-3p	AAGTGCAATATTGCTTATAGGGTTTTAT	28	1	0	0	5	TTTAT	1		0.108197	6
WT_293T_1	hsa-miR-454-3p	AAGTGCAATATTGCTTATAGGTTT	24	1	0	2	3	TTT	1		0.108197	3
WT_293T_1	hsa-miR-454-3p	AATAGTGCAATATTGCTTATAGGGTTTT	28	1	0	0	3	TTT	2		0.108197	5
WT_293T_1	hsa-miR-454-3p	AATTGCAATATTGCTTATAGGGTT	24	1	0	0	1	T	3		0.108197	3
WT_293T_1	hsa-miR-454-3p	ACAGTGCAATATTGCTTATAGGGTT	25	1	0	0	1	T	2		0.108197	3
WT_293T_1	hsa-miR-454-3p	AGTGCAATATTGCTTATAGGGT	22	1	0	0	0	-	1		0.108197	1
WT_293T_1	hsa-miR-454-3p	AGTGCAATATTGCTTATAGGGTAA	24	1	0	0	2	AA	1		0.108197	3
WT_293T_1	hsa-miR-454-3p	AGTGCAATATTGCTTATAGGGTTA	24	1	0	0	2	TA	1		0.108197	3
WT_293T_1	hsa-miR-454-3p	AGTGCAATATTGCTTATAGGGTTAAG	26	1	0	0	4	TAAG	1		0.108197	5
WT_293T_1	hsa-miR-454-3p	AGTGCAATATTGCTTATAGGGTTGT	25	1	0	0	3	TGT	1		0.108197	4
WT_293T_1	hsa-miR-454-3p	AGTGCAATATTGCTTATAGGGTTTAA	26	1	0	0	4	TTAA	1		0.108197	5
WT_293T_1	hsa-miR-454-3p	AGTGCAATATTGCTTATAGGGTTTAAG	27	1	0	0	5	TTAAG	1		0.108197	6
WT_293T_1	hsa-miR-454-3p	AGTGCAATATTGCTTATAGGGTTTG	25	1	0	0	3	TTG	1		0.108197	4
WT_293T_1	hsa-miR-454-3p	AGTGCAATATTGCTTATAGGGTTTGA	26	1	0	0	4	TTGA	1		0.108197	5
WT_293T_1	hsa-miR-454-3p	AGTGCAATATTGCTTATAGGGTTTTAA	27	1	0	0	5	TTTAA	1		0.108197	6
WT_293T_1	hsa-miR-454-3p	AGTGCAATATTGCTTATAGGGTTTTT	26	1	0	0	4	TTTT	1		0.108197	5
WT_293T_1	hsa-miR-454-3p	ATAGTGCAATATTGCTTATAGGGTTT	26	1	0	0	2	TT	1		0.108197	3
WT_293T_1	hsa-miR-454-3p	CAGTGCAATATTGCTTATAGGGT	23	1	0	0	0	-	1		0.108197	1
WT_293T_1	hsa-miR-454-3p	CAGTGCAATATTGCTTATAGGGTTTAA	27	1	0	0	4	TTAA	1		0.108197	5
WT_293T_1	hsa-miR-454-3p	CAGTGCAATATTGCTTATAGGGTTTT	26	1	0	0	3	TTT	1		0.108197	4
WT_293T_1	hsa-miR-454-3p	CTAGTGCAATATTGCTTATAGGG	23	1	0	1	0	-	1		0.108197	2
WT_293T_1	hsa-miR-454-3p	CTAGTGCAATATTGCTTATAGGGTT	25	1	0	0	1	T	1		0.108197	2
WT_293T_1	hsa-miR-454-3p	AAGTGCAATATTGCTTATAGGGTTTTTT	28	1	0	0	5	TTTTT	1		0.108197	6
WT_293T_1	hsa-miR-454-3p	AAGTGCAATATTGCTTATAGGGTTTTAA	28	1	0	0	5	TTTAA	1		0.108197	6
WT_293T_1	hsa-miR-454-3p	TAGTGCAATATTGCTTATAGGGTAAC	26	1	0	0	3	AAC	0		0.108197	3
WT_293T_1	hsa-miR-454-3p	AAGTGCAATATTGCTTATAGGGTTTTA	27	1	0	0	4	TTTA	1		0.108197	5
WT_293T_1	hsa-miR-454-3p	AACTGCAATATTGCTTATAGGGTTTAT	27	1	0	0	4	TTAT	3		0.108197	6
WT_293T_1	hsa-miR-454-3p	AACTGCAATATTGCTTATAGGGTTTT	26	1	0	0	3	TTT	3		0.108197	5
WT_293T_1	hsa-miR-454-3p	AAGAGCAATATTGCTTATAGGGTT	24	1	0	0	1	T	4		0.108197	3
WT_293T_1	hsa-miR-454-3p	AAGAGCAATATTGCTTATAGGGTTT	25	1	0	0	2	TT	4		0.108197	4
WT_293T_1	hsa-miR-454-3p	AAGAGCAATATTGCTTATAGGGTTTTTA	28	1	0	0	5	TTTTA	4		0.108197	7
WT_293T_1	hsa-miR-454-3p	AAGAGCAATATTGCTTATAGTGTT	24	1	0	3	4	TGTT	4		0.108197	4
WT_293T_1	hsa-miR-454-3p	AAGTGCAATATTGCTTAAAGGGAT	24	1	0	6	7	AAGGGAT	1		0.108197	3
WT_293T_1	hsa-miR-454-3p	AAGTGCAATATTGCTTAAAGGGTTT	25	1	0	6	8	AAGGGTTT	1		0.108197	4
WT_293T_1	hsa-miR-454-3p	AAGTGCAATATTGCTTATAGAGTTT	25	1	0	3	5	AGTTT	1		0.108197	4
WT_293T_1	hsa-miR-454-3p	AAGTGCAATATTGCTTATAGCGTTT	25	1	0	3	5	CGTTT	1		0.108197	4
WT_293T_1	hsa-miR-454-3p	AAGTGCAATATTGCTTATAGGCT	23	1	0	2	2	CT	1		0.108197	2
WT_293T_1	hsa-miR-454-3p	AAGTGCAATATTGCTTATAGGCTT	24	1	0	2	3	CTT	1		0.108197	3
WT_293T_1	hsa-miR-454-3p	AAGTGCAATATTGCTTATAGGCTTT	25	1	0	2	4	CTTT	1		0.108197	4
WT_293T_1	hsa-miR-454-3p	AAGTGCAATATTGCTTATAGGGG	23	1	0	1	1	G	1		0.108197	2
WT_293T_1	hsa-miR-454-3p	AAGTGCAATATTGCTTATAGGGGTT	25	1	0	1	3	GTT	1		0.108197	3
WT_293T_1	hsa-miR-454-3p	AAGTGCAATATTGCTTATAGGGTAA	25	1	0	0	2	AA	1		0.108197	3
WT_293T_1	hsa-miR-454-3p	AAGTGCAATATTGCTTATAGGGTTC	25	1	0	0	2	TC	1		0.108197	3
WT_293T_1	hsa-miR-454-3p	AAGTGCAATATTGCTTATAGGGTTG	25	1	0	0	2	TG	1		0.108197	3
WT_293T_1	hsa-miR-454-3p	AAGTGCAATATTGCTTATAGGGTTGT	26	1	0	0	3	TGT	1		0.108197	4
WT_293T_1	hsa-miR-454-3p	AAGTGCAATATTGCTTATAGGGTTTAG	27	1	0	0	4	TTAG	1		0.108197	5
WT_293T_1	hsa-miR-454-3p	AAGTGCAATATTGCTTATAGGGTTTATT	28	1	0	0	5	TTATT	1		0.108197	6
WT_293T_1	hsa-miR-454-3p	GAGGGCAATATTGCTTATAGGGTTT	25	1	0	0	2	TT	4		0.108197	4
WT_293T_1	hsa-miR-454-3p	GAGTGCAATATTGCTTAGAGGGTTT	25	1	0	6	8	GAGGGTTT	1		0.108197	4
WT_293T_1	hsa-miR-454-3p	GAGTGCAATATTGCTTATAGGGT	23	1	0	0	0	-	1		0.108197	1
WT_293T_1	hsa-miR-454-3p	GGGTGCAATATTGCTTATAGGG	22	1	0	1	0	-	2		0.108197	3
WT_293T_1	hsa-miR-454-3p	TAGTGCAATATTGCTTAGGGT	21	1	0	6	4	GGGT	0		0.108197	2
WT_293T_1	hsa-miR-454-3p	TAGTGCAATATTGCTTAGGGTT	22	1	0	6	5	GGGTT	0		0.108197	3
WT_293T_1	hsa-miR-454-3p	TAGTGCAATATTGCTTATA	19	1	0	4	0	-	0		0.108197	4
WT_293T_1	hsa-miR-454-3p	TAGTGCAATATTGCTTATAAGG	22	1	0	4	3	AGG	0		0.108197	2
WT_293T_1	hsa-miR-454-3p	TAGTGCAATATTGCTTATAAGGT	23	1	0	4	4	AGGT	0		0.108197	1
WT_293T_1	hsa-miR-454-3p	TAGTGCAATATTGCTTATAAGGTT	24	1	0	4	5	AGGTT	0		0.108197	2
WT_293T_1	hsa-miR-454-3p	TAGTGCAATATTGCTTATAAGGTTTT	26	1	0	4	7	AGGTTTT	0		0.108197	4
WT_293T_1	hsa-miR-454-3p	TAGTGCAATATTGCTTATAAGGTTTTT	27	1	0	4	8	AGGTTTTT	0		0.108197	5
WT_293T_1	hsa-miR-454-3p	TAGTGCAATATTGCTTATACGGT	23	1	0	4	4	CGGT	0		0.108197	1
WT_293T_1	hsa-miR-454-3p	TAGTGCAATATTGCTTATAGAGTT	24	1	0	3	4	AGTT	0		0.108197	2
WT_293T_1	hsa-miR-454-3p	TAGTGCAATATTGCTTATAGAGTTA	25	1	0	3	5	AGTTA	0		0.108197	3
WT_293T_1	hsa-miR-454-3p	TAGTGCAATATTGCTTATAGCGTT	24	1	0	3	4	CGTT	0		0.108197	2
WT_293T_1	hsa-miR-454-3p	TAGTGCAATATTGCTTATAGGATTTT	26	1	0	2	5	ATTTT	0		0.108197	4
WT_293T_1	hsa-miR-454-3p	TAGTGCAATATTGCTTATAGGCTT	24	1	0	2	3	CTT	0		0.108197	2
WT_293T_1	hsa-miR-454-3p	TAGTGCAATATTGCTTATAGGGAAA	25	1	0	1	3	AAA	0		0.108197	3
WT_293T_1	hsa-miR-454-3p	TAGTGCAATATTGCTTATAGGGAC	24	1	0	1	2	AC	0		0.108197	2
WT_293T_1	hsa-miR-454-3p	TAGTGCAATATTGCTTATAGGGC	23	1	0	1	1	C	0		0.108197	1
WT_293T_1	hsa-miR-454-3p	TAGTGCAATATTGCTTATAGGGCTGT	26	1	0	1	4	CTGT	0		0.108197	3
WT_293T_1	hsa-miR-454-3p	TAGTGCAATATTGCTTATAGGGG	23	1	0	1	1	G	0		0.108197	1
WT_293T_1	hsa-miR-454-3p	TAGTGCAATATTGCTTATAGGGGTTGTT	28	1	0	1	6	GTTGTT	0		0.108197	5
WT_293T_1	hsa-miR-454-3p	TAGTGCAATATTGCTTATAGGGGTTTT	27	1	0	1	5	GTTTT	0		0.108197	4
WT_293T_1	hsa-miR-454-3p	TAGTGCAATATTGCTTAGAGGGT	23	1	0	6	6	GAGGGT	0		0.108197	1
WT_293T_1	hsa-miR-454-3p	TAGTGCAATATTGCTTACAGGGT	23	1	0	6	6	CAGGGT	0		0.108197	1
WT_293T_1	hsa-miR-454-3p	TAGTGCAATATTGCTTACAGGG	22	1	0	6	5	CAGGG	0		0.108197	2
WT_293T_1	hsa-miR-454-3p	TACTGCAATATTGCTTATAGGGTTTT	26	1	0	0	3	TTT	3		0.108197	4
WT_293T_1	hsa-miR-454-3p	GGGTGCAATATTGCTTATAGGGTT	24	1	0	0	1	T	2		0.108197	3
WT_293T_1	hsa-miR-454-3p	GGGTGCAATATTGCTTATAGGGTTT	25	1	0	0	2	TT	2		0.108197	4
WT_293T_1	hsa-miR-454-3p	GGTAGTGCAATATTGCTTATAGGGTT	26	1	0	0	1	T	2		0.108197	3
WT_293T_1	hsa-miR-454-3p	GGTGCAATATTGCTTATAGGGTTT	24	1	0	0	2	TT	2		0.108197	4
WT_293T_1	hsa-miR-454-3p	GTAGTGCAATATTGCTTATAGGGT	24	1	0	0	0	-	1		0.108197	1
WT_293T_1	hsa-miR-454-3p	GTGCAATATTGCTTATAGGGTTT	23	1	0	0	2	TT	2		0.108197	4
WT_293T_1	hsa-miR-454-3p	TAATGCAATATTGCTTATAGGGTTTT	26	1	0	0	3	TTT	3		0.108197	4
WT_293T_1	hsa-miR-454-3p	TAATGCAATATTGCTTATAGGGTTTTT	27	1	0	0	4	TTTT	3		0.108197	5
WT_293T_1	hsa-miR-454-3p	TACTGCAATATTGCTTATAGGGTT	24	1	0	0	1	T	3		0.108197	2
WT_293T_1	hsa-miR-454-3p	TAGAGCAATATTGCTTATAGCGTTT	25	1	0	3	5	CGTTT	4		0.108197	4
WT_293T_1	hsa-miR-454-3p	TAGTGCAATATTGCTTAAAGGGTT	24	1	0	6	7	AAGGGTT	0		0.108197	2
WT_293T_1	hsa-miR-454-3p	TAGAGCAATATTGCTTATAGGGT	23	1	0	0	0	-	4		0.108197	1
WT_293T_1	hsa-miR-454-3p	TAGCAATATTGCTTATAGGGTT	22	1	0	0	1	T	4		0.108197	3
WT_293T_1	hsa-miR-454-3p	TAGCGCAATATTGCTTATAGGG	22	1	0	1	0	-	4		0.108197	2
WT_293T_1	hsa-miR-454-3p	TAGCGCAATATTGCTTATAGGGT	23	1	0	0	0	-	4		0.108197	1
WT_293T_1	hsa-miR-454-3p	TAGCGCAATATTGCTTATAGGGTTTC	26	1	0	0	3	TTC	4		0.108197	4
WT_293T_1	hsa-miR-454-3p	TAGGGCAATATTGCTTATAGGGTTT	25	1	0	0	2	TT	4		0.108197	3
WT_293T_1	hsa-miR-454-3p	TAGGGCAATATTGCTTATAGGGTTTA	26	1	0	0	3	TTA	4		0.108197	4
WT_293T_1	hsa-miR-454-3p	TAGTGCAATATTGCTTAAAGGGT	23	1	0	6	6	AAGGGT	0		0.108197	1
WT_293T_1	hsa-miR-454-3p	TAGTGCAATATTGCTTAAAGGGTAT	25	1	0	6	8	AAGGGTAT	0		0.108197	3
WT_293T_1	hsa-miR-454-3p	TTGTGCAATATTGCTTATAGGGTTTAT	27	1	0	0	4	TTAT	2		0.108197	5
WT_293T_1	hsa-miR-3143	ATAACATTGTAAAGCGCTTCTT	22	107	0.4756	3	0	-	0		11.5771	3
WT_293T_1	hsa-miR-3143	GATAACATTGTAAAGCGCTTCT	22	62	0.2756	4	0	-	1		6.70822	5
WT_293T_1	hsa-miR-3143	GATAACATTGTAAAGCGCTTCTT	23	18	0.08	3	0	-	1		1.94755	4
WT_293T_1	hsa-miR-3143	ATAACATTGTAAAGCGCTTCT	21	17	0.0756	4	0	-	0		1.83935	4
WT_293T_1	hsa-miR-3143	TAACATTGTAAAGCGCTTCTTT	22	5	0.0222	2	0	-	1		0.540985	3
WT_293T_1	hsa-miR-3143	ATAACATTGTAAAGCGCTTCTTT	23	4	0.0178	2	0	-	0		0.432788	2
WT_293T_1	hsa-miR-3143	TAACATTGTAAAGCGCTTCTT	21	2	0.0089	3	0	-	1		0.216394	4
WT_293T_1	hsa-miR-3143	AAACATTGTAAAGCGCTTCTTT	22	1	0.0044	2	0	-	2		0.108197	3
WT_293T_1	hsa-miR-3143	TAACATTGTAAAGCGCTTCT	20	1	0.0044	4	0	-	1		0.108197	5
WT_293T_1	hsa-miR-3143	GATAACATTGTAAAGCGCTTCTTT	24	1	0.0044	2	0	-	1		0.108197	3
WT_293T_1	hsa-miR-3143	GATAACATTGTAAAGCGCTTATT	23	1	0.0044	6	3	ATT	1		0.108197	5
WT_293T_1	hsa-miR-3143	GATAACATTGTAAAGCGCTTCTA	23	1	0.0044	4	1	A	1		0.108197	5
WT_293T_1	hsa-miR-3143	AGATAACATTGTAAAGCGCTTCT	23	1	0.0044	4	0	-	2		0.108197	6
WT_293T_1	hsa-miR-3143	ATAACATTGTAAAGCGCTTCTTG	23	1	0.0044	3	1	G	0		0.108197	2
WT_293T_1	hsa-miR-3143	ATAACATTGTAAAGCGCTTCTTAGA	25	1	0.0044	3	3	AGA	0		0.108197	3
WT_293T_1	hsa-miR-3143	ATAACATTGTAAAGCGCTTCTTA	23	1	0.0044	3	1	A	0		0.108197	3
WT_293T_1	hsa-miR-3143	TATAACATTGTAAAGCGCTTCT	22	1	0.0044	4	0	-	1		0.108197	5
WT_293T_1	hsa-miR-501-3p	AATGCACCCGGGCAAGGATTCT	22	2313	0.5359	0	0	-	0		250.26	0
WT_293T_1	hsa-miR-501-3p	AATGCACCCGGGCAAGGATTCTG	23	729	0.1689	0	1	G	0		78.8757	1
WT_293T_1	hsa-miR-501-3p	AATGCACCCGGGCAAGGATTCTGT	24	402	0.0931	0	2	GT	0		43.4952	2
WT_293T_1	hsa-miR-501-3p	ATGCACCCGGGCAAGGATTCT	21	272	0.063	0	0	-	1		29.4296	1
WT_293T_1	hsa-miR-501-3p	GCAATGCACCCGGGCAAGGATTCT	24	130	0.0301	0	0	-	2		14.0656	2
WT_293T_1	hsa-miR-501-3p	ATGCACCCGGGCAAGGATTCTG	22	80	0.0185	0	1	G	1		8.65577	2
WT_293T_1	hsa-miR-501-3p	ATGCACCCGGGCAAGGATTCTGT	23	76	0.0176	0	2	GT	1		8.22298	3
WT_293T_1	hsa-miR-501-3p	AATGCACCCGGGCAAGGATTC	21	45	0.0104	1	0	-	0		4.86887	1
WT_293T_1	hsa-miR-501-3p	CAATGCACCCGGGCAAGGATTCT	23	24	0.0056	0	0	-	1		2.59673	1
WT_293T_1	hsa-miR-501-3p	AATGCACCCGGGCAAGGATTCTT	23	22	0.0051	0	1	T	0		2.38034	1
WT_293T_1	hsa-miR-501-3p	GCAATGCACCCGGGCAAGGATTC	23	19	0.0044	1	0	-	2		2.05574	3
WT_293T_1	hsa-miR-501-3p	AATGCACCCGGGCAAGGATTCC	22	15	0.0035	1	1	C	0		1.62296	1
WT_293T_1	hsa-miR-501-3p	AATGCACCCGGGCAAGGATTCTGA	24	15	0.0035	0	2	GA	0		1.62296	2
WT_293T_1	hsa-miR-501-3p	TGCACCCGGGCAAGGATTCT	20	14	0.0032	0	0	-	2		1.51476	2
WT_293T_1	hsa-miR-501-3p	GCAATGCACCCGGGCAAGGATTCTGT	26	12	0.0028	0	2	GT	2		1.29836	4
WT_293T_1	hsa-miR-501-3p	AATGCACCCGGGCAAGGATT	20	10	0.0023	2	0	-	0		1.08197	2
WT_293T_1	hsa-miR-501-3p	ATGCACCCGGGCAAGGATTCTT	22	9	0.0021	0	1	T	1		0.973774	2
WT_293T_1	hsa-miR-501-3p	ATGCACCCGGGCAAGGATTCTGA	23	6	0.0014	0	2	GA	1		0.649182	3
WT_293T_1	hsa-miR-501-3p	ATGCACCCGGGCAAGGATTC	20	6	0.0014	1	0	-	1		0.649182	2
WT_293T_1	hsa-miR-501-3p	AAAGCACCCGGGCAAGGATTCT	22	5	0.0012	0	0	-	3		0.540985	1
WT_293T_1	hsa-miR-501-3p	AATGCACCCGGGCAAGGATTCTA	23	5	0.0012	0	1	A	0		0.540985	1
WT_293T_1	hsa-miR-501-3p	TGCACCCGGGCAAGGATTCTGT	22	5	0.0012	0	2	GT	2		0.540985	4
WT_293T_1	hsa-miR-501-3p	GCAATGCACCCGGGCAAGGATTCTG	25	4	0.0009	0	1	G	2		0.432788	3
WT_293T_1	hsa-miR-501-3p	AATGCACCCGGGCAAGGATTCTGTT	25	4	0.0009	0	3	GTT	0		0.432788	3
WT_293T_1	hsa-miR-501-3p	AGTGCACCCGGGCAAGGATTCT	22	3	0.0007	0	0	-	2		0.324591	1
WT_293T_1	hsa-miR-501-3p	AAAGCACCCGGGCAAGGATTCTG	23	3	0.0007	0	1	G	3		0.324591	2
WT_293T_1	hsa-miR-501-3p	AACGCACCCGGGCAAGGATTCT	22	3	0.0007	0	0	-	3		0.324591	1
WT_293T_1	hsa-miR-501-3p	AATGCACCCGGGCAAGGATTTT	22	3	0.0007	2	2	TT	0		0.324591	1
WT_293T_1	hsa-miR-501-3p	GATGCACCCGGGCAAGGATTCT	22	3	0.0007	0	0	-	1		0.324591	1
WT_293T_1	hsa-miR-501-3p	GGAATGCACCCGGGCAAGGATTCTG	25	3	0.0007	0	1	G	2		0.324591	3
WT_293T_1	hsa-miR-501-3p	AGTGCACCCGGGCAAGGATTCTG	23	3	0.0007	0	1	G	2		0.324591	2
WT_293T_1	hsa-miR-501-3p	AATACACCCGGGCAAGGATTCT	22	3	0.0007	0	0	-	4		0.324591	1
WT_293T_1	hsa-miR-501-3p	AATGCACCCGGGCAAGGATTCTGC	24	2	0.0005	0	2	GC	0		0.216394	2
WT_293T_1	hsa-miR-501-3p	CAATGCACCCGGGCAAGGATTCTGT	25	2	0.0005	0	2	GT	1		0.216394	3
WT_293T_1	hsa-miR-501-3p	GGTGCACCCGGGCAAGGATTCT	22	2	0.0005	0	0	-	2		0.216394	2
WT_293T_1	hsa-miR-501-3p	AATGCACCCGGGCAAGGATTCA	22	2	0.0005	1	1	A	0	hsa-miR-502-3p	0.216394	1
WT_293T_1	hsa-miR-501-3p	AATGCACCCGGGCAAGGAT	19	2	0.0005	3	0	-	0		0.216394	3
WT_293T_1	hsa-miR-501-3p	CAATGCACCCGGGCAAGGATTC	22	2	0.0005	1	0	-	1		0.216394	2
WT_293T_1	hsa-miR-501-3p	ATGCACCCGGGCAAGGATTCC	21	2	0.0005	1	1	C	1		0.216394	2
WT_293T_1	hsa-miR-501-3p	ATGCACCCGGGCAAGGATT	19	2	0.0005	2	0	-	1		0.216394	3
WT_293T_1	hsa-miR-501-3p	TGCACCCGGGCAAGGATTC	19	2	0.0005	1	0	-	2		0.216394	3
WT_293T_1	hsa-miR-501-3p	AATGCACCCGGGCAAGGATTCGG	23	2	0.0005	1	2	GG	0		0.216394	2
WT_293T_1	hsa-miR-501-3p	AATGCACCCGGGCAAGGATCCTG	23	2	0.0005	3	4	CCTG	0		0.216394	2
WT_293T_1	hsa-miR-501-3p	AATGCACCCGGGCAAGGATTCTGAA	25	2	0.0005	0	3	GAA	0		0.216394	3
WT_293T_1	hsa-miR-501-3p	TATGCACCCGGGCAAGGATTCTG	23	1	0.0002	0	1	G	1		0.108197	2
WT_293T_1	hsa-miR-501-3p	GCAATGCACCCGGGCAAGGATTCTTTT	27	1	0.0002	0	3	TTT	2		0.108197	5
WT_293T_1	hsa-miR-501-3p	GCAATGCACCCGGGCAAGGATTCCG	25	1	0.0002	1	2	CG	2		0.108197	4
WT_293T_1	hsa-miR-501-3p	ATGCACCCGGGCAAGGATTTT	21	1	0.0002	2	2	TT	1		0.108197	2
WT_293T_1	hsa-miR-501-3p	ATTGCACCCGGGCAAGGATTCT	22	1	0.0002	0	0	-	2		0.108197	1
WT_293T_1	hsa-miR-501-3p	ATGCACCCGGGCAAGGATTCTGTTT	25	1	0.0002	0	4	GTTT	1		0.108197	5
WT_293T_1	hsa-miR-501-3p	GCAATGCACCCGGGCAAGGATTCTT	25	1	0.0002	0	1	T	2		0.108197	3
WT_293T_1	hsa-miR-501-3p	GGTGCACCCGGGCAAGGATTCTGT	24	1	0.0002	0	2	GT	2		0.108197	4
WT_293T_1	hsa-miR-501-3p	GCAATGCACCCGGGCAAGGATTCTTT	26	1	0.0002	0	2	TT	2		0.108197	4
WT_293T_1	hsa-miR-501-3p	CAATGCACCCGGGCAAGGATTCC	23	1	0.0002	1	1	C	1		0.108197	2
WT_293T_1	hsa-miR-501-3p	GTGCACCCGGGCAAGGATTCTG	22	1	0.0002	0	1	G	2		0.108197	3
WT_293T_1	hsa-miR-501-3p	TGCACCCGGGCAAGGATTCTG	21	1	0.0002	0	1	G	2		0.108197	3
WT_293T_1	hsa-miR-501-3p	CAATGCACCCGGGCAAGGATTCTT	24	1	0.0002	0	1	T	1		0.108197	2
WT_293T_1	hsa-miR-501-3p	CAATGCACCCGGGCAAGGATTCTG	24	1	0.0002	0	1	G	1		0.108197	2
WT_293T_1	hsa-miR-501-3p	GATGCACCCGGGCAAGGATTCC	22	1	0.0002	1	1	C	1		0.108197	2
WT_293T_1	hsa-miR-501-3p	ATCCACCCGGGCAAGGATTCT	21	1	0.0002	0	0	-	4		0.108197	2
WT_293T_1	hsa-miR-501-3p	ATGCACCCGGGCAAGGATTCTGTA	24	1	0.0002	0	3	GTA	1		0.108197	4
WT_293T_1	hsa-miR-501-3p	ATGCACCCGGGCAAGGATTCTGC	23	1	0.0002	0	2	GC	1		0.108197	3
WT_293T_1	hsa-miR-501-3p	AAATGCACCCGGGCAAGGATTAT	23	1	0.0002	2	2	AT	1		0.108197	2
WT_293T_1	hsa-miR-501-3p	AACGCACCCGGGCAAGGATTCTG	23	1	0.0002	0	1	G	3		0.108197	2
WT_293T_1	hsa-miR-501-3p	AATACACCCGGGCAAGGATTCTG	23	1	0.0002	0	1	G	4		0.108197	2
WT_293T_1	hsa-miR-501-3p	AATGCACCCGGGCAAGGACTCT	22	1	0.0002	4	4	CTCT	0		0.108197	1
WT_293T_1	hsa-miR-501-3p	AATGCACCCGGGCAAGGACTCTGT	24	1	0.0002	4	6	CTCTGT	0		0.108197	3
WT_293T_1	hsa-miR-501-3p	AATGCACCCGGGCAAGGAGTCTGT	24	1	0.0002	4	6	GTCTGT	0		0.108197	3
WT_293T_1	hsa-miR-501-3p	AATGCACCCGGGCAAGGAGTCTGTG	25	1	0.0002	4	7	GTCTGTG	0		0.108197	4
WT_293T_1	hsa-miR-501-3p	AATGCACCCGGGCAAGGATCCT	22	1	0.0002	3	3	CCT	0		0.108197	1
WT_293T_1	hsa-miR-501-3p	AATGCACCCGGGCAAGGATGCT	22	1	0.0002	3	3	GCT	0		0.108197	1
WT_293T_1	hsa-miR-501-3p	AATGCACCCGGGCAAGGATTAT	22	1	0.0002	2	2	AT	0		0.108197	1
WT_293T_1	hsa-miR-501-3p	AATGCACCCGGGCAAGGATTCCG	23	1	0.0002	1	2	CG	0		0.108197	2
WT_293T_1	hsa-miR-501-3p	AATGCACCCGGGCAAGGATTCTAA	24	1	0.0002	0	2	AA	0		0.108197	2
WT_293T_1	hsa-miR-501-3p	AATGCACCCGGGCAAGGATTCTAG	24	1	0.0002	0	2	AG	0		0.108197	2
WT_293T_1	hsa-miR-501-3p	AATGCACCCGGGCAAGGATTCTAGT	25	1	0.0002	0	3	AGT	0		0.108197	3
WT_293T_1	hsa-miR-501-3p	AATGCACCCGGGCAAGGATTCTAT	24	1	0.0002	0	2	AT	0		0.108197	2
WT_293T_1	hsa-miR-501-3p	AATGCACCCGGGCAAGGATTCTGAG	25	1	0.0002	0	3	GAG	0		0.108197	3
WT_293T_1	hsa-miR-501-3p	AATGCACCCGGGCAAGGATTCTGTA	25	1	0.0002	0	3	GTA	0		0.108197	3
WT_293T_1	hsa-miR-501-3p	AATGCACCCGGGCAAGGATTCTTAT	25	1	0.0002	0	3	TAT	0		0.108197	3
WT_293T_1	hsa-miR-501-3p	AATGCACCCGGGCAAGGATTT	21	1	0.0002	2	1	T	0		0.108197	1
WT_293T_1	hsa-miR-501-3p	AGCACCCGGGCAAGGATTC	19	1	0.0002	1	0	-	3		0.108197	3
WT_293T_1	hsa-miR-501-3p	AGTCCACCCGGGCAAGGATTCT	22	1	0.0002	0	0	-	4		0.108197	2
WT_293T_1	hsa-miR-501-3p	AGTGCACCCGGGCAAGGATTCTGT	24	1	0.0002	0	2	GT	2		0.108197	3
WT_293T_1	hsa-miR-501-3p	ATGCACCCGGGCAAGGACTCT	21	1	0.0002	4	4	CTCT	1		0.108197	2
WT_293T_1	hsa-miR-501-3p	ATGCACCCGGGCAAGGATTAC	21	1	0.0002	2	2	AC	1		0.108197	3
WT_293T_1	hsa-miR-501-3p	ATGCACCCGGGCAAGGATTCCT	22	1	0.0002	1	2	CT	1		0.108197	2
WT_293T_1	hsa-miR-501-3p	ATGCACCCGGGCAAGGATTCTAC	23	1	0.0002	0	2	AC	1		0.108197	3
WT_293T_1	hsa-miR-501-3p	ATGCACCCGGGCAAGGATTCTAT	23	1	0.0002	0	2	AT	1		0.108197	3
WT_293T_1	hsa-miR-501-3p	TGCACCCGGGCAAGGATTCTGTT	23	1	0.0002	0	3	GTT	2		0.108197	5
WT_293T_1	hsa-miR-3147	GGTTGGGCAGTGAGGAGGGTGT	22	2	0.5	2	0	-	0		0.216394	2
WT_293T_1	hsa-miR-3147	GGTTGGGCAGTGAGGAGGGTGAATT	25	1	0.25	3	4	AATT	0		0.108197	4
WT_293T_1	hsa-miR-3147	GGTTGGGCAGTGAGGAGGGTGTGA	24	1	0.25	0	0	-	0		0.108197	0
WT_293T_1	hsa-miR-3148	TGGAAAAAACTGGTGTGTGCTT	22	1	1	0	0	-	0		0.108197	0
WT_293T_1	hsa-miR-3149	TTTGTATGGATATGTGTGTGTAT	23	31	0.7949	0	0	-	0		3.35411	0
WT_293T_1	hsa-miR-3149	TTTGTATGGATATGTGTGTGT	21	2	0.0513	2	0	-	0		0.216394	2
WT_293T_1	hsa-miR-3149	ATTGTATGGATATGTGTGTGTAT	23	1	0.0256	0	0	-	1		0.108197	1
WT_293T_1	hsa-miR-3149	TCTATGTATGGATATGTGTGT	21	1	0.0256	4	0	-	4		0.108197	6
WT_293T_1	hsa-miR-3149	TTGTATGGATATGTGTGTGTAT	22	1	0.0256	0	0	-	1		0.108197	1
WT_293T_1	hsa-miR-3149	TTTGTATGGATATGTGTGTGTA	22	1	0.0256	1	0	-	0		0.108197	1
WT_293T_1	hsa-miR-3149	TTTGTATGGATATGTGTGTGTATA	24	1	0.0256	0	1	A	0		0.108197	1
WT_293T_1	hsa-miR-3149	TTTGTATGGATATGTGTGTGTATT	24	1	0.0256	0	1	T	0		0.108197	1
WT_293T_1	hsa-miR-3687-1-2	CTCCCGGACAGGCGTTCGTGCG	22	3	0.1875	4	0	-	2		0.324591	6
WT_293T_1	hsa-miR-3687-1-2	TCCCGGACAGGCGTTCGTGC	20	2	0.125	5	0	-	1		0.216394	6
WT_293T_1	hsa-miR-3687-1-2	TCCCGGACAGGCGTTCGTGCGAC	23	2	0.125	2	0	-	1		0.216394	3
WT_293T_1	hsa-miR-3687-1-2	ACCCGGACAGGCGTTCGTGCG	21	1	0.0625	4	0	-	1		0.108197	5
WT_293T_1	hsa-miR-3687-1-2	CCGGACAGGCGTTCGTGCG	19	1	0.0625	4	0	-	1		0.108197	5
WT_293T_1	hsa-miR-3687-1-2	CTCCCGGACAGGCGTTCGTGC	21	1	0.0625	5	0	-	2		0.108197	7
WT_293T_1	hsa-miR-3687-1-2	CTCCCGGACAGGCGTTCGTGCGA	23	1	0.0625	3	0	-	2		0.108197	5
WT_293T_1	hsa-miR-3687-1-2	CTCCCGGACAGGCGTTCGTGCGACG	25	1	0.0625	1	0	-	2		0.108197	3
WT_293T_1	hsa-miR-3687-1-2	TCCCGGACAGGCGTTCGTGA	20	1	0.0625	6	1	A	1		0.108197	6
WT_293T_1	hsa-miR-3687-1-2	TCCCGGACAGGCGTTCGTGCG	21	1	0.0625	4	0	-	1		0.108197	5
WT_293T_1	hsa-miR-3687-1-2	TCCCGGACAGGCGTTCGTGCGA	22	1	0.0625	3	0	-	1		0.108197	4
WT_293T_1	hsa-miR-3687-1-2	TCCCGGACAGGCGTTCGTGCGACA	24	1	0.0625	2	1	A	1		0.108197	3
WT_293T_1	hsa-miR-1254-1-2	GAGCCTGGAAGCTGGAGCCTGCAGTGT	27	5	0.1613	0	2	GT	1		0.540985	3
WT_293T_1	hsa-miR-1254-1-2	GAGCCTGGAAGCTGGAGCCTGCAGT	25	3	0.0968	0	0	-	1		0.324591	1
WT_293T_1	hsa-miR-1254-1-2	AGCCTGGAAGCTGGAGCCTGCAGTGT	26	3	0.0968	0	2	GT	0		0.324591	2
WT_293T_1	hsa-miR-1254-1-2	GAGCCTGGAAGCTGGAGCCTG	21	3	0.0968	4	0	-	1		0.324591	5
WT_293T_1	hsa-miR-1254-1-2	AGCCTGGAAGCTGGAGCCTGCAGT	24	3	0.0968	0	0	-	0		0.324591	0
WT_293T_1	hsa-miR-1254-1-2	AGCCTGGAAGCTGGAGCCTG	20	2	0.0645	4	0	-	0		0.216394	4
WT_293T_1	hsa-miR-1254-1-2	TGAGCCTGGAAGCTGGAGCCTGCAGT	26	2	0.0645	0	0	-	2		0.216394	2
WT_293T_1	hsa-miR-1254-1-2	TGAGCCTGGAAGCTGGAGCCA	21	1	0.0323	6	1	A	2		0.108197	7
WT_293T_1	hsa-miR-1254-1-2	GAGCCTGGAAGCTGGAGCCTGT	22	1	0.0323	4	1	T	1		0.108197	4
WT_293T_1	hsa-miR-1254-1-2	GAGCCTGGAAGCTGGAGCCTGCAGTGTT	28	1	0.0323	0	3	GTT	1		0.108197	4
WT_293T_1	hsa-miR-1254-1-2	GAGCCTGGAAGCTGGAGCCTGC	22	1	0.0323	3	0	-	1		0.108197	4
WT_293T_1	hsa-miR-1254-1-2	GAGCCTGGAAGCTGGAGCCTGCAG	24	1	0.0323	1	0	-	1		0.108197	2
WT_293T_1	hsa-miR-1254-1-2	AGCCTGGAAGCTGGAGCCTGT	21	1	0.0323	4	1	T	0		0.108197	3
WT_293T_1	hsa-miR-1254-1-2	AGCCTGGAAGCTGGAGCCTGCAGTGTAT	28	1	0.0323	0	4	GTAT	0		0.108197	4
WT_293T_1	hsa-miR-1254-1-2	AGCCTGGAAGCTGGAGCCTGCAGTGATTT	29	1	0.0323	0	5	GATTT	0		0.108197	5
WT_293T_1	hsa-miR-1254-1-2	AGCCTGGAAGCTGGAGCCTGCAGTGA	26	1	0.0323	0	2	GA	0		0.108197	2
WT_293T_1	hsa-miR-1254-1-2	TGAGCCTGGAAGCTGGAGCCTGCAGTGT	28	1	0.0323	0	2	GT	2		0.108197	4
WT_293T_1	hsa-miR-939-5p	CTGGGGAGCTGAGGCTCTGGGG	22	6	0.2308	3	0	-	1		0.649182	4
WT_293T_1	hsa-miR-939-5p	CCTGGGGAGCTGAGGCTCTGG	21	5	0.1923	5	0	-	2		0.540985	7
WT_293T_1	hsa-miR-939-5p	CTGGGGAGCTGAGGCTCTGG	20	2	0.0769	5	0	-	1		0.216394	6
WT_293T_1	hsa-miR-939-5p	CTGGGGAGCTGAGGCTCTGGG	21	2	0.0769	4	0	-	1		0.216394	5
WT_293T_1	hsa-miR-939-5p	CCTGGGGAGCTGAGGCTCTGGAT	23	1	0.0385	5	2	AT	2		0.108197	6
WT_293T_1	hsa-miR-939-5p	CCTGGGGAGCTGAGGCTCTGGG	22	1	0.0385	4	0	-	2		0.108197	6
WT_293T_1	hsa-miR-939-5p	CCTGGGGAGCTGAGGCTCTGGTAA	24	1	0.0385	5	3	TAA	2		0.108197	7
WT_293T_1	hsa-miR-939-5p	CCTGGGGAGCTGAGGCTCTGT	21	1	0.0385	6	1	T	2		0.108197	7
WT_293T_1	hsa-miR-939-5p	CTGGGGAGCTGAGGCTCTGGGA	22	1	0.0385	4	1	A	1		0.108197	5
WT_293T_1	hsa-miR-939-5p	CTGGGGAGCTGAGGCTCTGGGGGT	24	1	0.0385	1	0	-	1		0.108197	2
WT_293T_1	hsa-miR-939-5p	CTGGGGAGCTGAGGCTCTGGGT	22	1	0.0385	4	1	T	1		0.108197	4
WT_293T_1	hsa-miR-939-5p	CTGGGGAGCTGAGGCTCTGGGTT	23	1	0.0385	4	2	TT	1		0.108197	4
WT_293T_1	hsa-miR-939-5p	CTGGGGAGCTGAGGCTCTGGT	21	1	0.0385	5	1	T	1		0.108197	5
WT_293T_1	hsa-miR-939-5p	TGGGGAGCTGAGGCTCTGGG	20	1	0.0385	4	0	-	0		0.108197	4
WT_293T_1	hsa-miR-939-5p	TGGGGAGCTGAGGCTCTGGGA	21	1	0.0385	4	1	A	0		0.108197	4
WT_293T_1	hsa-miR-6878-5p	AGGGAGAAAGCTAGAAGCTGAAGT	24	2	0.3333	0	1	T	0		0.216394	1
WT_293T_1	hsa-miR-6878-5p	GAGGGAGAAAGCTAGAAGCTGA	22	2	0.3333	2	0	-	1		0.216394	3
WT_293T_1	hsa-miR-6878-5p	AGGGAGAAAGCTAGAAGCTGAAG	23	1	0.1667	0	0	-	0		0.108197	0
WT_293T_1	hsa-miR-6878-5p	AGGGAGAAAGCTAGAAGCTGAAGAT	25	1	0.1667	0	2	AT	0		0.108197	2
WT_293T_1	hsa-let-7f-5p-1-2	TGAGGTAGTAGATTGTATAGTT	22	69150	0.8512	0	0	-	0		7481.83	0
WT_293T_1	hsa-let-7f-5p-1-2	TGAGGTAGTAGATTGTATAGT	21	4439	0.0546	1	0	-	0		480.287	1
WT_293T_1	hsa-let-7f-5p-1-2	AGAGGTAGTAGATTGTATAGTT	22	2127	0.0262	0	0	-	1		230.135	1
WT_293T_1	hsa-let-7f-5p-1-2	TGAGGTAGTAGATTGTATAGTTA	23	1383	0.017	0	1	A	0		149.637	1
WT_293T_1	hsa-let-7f-5p-1-2	TGAGGTAGTAGATTGTATAGTTT	23	1013	0.0125	0	1	T	0		109.604	1
WT_293T_1	hsa-let-7f-5p-1-2	ATGAGGTAGTAGATTGTATAGTT	23	554	0.0068	0	0	-	1		59.9412	1
WT_293T_1	hsa-let-7f-5p-1-2	GGAGGTAGTAGATTGTATAGTT	22	277	0.0034	0	0	-	1		29.9706	1
WT_293T_1	hsa-let-7f-5p-1-2	GAGGTAGTAGATTGTATAGTT	21	276	0.0034	0	0	-	1		29.8624	1
WT_293T_1	hsa-let-7f-5p-1-2	TGAGGTAGTAGATTGTATAG	20	192	0.0024	2	0	-	0		20.7738	2
WT_293T_1	hsa-let-7f-5p-1-2	TGAGGTAGTAGATTGTATAGTTG	23	179	0.0022	0	1	G	0		19.3673	1
WT_293T_1	hsa-let-7f-5p-1-2	AGAGGTAGTAGATTGTATAGT	21	139	0.0017	1	0	-	1		15.0394	2
WT_293T_1	hsa-let-7f-5p-1-2	TGAGGTAGTAGATTGTATA	19	112	0.0014	3	0	-	0		12.1181	3
WT_293T_1	hsa-let-7f-5p-1-2	ATGAGGTAGTAGATTGTATAGT	22	76	0.0009	1	0	-	1		8.22298	2
WT_293T_1	hsa-let-7f-5p-1-2	TGGGGTAGTAGATTGTATAGTT	22	73	0.0009	0	0	-	3		7.89839	1
WT_293T_1	hsa-let-7f-5p-1-2	CGAGGTAGTAGATTGTATAGTT	22	63	0.0008	0	0	-	1		6.81642	1
WT_293T_1	hsa-let-7f-5p-1-2	TGAGGTAGTAGATTGTATAGCT	22	60	0.0007	2	2	CT	0		6.49182	1
WT_293T_1	hsa-let-7f-5p-1-2	TAAGGTAGTAGATTGTATAGTT	22	59	0.0007	0	0	-	2		6.38363	1
WT_293T_1	hsa-let-7f-5p-1-2	TGAAGTAGTAGATTGTATAGTT	22	49	0.0006	0	0	-	4		5.30166	1
WT_293T_1	hsa-let-7f-5p-1-2	TGAGGTAGTAGATTGTATGGTT	22	45	0.0006	4	4	GGTT	0		4.86887	1
WT_293T_1	hsa-let-7f-5p-1-2	TGAGGTAGTAGATTGTATAGTTAA	24	41	0.0005	0	2	AA	0		4.43608	2
WT_293T_1	hsa-let-7f-5p-1-2	TGAGGTAGTAGATTGTATAGTTAT	24	39	0.0005	0	2	AT	0		4.21969	2
WT_293T_1	hsa-let-7f-5p-1-2	TGAGGTAGTAGATTGTATAGTA	22	36	0.0004	1	1	A	0		3.89509	1
WT_293T_1	hsa-let-7f-5p-1-2	CTGAGGTAGTAGATTGTATAGTT	23	35	0.0004	0	0	-	1		3.7869	1
WT_293T_1	hsa-let-7f-5p-1-2	TGAGGTAGTAGATTGTACAGTT	22	35	0.0004	5	5	CAGTT	0		3.7869	1
WT_293T_1	hsa-let-7f-5p-1-2	AGAGGTAGTAGATTGTATAGTTA	23	35	0.0004	0	1	A	1		3.7869	2
WT_293T_1	hsa-let-7f-5p-1-2	TGAGGTAGTAGATTGTAGAGTT	22	34	0.0004	5	5	GAGTT	0		3.6787	1
WT_293T_1	hsa-let-7f-5p-1-2	TGAGGTAGTAGATTGTAAAGTT	22	30	0.0004	5	5	AAGTT	0		3.24591	1
WT_293T_1	hsa-let-7f-5p-1-2	TTAGGTAGTAGATTGTATAGTT	22	29	0.0004	0	0	-	2		3.13772	1
WT_293T_1	hsa-let-7f-5p-1-2	TGAGGTAGTAGATTGTATAATT	22	28	0.0003	3	3	ATT	0		3.02952	1
WT_293T_1	hsa-let-7f-5p-1-2	TGAGGTAGTAGATTGTATAGTC	22	28	0.0003	1	1	C	0		3.02952	1
WT_293T_1	hsa-let-7f-5p-1-2	AGAGGTAGTAGATTGTATAGTTT	23	22	0.0003	0	1	T	1		2.38034	2
WT_293T_1	hsa-let-7f-5p-1-2	TGATGTAGTAGATTGTATAGTT	22	21	0.0003	0	0	-	4		2.27214	1
WT_293T_1	hsa-let-7f-5p-1-2	TCAGGTAGTAGATTGTATAGTT	22	21	0.0003	0	0	-	2		2.27214	1
WT_293T_1	hsa-let-7f-5p-1-2	AAAGGTAGTAGATTGTATAGTT	22	20	0.0002	0	0	-	2		2.16394	2
WT_293T_1	hsa-let-7f-5p-1-2	ATGAGGTAGTAGATTGTATAGTTT	24	19	0.0002	0	1	T	1		2.05574	2
WT_293T_1	hsa-let-7f-5p-1-2	ATGAGGTAGTAGATTGTATAGTTA	24	18	0.0002	0	1	A	1		1.94755	2
WT_293T_1	hsa-let-7f-5p-1-2	TAGGTAGTAGATTGTATAGTT	21	17	0.0002	0	0	-	2		1.83935	1
WT_293T_1	hsa-let-7f-5p-1-2	TGAGGTAGTAGATTGTATATTT	22	16	0.0002	3	3	TTT	0		1.73115	1
WT_293T_1	hsa-let-7f-5p-1-2	GGAGGTAGTAGATTGTATAGT	21	16	0.0002	1	0	-	1		1.73115	2
WT_293T_1	hsa-let-7f-5p-1-2	TGAGGTAGTAGATTGTATAGAT	22	15	0.0002	2	2	AT	0		1.62296	1
WT_293T_1	hsa-let-7f-5p-1-2	GAGGTAGTAGATTGTATAGT	20	15	0.0002	1	0	-	1		1.62296	2
WT_293T_1	hsa-let-7f-5p-1-2	TGAGGTAGTAGATTGTATAGTTC	23	14	0.0002	0	1	C	0		1.51476	1
WT_293T_1	hsa-let-7f-5p-1-2	GAGGTAGTAGATTGTATAGTTA	22	13	0.0002	0	1	A	1		1.40656	2
WT_293T_1	hsa-let-7f-5p-1-2	TGAGGTAGTAGATTGTATAGTG	22	13	0.0002	1	1	G	0		1.40656	1
WT_293T_1	hsa-let-7f-5p-1-2	TGAGGTAGTAGATTGTATAGTTTT	24	12	0.0001	0	2	TT	0		1.29836	2
WT_293T_1	hsa-let-7f-5p-1-2	TGAGGTAGTAGATTGTATTGTT	22	11	0.0001	4	4	TGTT	0		1.19017	1
WT_293T_1	hsa-let-7f-5p-1-2	TGAGGTAGTAGATTGTATAGTTGT	24	10	0.0001	0	2	GT	0		1.08197	2
WT_293T_1	hsa-let-7f-5p-1-2	TGACGTAGTAGATTGTATAGTT	22	10	0.0001	0	0	-	4		1.08197	1
WT_293T_1	hsa-let-7f-5p-1-2	AGAGGTAGTAGATTGTAAAGTT	22	10	0.0001	5	5	AAGTT	1		1.08197	2
WT_293T_1	hsa-let-7f-5p-1-2	AGGTAGTAGATTGTATAGTT	20	9	0.0001	0	0	-	2		0.973774	2
WT_293T_1	hsa-let-7f-5p-1-2	AGAGGTAGTAGATTGTATAG	20	9	0.0001	2	0	-	1		0.973774	3
WT_293T_1	hsa-let-7f-5p-1-2	GGAGGTAGTAGATTGTATAGTTT	23	9	0.0001	0	1	T	1		0.973774	2
WT_293T_1	hsa-let-7f-5p-1-2	TGTGGTAGTAGATTGTATAGTT	22	9	0.0001	0	0	-	3		0.973774	1
WT_293T_1	hsa-let-7f-5p-1-2	AGAGGTAGTAGATTGTATAGTTG	23	8	0.0001	0	1	G	1		0.865577	2
WT_293T_1	hsa-let-7f-5p-1-2	TGAGGTAGTAGATTGTATAGTTAG	24	7	0.0001	0	2	AG	0		0.75738	2
WT_293T_1	hsa-let-7f-5p-1-2	GGTGGTAGTAGATTGTATAGTT	22	7	0.0001	0	0	-	3		0.75738	2
WT_293T_1	hsa-let-7f-5p-1-2	TGAAGTAGTAGATTGTATAGT	21	7	0.0001	1	0	-	4		0.75738	2
WT_293T_1	hsa-let-7f-5p-1-2	TGAGGTAGTAGATTGTATAGTTGA	24	6	0.0001	0	2	GA	0		0.649182	2
WT_293T_1	hsa-let-7f-5p-1-2	TGAGGTAGTAGATTGTATAGTAA	23	6	0.0001	1	2	AA	0		0.649182	2
WT_293T_1	hsa-let-7f-5p-1-2	TAAGGTAGTAGATTGTATAGT	21	5	0.0001	1	0	-	2		0.540985	2
WT_293T_1	hsa-let-7f-5p-1-2	GGGGGTAGTAGATTGTATAGTT	22	5	0.0001	0	0	-	3		0.540985	2
WT_293T_1	hsa-let-7f-5p-1-2	TGAGGTAGTAGATTGTACAGT	21	5	0.0001	5	4	CAGT	0		0.540985	2
WT_293T_1	hsa-let-7f-5p-1-2	TGAGGTAGTAGATTGTATCGTT	22	4	0	4	4	CGTT	0		0.432788	1
WT_293T_1	hsa-let-7f-5p-1-2	GAGGTAGTAGATTGTATAGTTT	22	4	0	0	1	T	1		0.432788	2
WT_293T_1	hsa-let-7f-5p-1-2	AGATGTAGTAGATTGTATAGTT	22	4	0	0	0	-	4		0.432788	2
WT_293T_1	hsa-let-7f-5p-1-2	ACAGGTAGTAGATTGTATAGTT	22	4	0	0	0	-	2		0.432788	2
WT_293T_1	hsa-let-7f-5p-1-2	AGAGGTAGTAGATTGTATAGTA	22	4	0	1	1	A	1		0.432788	2
WT_293T_1	hsa-let-7f-5p-1-2	ATGAGGTAGTAGATTGTATA	20	4	0	3	0	-	1		0.432788	4
WT_293T_1	hsa-let-7f-5p-1-2	GAGGTAGTAGATTGTATATTT	21	4	0	3	3	TTT	1		0.432788	2
WT_293T_1	hsa-let-7f-5p-1-2	TGAGGTAGTAGATTGTATAGC	21	4	0	2	1	C	0		0.432788	2
WT_293T_1	hsa-let-7f-5p-1-2	TGAGGTAGTAGATTGTATACTT	22	4	0	3	3	CTT	0		0.432788	1
WT_293T_1	hsa-let-7f-5p-1-2	AGAGGTAGTAGATTGTATA	19	4	0	3	0	-	1		0.432788	4
WT_293T_1	hsa-let-7f-5p-1-2	TGAGGTAGTAGATTGTATAGTAT	23	4	0	1	2	AT	0		0.432788	1
WT_293T_1	hsa-let-7f-5p-1-2	TGAGGTAGTAGATTGTATAATTA	23	4	0	3	4	ATTA	0		0.432788	2
WT_293T_1	hsa-let-7f-5p-1-2	TGAGGTAGTAGATTGTATAGTTTA	24	4	0	0	2	TA	0		0.432788	2
WT_293T_1	hsa-let-7f-5p-1-2	TGAGGTAGTAGATTGTAGTT	20	3	0	5	3	GTT	0		0.324591	2
WT_293T_1	hsa-let-7f-5p-1-2	TGGGGTAGTAGATTGTATAGT	21	3	0	1	0	-	3		0.324591	2
WT_293T_1	hsa-let-7f-5p-1-2	AATGAGGTAGTAGATTGTATAGTT	24	3	0	0	0	-	2		0.324591	2
WT_293T_1	hsa-let-7f-5p-1-2	ATAGGTAGTAGATTGTATAGTT	22	3	0	0	0	-	2		0.324591	2
WT_293T_1	hsa-let-7f-5p-1-2	GGAGGTAGTAGATTGTAAAGTT	22	3	0	5	5	AAGTT	1		0.324591	2
WT_293T_1	hsa-let-7f-5p-1-2	TGAGGTAGTAGATTGTATAGGT	22	3	0	2	2	GT	0		0.324591	1
WT_293T_1	hsa-let-7f-5p-1-2	TGAGGTAGTAGATTGTATGGT	21	3	0	4	3	GGT	0		0.324591	2
WT_293T_1	hsa-let-7f-5p-1-2	ATGAGGTAGTAGATTGTATAG	21	3	0	2	0	-	1		0.324591	3
WT_293T_1	hsa-let-7f-5p-1-2	GGGGTAGTAGATTGTATAGTT	21	3	0	0	0	-	3		0.324591	2
WT_293T_1	hsa-let-7f-5p-1-2	TAGGTAGTAGATTGTATAGT	20	2	0	1	0	-	2		0.216394	2
WT_293T_1	hsa-let-7f-5p-1-2	TGAGGTAGTAGATTGTATAGA	21	2	0	2	1	A	0		0.216394	2
WT_293T_1	hsa-let-7f-5p-1-2	TGAGGTAGTAGATTGTAGAGTTT	23	2	0	5	6	GAGTTT	0		0.216394	2
WT_293T_1	hsa-let-7f-5p-1-2	GGTGAGGTAGTAGATTGTATAGTT	24	2	0	0	0	-	2		0.216394	2
WT_293T_1	hsa-let-7f-5p-1-2	TCAGGTAGTAGATTGTATAGTTA	23	2	0	0	1	A	2		0.216394	2
WT_293T_1	hsa-let-7f-5p-1-2	TGAGGTAGTAGATTGTATAGCTT	23	2	0	2	3	CTT	0		0.216394	1
WT_293T_1	hsa-let-7f-5p-1-2	TGAGGTAGTAGATTGTATAGG	21	2	0	2	1	G	0		0.216394	2
WT_293T_1	hsa-let-7f-5p-1-2	TGAGGTAGTAGATTGTATAGCTA	23	2	0	2	3	CTA	0		0.216394	2
WT_293T_1	hsa-let-7f-5p-1-2	TGAGGTAGTAGATTGTATAA	20	2	0	3	1	A	0		0.216394	3
WT_293T_1	hsa-let-7f-5p-1-2	GGCGGTAGTAGATTGTATAGTT	22	2	0	0	0	-	3		0.216394	2
WT_293T_1	hsa-let-7f-5p-1-2	CGAGGTAGTAGATTGTATAGT	21	2	0	1	0	-	1		0.216394	2
WT_293T_1	hsa-let-7f-5p-1-2	TGCGGTAGTAGATTGTATAGTT	22	2	0	0	0	-	3		0.216394	1
WT_293T_1	hsa-let-7f-5p-1-2	AGAGGTAGTAGATTGTATAGTTAT	24	2	0	0	2	AT	1		0.216394	3
WT_293T_1	hsa-let-7f-5p-1-2	TGAGGTAGTAGATTGTATAGTTTTT	25	2	0	0	3	TTT	0		0.216394	3
WT_293T_1	hsa-let-7f-5p-1-2	TGAGGTAGTAGATTGTATAGTTTG	24	2	0	0	2	TG	0		0.216394	2
WT_293T_1	hsa-let-7f-5p-1-2	AGAGGTAGTAGATTGTACAGTT	22	2	0	5	5	CAGTT	1		0.216394	2
WT_293T_1	hsa-let-7f-5p-1-2	TGGTAGTAGATTGTATAGTT	20	2	0	0	0	-	3		0.216394	2
WT_293T_1	hsa-let-7f-5p-1-2	GGAGGTAGTAGATTGTATAG	20	2	0	2	0	-	1		0.216394	3
WT_293T_1	hsa-let-7f-5p-1-2	AAAGGTAGTAGATTGTATAGT	21	2	0	1	0	-	2		0.216394	3
WT_293T_1	hsa-let-7f-5p-1-2	GGAGGTAGTAGATTGTATAGTG	22	2	0	1	1	G	1		0.216394	2
WT_293T_1	hsa-let-7f-5p-1-2	GGAGGTAGTAGATTGTATAGTTA	23	2	0	0	1	A	1		0.216394	2
WT_293T_1	hsa-let-7f-5p-1-2	TTAGGTAGTAGATTGTATAGCT	22	1	0	2	2	CT	2		0.108197	2
WT_293T_1	hsa-let-7f-5p-1-2	TGTGGTAGTAGATTGTATAGTTA	23	1	0	0	1	A	3		0.108197	2
WT_293T_1	hsa-let-7f-5p-1-2	TGTGGTAGTAGATTGTATAGT	21	1	0	1	0	-	3		0.108197	2
WT_293T_1	hsa-let-7f-5p-1-2	TGAGGTAGTAGATTGTATAGATT	23	1	0	2	3	ATT	0		0.108197	1
WT_293T_1	hsa-let-7f-5p-1-2	TTAGGTAGTAGATTGTATAGT	21	1	0	1	0	-	2		0.108197	2
WT_293T_1	hsa-let-7f-5p-1-2	TTAGGTAGTAGATTGTATAGTTA	23	1	0	0	1	A	2		0.108197	2
WT_293T_1	hsa-let-7f-5p-1-2	TGGGTAGTAGATTGTATAGTT	21	1	0	0	0	-	3		0.108197	1
WT_293T_1	hsa-let-7f-5p-1-2	TGGAGTAGTAGATTGTATAGTT	22	1	0	0	0	-	4		0.108197	2
WT_293T_1	hsa-let-7f-5p-1-2	TGATGTAGTAGATTGTATATTT	22	1	0	3	3	TTT	4		0.108197	2
WT_293T_1	hsa-let-7f-5p-1-2	TGATGTAGTAGATTGTATAGT	21	1	0	1	0	-	4		0.108197	2
WT_293T_1	hsa-let-7f-5p-1-2	TGAGGTAGTAGATTGTATGGTTT	23	1	0	4	5	GGTTT	0		0.108197	2
WT_293T_1	hsa-let-7f-5p-1-2	TGAGGTAGTAGATTGTATTGT	21	1	0	4	3	TGT	0		0.108197	2
WT_293T_1	hsa-let-7f-5p-1-2	TGAGGTAGTAGATTGTATGTT	21	1	0	4	3	GTT	0		0.108197	1
WT_293T_1	hsa-let-7f-5p-1-2	TGAGGTAGTAGATTGTATAGTAAA	24	1	0	1	3	AAA	0		0.108197	3
WT_293T_1	hsa-let-7f-5p-1-2	TGAGGTAGTAGATTGTATATT	21	1	0	3	2	TT	0		0.108197	1
WT_293T_1	hsa-let-7f-5p-1-2	TGAGGTAGTAGATTGTATAT	20	1	0	3	1	T	0		0.108197	2
WT_293T_1	hsa-let-7f-5p-1-2	TGAGGTAGTAGATTGTATAGTTTCT	25	1	0	0	3	TCT	0		0.108197	3
WT_293T_1	hsa-let-7f-5p-1-2	TGAGGTAGTAGATTGTATAGTTTC	24	1	0	0	2	TC	0		0.108197	2
WT_293T_1	hsa-let-7f-5p-1-2	TGAGGTAGTAGATTGTATAGTTGTGG	26	1	0	0	4	GTGG	0		0.108197	4
WT_293T_1	hsa-let-7f-5p-1-2	TGAGGTAGTAGATTGTATAAT	21	1	0	3	2	AT	0		0.108197	2
WT_293T_1	hsa-let-7f-5p-1-2	TGAGGTAGTAGATTGTATAGTTAAT	25	1	0	0	3	AAT	0		0.108197	3
WT_293T_1	hsa-let-7f-5p-1-2	TGAGGTAGTAGATTGTATAGTTAAAT	26	1	0	0	4	AAAT	0		0.108197	4
WT_293T_1	hsa-let-7f-5p-1-2	TGAGGTAGTAGATTGTATAGGTT	23	1	0	2	3	GTT	0		0.108197	1
WT_293T_1	hsa-let-7f-5p-1-2	TGAGGTAGTAGATTGTATAGTTAAA	25	1	0	0	3	AAA	0		0.108197	3
WT_293T_1	hsa-let-7f-5p-1-2	TGAGGTAGTAGATTGTATAGTGT	23	1	0	1	2	GT	0		0.108197	1
WT_293T_1	hsa-let-7f-5p-1-2	AAAGGTAGTAGATTGTAAAGTTT	23	1	0	5	6	AAGTTT	2		0.108197	4
WT_293T_1	hsa-let-7f-5p-1-2	TAAAGTAGTAGATTGTATAGTT	22	1	0	0	0	-	4		0.108197	2
WT_293T_1	hsa-let-7f-5p-1-2	TGAGGTAGTAGATTGTAGAGT	21	1	0	5	4	GAGT	0		0.108197	2
WT_293T_1	hsa-let-7f-5p-1-2	ATGAGGTAGTAGATTGTATAGTTAT	25	1	0	0	2	AT	1		0.108197	3
WT_293T_1	hsa-let-7f-5p-1-2	AGGGGTAGTAGATTGTATAGTT	22	1	0	0	0	-	3		0.108197	2
WT_293T_1	hsa-let-7f-5p-1-2	AGGGTAGTAGATTGTATAGTT	21	1	0	0	0	-	3		0.108197	2
WT_293T_1	hsa-let-7f-5p-1-2	AGGTAGTAGATTGTATAGTTA	21	1	0	0	1	A	2		0.108197	3
WT_293T_1	hsa-let-7f-5p-1-2	ATAGGTAGTAGATTGTATAGT	21	1	0	1	0	-	2		0.108197	3
WT_293T_1	hsa-let-7f-5p-1-2	ATCAGGTAGTAGATTGTATAGTT	23	1	0	0	0	-	3		0.108197	2
WT_293T_1	hsa-let-7f-5p-1-2	ATGAGGTAGTAGATTGTATAGCT	23	1	0	2	2	CT	1		0.108197	2
WT_293T_1	hsa-let-7f-5p-1-2	ATGAGGTAGTAGATTGTATAGTTG	24	1	0	0	1	G	1		0.108197	2
WT_293T_1	hsa-let-7f-5p-1-2	CTGAGGTAGTAGATTGTATAGT	22	1	0	1	0	-	1		0.108197	2
WT_293T_1	hsa-let-7f-5p-1-2	ATGAGGTAGTAGATTGTATAGTTTAT	26	1	0	0	3	TAT	1		0.108197	4
WT_293T_1	hsa-let-7f-5p-1-2	ATGAGGTAGTAGATTGTATGGTT	23	1	0	4	4	GGTT	1		0.108197	2
WT_293T_1	hsa-let-7f-5p-1-2	ATGGGGTAGTAGATTGTATAGTT	23	1	0	0	0	-	4		0.108197	2
WT_293T_1	hsa-let-7f-5p-1-2	ATGTGGTAGTAGATTGTATAGTT	23	1	0	0	0	-	4		0.108197	2
WT_293T_1	hsa-let-7f-5p-1-2	CAGGTAGTAGATTGTATAGT	20	1	0	1	0	-	2		0.108197	3
WT_293T_1	hsa-let-7f-5p-1-2	CGAGGTAGTAGATTGTACAGTT	22	1	0	5	5	CAGTT	1		0.108197	2
WT_293T_1	hsa-let-7f-5p-1-2	AGGGGTAGTAGATTGTATAGT	21	1	0	1	0	-	3		0.108197	3
WT_293T_1	hsa-let-7f-5p-1-2	AGAGGTAGTAGATTGTATGGTT	22	1	0	4	4	GGTT	1		0.108197	2
WT_293T_1	hsa-let-7f-5p-1-2	AGAGGTAGTAGATTGTATATTA	22	1	0	3	3	TTA	1		0.108197	3
WT_293T_1	hsa-let-7f-5p-1-2	AGAGGTAGTAGATTGTATAGTTTT	24	1	0	0	2	TT	1		0.108197	3
WT_293T_1	hsa-let-7f-5p-1-2	AGAGGTAGTAGATTGTATAGTTC	23	1	0	0	1	C	1		0.108197	2
WT_293T_1	hsa-let-7f-5p-1-2	AGAGGTAGTAGATTGTATAGTC	22	1	0	1	1	C	1		0.108197	2
WT_293T_1	hsa-let-7f-5p-1-2	AGAGGTAGTAGATTGTATAGCT	22	1	0	2	2	CT	1		0.108197	2
WT_293T_1	hsa-let-7f-5p-1-2	AGAGGTAGTAGATTGTATAGATA	23	1	0	2	3	ATA	1		0.108197	3
WT_293T_1	hsa-let-7f-5p-1-2	AGAGGTAGTAGATTGTATACTT	22	1	0	3	3	CTT	1		0.108197	2
WT_293T_1	hsa-let-7f-5p-1-2	AGAGGTAGTAGATTGTAAAGTTA	23	1	0	5	6	AAGTTA	1		0.108197	3
WT_293T_1	hsa-let-7f-5p-1-2	AGAGGTAGTAGATTGTAAAGT	21	1	0	5	4	AAGT	1		0.108197	3
WT_293T_1	hsa-let-7f-5p-1-2	AGACGTAGTAGATTGTATAGTT	22	1	0	0	0	-	4		0.108197	2
WT_293T_1	hsa-let-7f-5p-1-2	AGACGTAGTAGATTGTATAGATT	23	1	0	2	3	ATT	4		0.108197	3
WT_293T_1	hsa-let-7f-5p-1-2	AGAAGTAGTAGATTGTATAGTT	22	1	0	0	0	-	4		0.108197	2
WT_293T_1	hsa-let-7f-5p-1-2	AAGAGGTAGTAGATTGTATAGTT	23	1	0	0	0	-	2		0.108197	2
WT_293T_1	hsa-let-7f-5p-1-2	AAAGGTAGTAGATTGTATAGTTT	23	1	0	0	1	T	2		0.108197	3
WT_293T_1	hsa-let-7f-5p-1-2	AAAGGTAGTAGATTGTATAGTTA	23	1	0	0	1	A	2		0.108197	3
WT_293T_1	hsa-let-7f-5p-1-2	CGAGGTAGTAGATTGTATAGTTT	23	1	0	0	1	T	1		0.108197	2
WT_293T_1	hsa-let-7f-5p-1-2	CTGAGGTAGTAGATTGTATAGTTA	24	1	0	0	1	A	1		0.108197	2
WT_293T_1	hsa-let-7f-5p-1-2	TGAGGTAGTAGATTGTACAGTTA	23	1	0	5	6	CAGTTA	0		0.108197	2
WT_293T_1	hsa-let-7f-5p-1-2	TCTGAGGTAGTAGATTGTATAGT	23	1	0	1	0	-	2		0.108197	3
WT_293T_1	hsa-let-7f-5p-1-2	GTGAGGTAGTAGATTGTATAGTT	23	1	0	0	0	-	1		0.108197	1
WT_293T_1	hsa-let-7f-5p-1-2	GTGGTAGTAGATTGTATAGTT	21	1	0	0	0	-	3		0.108197	2
WT_293T_1	hsa-let-7f-5p-1-2	AAAGGTAGTAGATTGTATAG	20	1	0	2	0	-	2		0.108197	4
WT_293T_1	hsa-let-7f-5p-1-2	TAAGGTAGTAGATTGTATA	19	1	0	3	0	-	2		0.108197	4
WT_293T_1	hsa-let-7f-5p-1-2	TAGGTAGTAGATTGTATAGTTT	22	1	0	0	1	T	2		0.108197	2
WT_293T_1	hsa-let-7f-5p-1-2	TCAGGTAGTAGATTGTAAATT	21	1	0	5	4	AATT	2		0.108197	3
WT_293T_1	hsa-let-7f-5p-1-2	TCTGAGGTAGTAGATTGTATAGTT	24	1	0	0	0	-	2		0.108197	2
WT_293T_1	hsa-let-7f-5p-1-2	CTGAGGTAGTAGATTGTATAGTTT	24	1	0	0	1	T	1		0.108197	2
WT_293T_1	hsa-let-7f-5p-1-2	TGACGTAGTAGATTGTATAGAT	22	1	0	2	2	AT	4		0.108197	2
WT_293T_1	hsa-let-7f-5p-1-2	TGACGTAGTAGATTGTATAGT	21	1	0	1	0	-	4		0.108197	2
WT_293T_1	hsa-let-7f-5p-1-2	TGACGTAGTAGATTGTATAGTTT	23	1	0	0	1	T	4		0.108197	2
WT_293T_1	hsa-let-7f-5p-1-2	TGAGGTAGTAGATTGTAAAGT	21	1	0	5	4	AAGT	0		0.108197	2
WT_293T_1	hsa-let-7f-5p-1-2	TGAGGTAGTAGATTGTAAAGTTA	23	1	0	5	6	AAGTTA	0		0.108197	2
WT_293T_1	hsa-let-7f-5p-1-2	TGAGGTAGTAGATTGTAAAGTTAA	24	1	0	5	7	AAGTTAA	0		0.108197	3
WT_293T_1	hsa-let-7f-5p-1-2	GGTGGTAGTAGATTGTATAGT	21	1	0	1	0	-	3		0.108197	3
WT_293T_1	hsa-let-7f-5p-1-2	GGTGAGGTAGTAGATTGTATAGT	23	1	0	1	0	-	2		0.108197	3
WT_293T_1	hsa-let-7f-5p-1-2	GGGTAGTAGATTGTATAGTT	20	1	0	0	0	-	3		0.108197	2
WT_293T_1	hsa-let-7f-5p-1-2	GGGGGTAGTAGATTGTATAGTG	22	1	0	1	1	G	3		0.108197	3
WT_293T_1	hsa-let-7f-5p-1-2	GGAGGTAGTAGATTGTATAGCT	22	1	0	2	2	CT	1		0.108197	2
WT_293T_1	hsa-let-7f-5p-1-2	GGAGGTAGTAGATTGTATAGAT	22	1	0	2	2	AT	1		0.108197	2
WT_293T_1	hsa-let-7f-5p-1-2	GGAGGTAGTAGATTGTATACTT	22	1	0	3	3	CTT	1		0.108197	2
WT_293T_1	hsa-let-7f-5p-1-2	GGAGGTAGTAGATTGTAGAGTT	22	1	0	5	5	GAGTT	1		0.108197	2
WT_293T_1	hsa-let-7f-5p-1-2	GGAAGTAGTAGATTGTATAGTT	22	1	0	0	0	-	4		0.108197	2
WT_293T_1	hsa-let-7f-5p-1-2	GAGGTAGTAGATTGTATGGTT	21	1	0	4	4	GGTT	1		0.108197	2
WT_293T_1	hsa-let-7f-5p-1-2	GAGGTAGTAGATTGTATGGT	20	1	0	4	3	GGT	1		0.108197	3
WT_293T_1	hsa-let-7f-5p-1-2	GAGGTAGTAGATTGTATATTTT	22	1	0	3	4	TTTT	1		0.108197	3
WT_293T_1	hsa-let-7f-5p-1-2	GAGGTAGTAGATTGTATATTTA	22	1	0	3	4	TTTA	1		0.108197	3
WT_293T_1	hsa-let-7f-5p-1-2	GAGGTAGTAGATTGTATAGTTTT	23	1	0	0	2	TT	1		0.108197	3
WT_293T_1	hsa-let-7f-5p-1-2	GAGGTAGTAGATTGTATAGCT	21	1	0	2	2	CT	1		0.108197	2
WT_293T_1	hsa-let-7f-5p-1-2	GAGGTAGTAGATTGTATAG	19	1	0	2	0	-	1		0.108197	3
WT_293T_1	hsa-let-7f-5p-1-2	GAAGGTAGTAGATTGTATAGTT	22	1	0	0	0	-	2		0.108197	2
WT_293T_1	hsa-let-7f-5p-1-2	TTAGGTAGTAGATTGTATATTT	22	1	0	3	3	TTT	2		0.108197	2
WT_293T_1	hsa-miR-485-5p	AGAGGCTGGCCGTGATGAATTCG	23	1	1	0	1	G	0		0.108197	1
WT_293T_1	hsa-miR-4714-3p	CCAACCTAGGTGGTCAGAGTTG	22	66	0.6226	0	0	-	0		7.14101	0
WT_293T_1	hsa-miR-4714-3p	ACCAACCTAGGTGGTCAGAGTTG	23	19	0.1792	0	0	-	1		2.05574	1
WT_293T_1	hsa-miR-4714-3p	CAACCTAGGTGGTCAGAGTTGG	22	4	0.0377	0	1	G	1		0.432788	2
WT_293T_1	hsa-miR-4714-3p	CCAACCTAGGTGGTCAGAGTTGT	23	3	0.0283	0	1	T	0		0.324591	1
WT_293T_1	hsa-miR-4714-3p	ACCAACCTAGGTGGTCAGAGT	21	2	0.0189	2	0	-	1		0.216394	3
WT_293T_1	hsa-miR-4714-3p	ACCAACCTAGGTGGTCAGAGTT	22	2	0.0189	1	0	-	1		0.216394	2
WT_293T_1	hsa-miR-4714-3p	CAACCTAGGTGGTCAGAGTTG	21	2	0.0189	0	0	-	1		0.216394	1
WT_293T_1	hsa-miR-4714-3p	CCAACCTAGGTGGTCAGAGTTGG	23	2	0.0189	0	1	G	0		0.216394	1
WT_293T_1	hsa-miR-4714-3p	AACCTAGGTGGTCAGAGTTGGA	22	1	0.0094	0	2	GA	2		0.108197	4
WT_293T_1	hsa-miR-4714-3p	ACAACCTAGGTGGTCAGAGTTG	22	1	0.0094	0	0	-	1		0.108197	1
WT_293T_1	hsa-miR-4714-3p	ACCAACCTAGGTGGTCAGA	19	1	0.0094	4	0	-	1		0.108197	5
WT_293T_1	hsa-miR-4714-3p	ACCAACCTAGGTGGTCAGAGTTGA	24	1	0.0094	0	1	A	1		0.108197	2
WT_293T_1	hsa-miR-4714-3p	ACCAACCTAGGTGGTCAGAGTTGT	24	1	0.0094	0	1	T	1		0.108197	2
WT_293T_1	hsa-miR-4714-3p	CCAACCTAGGTGGTCAGGGTTG	22	1	0.0094	5	5	GGTTG	0		0.108197	1
WT_293T_1	hsa-miR-3617-5p	AAAGACATAGTTGCAAGATGGG	22	3	1	0	0	-	0		0.324591	0
WT_293T_1	hsa-miR-6831-5p	TAGGTAGAGTGTGAGGAGGA	20	5	0.1667	4	0	-	0		0.540985	4
WT_293T_1	hsa-miR-6831-5p	TAGGTAGAGTGTGAGGAGG	19	4	0.1333	5	0	-	0		0.432788	5
WT_293T_1	hsa-miR-6831-5p	TAGGTAGAGTGTGAGGAGGAG	21	4	0.1333	3	0	-	0		0.432788	3
WT_293T_1	hsa-miR-6831-5p	TAGGTAGAGTGTGAGGAGGAGGT	23	2	0.0667	1	0	-	0		0.216394	1
WT_293T_1	hsa-miR-6831-5p	TAGGTAGAGTGTGAGGAGGAGG	22	2	0.0667	2	0	-	0		0.216394	2
WT_293T_1	hsa-miR-6831-5p	TAGGTAGAGTGTGAGGAGGAGGTAT	25	1	0.0333	1	2	AT	0		0.108197	2
WT_293T_1	hsa-miR-6831-5p	TAGGTAGAGTGTGAGGAGGAGGTTTA	26	1	0.0333	1	3	TTA	0		0.108197	3
WT_293T_1	hsa-miR-6831-5p	TAGGTAGAGTGTGAGGAGGAGGTTT	25	1	0.0333	1	2	TT	0		0.108197	2
WT_293T_1	hsa-miR-6831-5p	TAGGTAGAGTGTGAGGAGGAGGTCT	25	1	0.0333	0	1	T	0		0.108197	1
WT_293T_1	hsa-miR-6831-5p	TAGGTAGAGTGTGAGGAGGAGGTCAT	26	1	0.0333	0	2	AT	0		0.108197	2
WT_293T_1	hsa-miR-6831-5p	TAGGTAGAGTGTGAGGAGGAGGTCA	25	1	0.0333	0	1	A	0		0.108197	1
WT_293T_1	hsa-miR-6831-5p	AAGGTAGAGTGTGAGGAGGAG	21	1	0.0333	3	0	-	1		0.108197	4
WT_293T_1	hsa-miR-6831-5p	TAGGTAGAGTGTGAGGAGGAGGTA	24	1	0.0333	1	1	A	0		0.108197	1
WT_293T_1	hsa-miR-6831-5p	AAGGTAGAGTGTGAGGAGGAGGT	23	1	0.0333	1	0	-	1		0.108197	2
WT_293T_1	hsa-miR-6831-5p	TAGGTAGAGTGTGAGGAGGAGA	22	1	0.0333	3	1	A	0		0.108197	3
WT_293T_1	hsa-miR-6831-5p	TAGGTAGAGTGTGAGGAGA	19	1	0.0333	6	1	A	0		0.108197	5
WT_293T_1	hsa-miR-6831-5p	AAGGTAGAGTGTGAGGAGGAGGTAT	25	1	0.0333	1	2	AT	1		0.108197	3
WT_293T_1	hsa-miR-6831-5p	TAGGTAGAGTGTGAGGAGGAGT	22	1	0.0333	3	1	T	0		0.108197	2
WT_293T_1	hsa-miR-128-1-5p	CGGGGCCGTAGCACTGTCTGA	21	516	0.5039	2	0	-	0		55.8297	2
WT_293T_1	hsa-miR-128-1-5p	CGGGGCCGTAGCACTGTCTGAGA	23	187	0.1826	0	0	-	0		20.2329	0
WT_293T_1	hsa-miR-128-1-5p	CGGGGCCGTAGCACTGTCTG	20	161	0.1572	3	0	-	0		17.4197	3
WT_293T_1	hsa-miR-128-1-5p	CGGGGCCGTAGCACTGTCTGAG	22	101	0.0986	1	0	-	0		10.9279	1
WT_293T_1	hsa-miR-128-1-5p	CGGGGCCGTAGCACTGTCT	19	24	0.0234	4	0	-	0		2.59673	4
WT_293T_1	hsa-miR-128-1-5p	CGGGGCCGTAGCACTGTCTGAA	22	7	0.0068	2	1	A	0		0.75738	1
WT_293T_1	hsa-miR-128-1-5p	CGGGGCCGTAGCACTGTCTGAGAA	24	5	0.0049	0	1	A	0		0.540985	1
WT_293T_1	hsa-miR-128-1-5p	GGGGCCGTAGCACTGTCTGA	20	3	0.0029	2	0	-	1		0.324591	3
WT_293T_1	hsa-miR-128-1-5p	CGGGGCCGTAGCACTGTCTGAGT	23	3	0.0029	1	1	T	0		0.324591	1
WT_293T_1	hsa-miR-128-1-5p	CAGGGCCGTAGCACTGTCTG	20	2	0.002	3	0	-	2		0.216394	4
WT_293T_1	hsa-miR-128-1-5p	CGGGGCCGTAGCACTGTCTGAGAAA	25	2	0.002	0	2	AA	0		0.216394	2
WT_293T_1	hsa-miR-128-1-5p	GGGGCCGTAGCACTGTCTGAGA	22	2	0.002	0	0	-	1		0.216394	1
WT_293T_1	hsa-miR-128-1-5p	CGGGGCCGTAGCACTGTCTGAAAAA	25	1	0.001	2	4	AAAA	0		0.108197	3
WT_293T_1	hsa-miR-128-1-5p	CGGGGCCGTAGCACTGTCTGAAG	23	1	0.001	2	2	AG	0		0.108197	2
WT_293T_1	hsa-miR-128-1-5p	CGAGGCCGTAGCACTGTCTGAG	22	1	0.001	1	0	-	3		0.108197	2
WT_293T_1	hsa-miR-128-1-5p	CGGGGCCGTAGCACTGTCTA	20	1	0.001	4	1	A	0		0.108197	3
WT_293T_1	hsa-miR-128-1-5p	CGGGGCCGTAGCACTGTCCGA	21	1	0.001	5	3	CGA	0		0.108197	3
WT_293T_1	hsa-miR-128-1-5p	CGGAGCCGTAGCACTGTCTG	20	1	0.001	3	0	-	4		0.108197	4
WT_293T_1	hsa-miR-128-1-5p	CGCGGCCGTAGCACTGTCTGA	21	1	0.001	2	0	-	3		0.108197	3
WT_293T_1	hsa-miR-128-1-5p	CGGGGCCGTAGCACTGTCTGG	21	1	0.001	3	1	G	0		0.108197	2
WT_293T_1	hsa-miR-128-1-5p	GGGGCCGTAGCACTGTCTG	19	1	0.001	3	0	-	1		0.108197	4
WT_293T_1	hsa-miR-128-1-5p	CGAGGCCGTAGCACTGTCTGAGA	23	1	0.001	0	0	-	3		0.108197	1
WT_293T_1	hsa-miR-128-1-5p	CGGGGCCGTAGCACTGTCTGAAA	23	1	0.001	2	2	AA	0		0.108197	1
WT_293T_1	hsa-miR-4746-5p	CCGGTCCCAGGAGAACCTGCAGA	23	156	0.5612	0	0	-	0		16.8787	0
WT_293T_1	hsa-miR-4746-5p	CCGGTCCCAGGAGAACCTGCAG	22	87	0.3129	1	0	-	0		9.41315	1
WT_293T_1	hsa-miR-4746-5p	CCGGTCCCAGGAGAACCTGCAGAA	24	6	0.0216	0	1	A	0		0.649182	1
WT_293T_1	hsa-miR-4746-5p	CCGGTCCCAGGAGAACCTGCAGAT	24	6	0.0216	0	1	T	0		0.649182	1
WT_293T_1	hsa-miR-4746-5p	CCGGTCCCAGGAGAACCTGCA	21	4	0.0144	2	0	-	0		0.432788	2
WT_293T_1	hsa-miR-4746-5p	CCGGTCCCAGGAGAACCTGCAGT	23	4	0.0144	1	1	T	0		0.432788	1
WT_293T_1	hsa-miR-4746-5p	CCGGTCCCAGGAGAACCTGC	20	3	0.0108	3	0	-	0		0.324591	3
WT_293T_1	hsa-miR-4746-5p	CCGGTCCCAGGAGAACCTGCAGAAA	25	3	0.0108	0	2	AA	0		0.324591	2
WT_293T_1	hsa-miR-4746-5p	CCGGTCCCAGGAGAACCTGCAA	22	2	0.0072	2	1	A	0		0.216394	1
WT_293T_1	hsa-miR-4746-5p	CCGGTCCCAGGAGAACCTGCAGAAT	25	2	0.0072	0	2	AT	0		0.216394	2
WT_293T_1	hsa-miR-4746-5p	CGGTCCCAGGAGAACCTGCAGA	22	2	0.0072	0	0	-	1		0.216394	1
WT_293T_1	hsa-miR-4746-5p	ACGGTCCCAGGAGAACCTGCAG	22	1	0.0036	1	0	-	1		0.108197	2
WT_293T_1	hsa-miR-4746-5p	CCGGTCCCAGGAGAACCTGCAGTTT	25	1	0.0036	1	3	TTT	0		0.108197	3
WT_293T_1	hsa-miR-4746-5p	CCGGTCCCAGGAGAACCTGCAT	22	1	0.0036	2	1	T	0		0.108197	2
WT_293T_1	hsa-miR-6739-5p	GTGGGAAAGAGAAAGAACAAGTA	23	3	0.2308	0	0	-	1		0.324591	1
WT_293T_1	hsa-miR-6739-5p	TGGGAAAGAGAAAGAACAAGTA	22	2	0.1538	0	0	-	0		0.216394	0
WT_293T_1	hsa-miR-6739-5p	TGTGGGAAAGAGAAAGAACA	20	2	0.1538	4	0	-	2		0.216394	6
WT_293T_1	hsa-miR-6739-5p	TGTGGGAAAGAGAAAGAACAAGT	23	2	0.1538	1	0	-	2		0.216394	3
WT_293T_1	hsa-miR-6739-5p	GTGGGAAAGAGAAAGAACAAGT	22	1	0.0769	1	0	-	1		0.108197	2
WT_293T_1	hsa-miR-6739-5p	GTGGGAAAGAGAAAGAACAAGTAA	24	1	0.0769	0	1	A	1		0.108197	2
WT_293T_1	hsa-miR-6739-5p	TGGGAAAGAGAAAGAACAAGT	21	1	0.0769	1	0	-	0		0.108197	1
WT_293T_1	hsa-miR-6739-5p	TGTGGGAAAGAGAAAGAACAA	21	1	0.0769	3	0	-	2		0.108197	5
WT_293T_1	hsa-miR-3922-3p	CCTCTGGCCTTGACTTGACTCT	22	1	0.3333	2	0	-	2		0.108197	4
WT_293T_1	hsa-miR-3922-3p	CCTCTGGCCTTGACTTGACTCTT	23	1	0.3333	1	0	-	2		0.108197	3
WT_293T_1	hsa-miR-3922-3p	TGGCCTTGACTTGACTCTTCC	21	1	0.3333	1	2	CC	2		0.108197	4
WT_293T_1	hsa-miR-4638-5p	ACTCGGCTGCGGTGGACAAGT	21	5	0.5556	0	0	-	0		0.540985	0
WT_293T_1	hsa-miR-4638-5p	CTCGGCTGCGGTGGACAAGT	20	2	0.2222	0	0	-	1		0.216394	1
WT_293T_1	hsa-miR-4638-5p	CTCGGCTGCGGTGGACAAGTCT	22	2	0.2222	0	2	CT	1		0.216394	3
WT_293T_1	hsa-miR-6881-3p	TCCTCTTTCGTCCTTCCCACTC	22	1	0.3333	0	1	C	1		0.108197	2
WT_293T_1	hsa-miR-6881-3p	TCCTCTTTCGTCCTTCCCACTCCAT	25	1	0.3333	0	4	CCAT	1		0.108197	5
WT_293T_1	hsa-miR-6881-3p	TCCTCTTTCGTCCTTCCCACTCCATT	26	1	0.3333	0	5	CCATT	1		0.108197	6
WT_293T_1	hsa-miR-708-5p	AAGGAGCTTACAATCTAGCTGGG	23	18765	0.7277	0	0	-	0		2030.32	0
WT_293T_1	hsa-miR-708-5p	AAGGAGCTTACAATCTAGCTGG	22	4405	0.1708	1	0	-	0		476.608	1
WT_293T_1	hsa-miR-708-5p	AAGGAGCTTACAATCTAGCTGGGA	24	935	0.0363	0	1	A	0		101.164	1
WT_293T_1	hsa-miR-708-5p	AAGGAGCTTACAATCTAGCTGGGT	24	396	0.0154	0	1	T	0		42.846	1
WT_293T_1	hsa-miR-708-5p	AAGGAGCTTACAATCTAGCTGGT	23	144	0.0056	1	1	T	0		15.5804	1
WT_293T_1	hsa-miR-708-5p	AAGGAGCTTACAATCTAGCTGGGAA	25	117	0.0045	0	2	AA	0		12.6591	2
WT_293T_1	hsa-miR-708-5p	AAGGAGCTTACAATCTAGCTG	21	106	0.0041	2	0	-	0		11.4689	2
WT_293T_1	hsa-miR-708-5p	AAGGAGCTTACAATCTAGCTGGGAT	25	85	0.0033	0	2	AT	0		9.19675	2
WT_293T_1	hsa-miR-708-5p	AGGAGCTTACAATCTAGCTGGG	22	61	0.0024	0	0	-	1		6.60002	1
WT_293T_1	hsa-miR-708-5p	AAGGAGCTTACAATCTAGCTGGA	23	57	0.0022	1	1	A	0		6.16723	1
WT_293T_1	hsa-miR-708-5p	AAGGAGCTTACAATCTAGCTGGGAAT	26	53	0.0021	0	3	AAT	0		5.73444	3
WT_293T_1	hsa-miR-708-5p	AAGGAGCTTACAATCTAGCTGT	22	41	0.0016	2	1	T	0		4.43608	2
WT_293T_1	hsa-miR-708-5p	AAGGAGCTTACAATCTAGCTGGGG	24	39	0.0015	0	1	G	0		4.21969	1
WT_293T_1	hsa-miR-708-5p	AAGGAGCTTACAATCTAGCTGGGTT	25	36	0.0014	0	2	TT	0		3.89509	2
WT_293T_1	hsa-miR-708-5p	AAGGAGCTTACAATCTAGATGGG	23	34	0.0013	5	5	ATGGG	0		3.6787	1
WT_293T_1	hsa-miR-708-5p	AGGGAGCTTACAATCTAGCTGGG	23	29	0.0011	0	0	-	2		3.13772	1
WT_293T_1	hsa-miR-708-5p	AAGGAGCTTACAATCTAGCTGGGAAA	26	25	0.001	0	3	AAA	0		2.70493	3
WT_293T_1	hsa-miR-708-5p	AAGGAGCTTACAATCTAGCTGGGTTT	26	22	0.0009	0	3	TTT	0		2.38034	3
WT_293T_1	hsa-miR-708-5p	GAGGAGCTTACAATCTAGCTGGG	23	20	0.0008	0	0	-	1		2.16394	1
WT_293T_1	hsa-miR-708-5p	AAGGAGCTTACAATCTAGCTGGGTAT	26	16	0.0006	0	3	TAT	0		1.73115	3
WT_293T_1	hsa-miR-708-5p	CAAGGAGCTTACAATCTAGCTGGG	24	15	0.0006	0	0	-	1		1.62296	1
WT_293T_1	hsa-miR-708-5p	AAGGAGCTTACAATCTATCTGGG	23	14	0.0005	6	6	TCTGGG	0		1.51476	1
WT_293T_1	hsa-miR-708-5p	AAAGAGCTTACAATCTAGCTGGG	23	13	0.0005	0	0	-	3		1.40656	1
WT_293T_1	hsa-miR-708-5p	AAGGAGCTTACAATCTAACTGGG	23	13	0.0005	6	6	ACTGGG	0		1.40656	1
WT_293T_1	hsa-miR-708-5p	AAGGAGCTTACAATCTAGCTAGG	23	11	0.0004	3	3	AGG	0		1.19017	1
WT_293T_1	hsa-miR-708-5p	AAGGAGCTTACAATCTAGCT	20	11	0.0004	3	0	-	0		1.19017	3
WT_293T_1	hsa-miR-708-5p	AAGGAGCTTACAATCTAGCCGGG	23	10	0.0004	4	4	CGGG	0		1.08197	1
WT_293T_1	hsa-miR-708-5p	AAGGAGCTTACAATCTAGCTGGGTTTT	27	10	0.0004	0	4	TTTT	0		1.08197	4
WT_293T_1	hsa-miR-708-5p	AAGGAGCTTACAATCTAGCTGAG	23	9	0.0003	2	2	AG	0		0.973774	1
WT_293T_1	hsa-miR-708-5p	AAGGAGCTTACAATCTAGCTGCG	23	8	0.0003	2	2	CG	0		0.865577	1
WT_293T_1	hsa-miR-708-5p	AAGGAGCTTACAATCTAGCTGGGAG	25	8	0.0003	0	2	AG	0		0.865577	2
WT_293T_1	hsa-miR-708-5p	AAGGAGCTTACAATCTAGCTGA	22	7	0.0003	2	1	A	0		0.75738	2
WT_293T_1	hsa-miR-708-5p	CAAGGAGCTTACAATCTAGCTG	22	7	0.0003	2	0	-	1		0.75738	3
WT_293T_1	hsa-miR-708-5p	AAGGAGCTTACAATCTAGCTGGGAGT	26	7	0.0003	0	3	AGT	0		0.75738	3
WT_293T_1	hsa-miR-708-5p	AAGGAGCTTACAATCTAGCTGGGAC	25	7	0.0003	0	2	AC	0		0.75738	2
WT_293T_1	hsa-miR-708-5p	AAGGAGCTTACAATCTAGCTGGAA	24	7	0.0003	1	2	AA	0		0.75738	2
WT_293T_1	hsa-miR-708-5p	AAGGAGCTTACAATCTAGCTGGGTA	25	6	0.0002	0	2	TA	0		0.649182	2
WT_293T_1	hsa-miR-708-5p	GGAGCTTACAATCTAGCTGGG	21	6	0.0002	0	0	-	2		0.649182	2
WT_293T_1	hsa-miR-708-5p	AAGGAGCTTACAATCTAGTTGGG	23	6	0.0002	5	5	TTGGG	0		0.649182	1
WT_293T_1	hsa-miR-708-5p	AATGAGCTTACAATCTAGCTGGG	23	6	0.0002	0	0	-	3		0.649182	1
[truncated: 102,689 more rows]

## Sheet: TENT2KO
SAMPLE	MIRNA	SEQUENCE	LEN_READ	READS	RATIO	LEN_TRIM	LEN_TAIL	SEQ_TAIL	VAR_5P	MATCH	CPM	DISTANCE
TENT2KO_1	hsa-miR-1976	CCTCCTGCCCTCCTTGCTGTAGT	23	99	0.3667	0	3	AGT	0		15.0572	3
TENT2KO_1	hsa-miR-1976	CCTCCTGCCCTCCTTGCTGTAG	22	84	0.3111	0	2	AG	0		12.7758	2
TENT2KO_1	hsa-miR-1976	TCCTCCTGCCCTCCTTGCTGTAG	23	22	0.0815	0	2	AG	1		3.34605	3
TENT2KO_1	hsa-miR-1976	TCCTGCCCTCCTTGCTGTAGT	21	15	0.0556	0	3	AGT	2		2.2814	5
TENT2KO_1	hsa-miR-1976	TCCTCCTGCCCTCCTTGCTGTAGT	24	14	0.0519	0	3	AGT	1		2.12931	4
TENT2KO_1	hsa-miR-1976	CTCCTGCCCTCCTTGCTGTAGT	22	10	0.037	0	3	AGT	1		1.52093	4
TENT2KO_1	hsa-miR-1976	CCTCCTGCCCTCCTTGCTGTAT	22	4	0.0148	0	2	AT	0		0.608373	2
TENT2KO_1	hsa-miR-1976	CCTCCTGCCCTCCTTGCTGTAGA	23	4	0.0148	0	3	AGA	0		0.608373	3
TENT2KO_1	hsa-miR-1976	CCTCCTGCCCTCCTTGCTGTA	21	3	0.0111	0	1	A	0		0.45628	1
TENT2KO_1	hsa-miR-1976	TCCTCCTGCCCTCCTTGCTGTAGTT	25	2	0.0074	0	4	AGTT	1		0.304187	5
TENT2KO_1	hsa-miR-1976	TCCTGCCCTCCTTGCTGTAGTT	22	2	0.0074	0	4	AGTT	2		0.304187	6
TENT2KO_1	hsa-miR-1976	CCTCCTGCCCTCCTTGCTGTAGTT	24	2	0.0074	0	4	AGTT	0		0.304187	4
TENT2KO_1	hsa-miR-1976	CCTCCTGCCCTCCTTGGTGTAGT	23	1	0.0037	4	7	GTGTAGT	0		0.152093	4
TENT2KO_1	hsa-miR-1976	CTCCTGCCCTCCTTGCTGCAGT	22	1	0.0037	1	4	CAGT	1		0.152093	4
TENT2KO_1	hsa-miR-1976	CTCCTGCCCTCCTTGCTGTAG	21	1	0.0037	0	2	AG	1		0.152093	3
TENT2KO_1	hsa-miR-1976	CATCCTGCCCTCCTTGCTGTA	21	1	0.0037	0	1	A	2		0.152093	2
TENT2KO_1	hsa-miR-1976	TCCTCCTGCCCTCCTTGCTGTA	22	1	0.0037	0	1	A	1		0.152093	2
TENT2KO_1	hsa-miR-1976	CCTCCTGCCCTCCTTGCTGTAGC	23	1	0.0037	0	3	AGC	0		0.152093	3
TENT2KO_1	hsa-miR-1976	CCTCCTGCCCTCCTTGCTGTAA	22	1	0.0037	0	2	AA	0		0.152093	2
TENT2KO_1	hsa-miR-1976	CCTCCTGCCCTCCTTGCTCTAG	22	1	0.0037	2	4	CTAG	0		0.152093	3
TENT2KO_1	hsa-miR-1976	ACCTCCTGCCCTCCTTGCTGTAG	23	1	0.0037	0	2	AG	1		0.152093	3
TENT2KO_1	hsa-miR-3065-3p	TCAGCACCAGGATATTGTTGGAGT	24	451	0.3865	0	1	T	0		68.5941	1
TENT2KO_1	hsa-miR-3065-3p	TCAGCACCAGGATATTGTTGGA	22	299	0.2562	1	0	-	0		45.4759	1
TENT2KO_1	hsa-miR-3065-3p	TCAGCACCAGGATATTGTTGGAG	23	250	0.2142	0	0	-	0		38.0233	0
TENT2KO_1	hsa-miR-3065-3p	TCAGCACCAGGATATTGTTGGAGA	24	33	0.0283	0	1	A	0		5.01908	1
TENT2KO_1	hsa-miR-3065-3p	TCAGCACCAGGATATTGTTGG	21	31	0.0266	2	0	-	0		4.71489	2
TENT2KO_1	hsa-miR-3065-3p	TCAGCACCAGGATATTGTTGGAA	23	17	0.0146	1	1	A	0		2.58559	1
TENT2KO_1	hsa-miR-3065-3p	ACAGCACCAGGATATTGTTGGAGT	24	16	0.0137	0	1	T	1		2.43349	2
TENT2KO_1	hsa-miR-3065-3p	ACAGCACCAGGATATTGTTGGA	22	9	0.0077	1	0	-	1		1.36884	2
TENT2KO_1	hsa-miR-3065-3p	ACAGCACCAGGATATTGTTGGAG	23	8	0.0069	0	0	-	1		1.21675	1
TENT2KO_1	hsa-miR-3065-3p	TCAGCACCAGGATATTGTTGGAGTT	25	8	0.0069	0	2	TT	0		1.21675	2
TENT2KO_1	hsa-miR-3065-3p	TCAGCACCAGGATATTGTTGGAT	23	3	0.0026	1	1	T	0		0.45628	1
TENT2KO_1	hsa-miR-3065-3p	TCAGCACCAGGATATTGTTGGAAA	24	3	0.0026	1	2	AA	0		0.45628	2
TENT2KO_1	hsa-miR-3065-3p	GCAGCACCAGGATATTGTTGGAG	23	3	0.0026	0	0	-	1		0.45628	1
TENT2KO_1	hsa-miR-3065-3p	TCAGCACCAGGATATTGTTGGAGTAT	26	2	0.0017	0	3	TAT	0		0.304187	3
TENT2KO_1	hsa-miR-3065-3p	TCAGCACCAGGATATTGTTGGAGTAA	26	2	0.0017	0	3	TAA	0		0.304187	3
TENT2KO_1	hsa-miR-3065-3p	TCAGCACCAGGATATTGTTGGAGG	24	2	0.0017	0	1	G	0		0.304187	1
TENT2KO_1	hsa-miR-3065-3p	TCAGCACCAGGATATTGTTGGT	22	2	0.0017	2	1	T	0		0.304187	2
TENT2KO_1	hsa-miR-3065-3p	TCAGCACCAGGATATTGTTG	20	2	0.0017	3	0	-	0		0.304187	3
TENT2KO_1	hsa-miR-3065-3p	AGCACCAGGATATTGTTGGAGT	22	2	0.0017	0	1	T	2		0.304187	3
TENT2KO_1	hsa-miR-3065-3p	TCAGCACCAGGATATTGTTGGGG	23	1	0.0009	2	2	GG	0		0.152093	1
TENT2KO_1	hsa-miR-3065-3p	TCAGCACCAGGATATTGTTGGGGT	24	1	0.0009	2	3	GGT	0		0.152093	2
TENT2KO_1	hsa-miR-3065-3p	TCAGCACCAGGATATTGTTGGAGAA	25	1	0.0009	0	2	AA	0		0.152093	2
TENT2KO_1	hsa-miR-3065-3p	TCATCACCAGGATATTGTTGGAG	23	1	0.0009	0	0	-	4		0.152093	1
TENT2KO_1	hsa-miR-3065-3p	TCATCACCAGGATATTGTTGGAGT	24	1	0.0009	0	1	T	4		0.152093	2
TENT2KO_1	hsa-miR-3065-3p	TCGGCACCAGGATATTGTTGGAG	23	1	0.0009	0	0	-	3		0.152093	1
TENT2KO_1	hsa-miR-3065-3p	TCAGCACCAGGATATTGTTGGAGTG	25	1	0.0009	0	2	TG	0		0.152093	2
TENT2KO_1	hsa-miR-3065-3p	TCAGCACCAGGATATTGTTGAA	22	1	0.0009	3	2	AA	0		0.152093	2
TENT2KO_1	hsa-miR-3065-3p	TCAGCACCAGGATATTGTTAGAG	23	1	0.0009	4	4	AGAG	0		0.152093	1
TENT2KO_1	hsa-miR-3065-3p	TCAGCACCAGGATATTGTT	19	1	0.0009	4	0	-	0		0.152093	4
TENT2KO_1	hsa-miR-3065-3p	TCAGCACCAGGATATTGTCGGA	22	1	0.0009	5	4	CGGA	0		0.152093	2
TENT2KO_1	hsa-miR-3065-3p	TCAGCACCAGGATATTGGTGGAG	23	1	0.0009	6	6	GTGGAG	0		0.152093	1
TENT2KO_1	hsa-miR-3065-3p	TCAGCACCAGGATATTGCTGGAGT	24	1	0.0009	6	7	CTGGAGT	0		0.152093	2
TENT2KO_1	hsa-miR-3065-3p	TCAGCACCAGGATATTGCTGGAG	23	1	0.0009	6	6	CTGGAG	0		0.152093	1
TENT2KO_1	hsa-miR-3065-3p	TCAGCACCAGGATATTGCTGGA	22	1	0.0009	6	5	CTGGA	0		0.152093	2
TENT2KO_1	hsa-miR-3065-3p	TCAGCACCAGGATATTGATGGA	22	1	0.0009	6	5	ATGGA	0		0.152093	2
TENT2KO_1	hsa-miR-3065-3p	GCAGCACCAGGATATTGTTGGAGT	24	1	0.0009	0	1	T	1		0.152093	2
TENT2KO_1	hsa-miR-3065-3p	CTCAGCACCAGGATATTGTTGGAG	24	1	0.0009	0	0	-	1		0.152093	1
TENT2KO_1	hsa-miR-3065-3p	CCAGCACCAGGATATTGTTGGAGA	24	1	0.0009	0	1	A	1		0.152093	2
TENT2KO_1	hsa-miR-3065-3p	CCAGCACCAGGATATTGTTGGAG	23	1	0.0009	0	0	-	1		0.152093	1
TENT2KO_1	hsa-miR-3065-3p	CAGCACCAGGATATTGTTGGAGT	23	1	0.0009	0	1	T	1		0.152093	2
TENT2KO_1	hsa-miR-3065-3p	CAGCACCAGGATATTGTTGG	20	1	0.0009	2	0	-	1		0.152093	3
TENT2KO_1	hsa-miR-3065-3p	ACAGCACCAGGATATTGTTGGAGA	24	1	0.0009	0	1	A	1		0.152093	2
TENT2KO_1	hsa-miR-3065-3p	TCGGCACCAGGATATTGTTGGAGT	24	1	0.0009	0	1	T	3		0.152093	2
TENT2KO_1	hsa-miR-4778-3p	TCTTCTTCCTTTGCAGAGTTGA	22	31	0.5741	0	0	-	0		4.71489	0
TENT2KO_1	hsa-miR-4778-3p	TCTTCTTCCTTTGCAGAGTTG	21	12	0.2222	1	0	-	0		1.82512	1
TENT2KO_1	hsa-miR-4778-3p	TTCTTCCTTTGCAGAGTTGAAT	22	7	0.1296	0	2	AT	2		1.06465	4
TENT2KO_1	hsa-miR-4778-3p	TCTCCTTCCTTTGCAGAGTTGA	22	1	0.0185	0	0	-	4		0.152093	1
TENT2KO_1	hsa-miR-4778-3p	TCTTCTTCCTTTGCAGAGTT	20	1	0.0185	2	0	-	0		0.152093	2
TENT2KO_1	hsa-miR-4778-3p	TTCTTCCTTTGCAGAGTTG	19	1	0.0185	1	0	-	2		0.152093	3
TENT2KO_1	hsa-miR-4778-3p	TTCTTCCTTTGCAGAGTTGA	20	1	0.0185	0	0	-	2		0.152093	2
TENT2KO_1	hsa-miR-15a-3p	CAGGCCATATTGTGCTGCCTCA	22	7	0.5833	0	0	-	0		1.06465	0
TENT2KO_1	hsa-miR-15a-3p	CAGGCCATATTGTGCTGCCCCA	22	1	0.0833	3	3	CCA	0		0.152093	1
TENT2KO_1	hsa-miR-15a-3p	CAGGCCATATTGTGCTGCCTCAT	23	1	0.0833	0	1	T	0		0.152093	1
TENT2KO_1	hsa-miR-15a-3p	CAGGCCATATTGTGCTGCCTCATC	24	1	0.0833	0	2	TC	0		0.152093	2
TENT2KO_1	hsa-miR-15a-3p	CAGGCCATATTGTGCTGCCTCT	22	1	0.0833	1	1	T	0		0.152093	1
TENT2KO_1	hsa-miR-15a-3p	CAGGCCATATTGTGCTGCCTCTTT	24	1	0.0833	1	3	TTT	0		0.152093	3
TENT2KO_1	hsa-miR-1914-3p	AGGAGGGGTCCCGCACTGGGAG	22	25	0.2632	1	0	-	1		3.80233	2
TENT2KO_1	hsa-miR-1914-3p	AGGAGGGGTCCCGCACTGGGAGG	23	12	0.1263	0	0	-	1		1.82512	1
TENT2KO_1	hsa-miR-1914-3p	AGGAGGGGTCCCGCACTGGGAGT	23	12	0.1263	1	1	T	1		1.82512	2
TENT2KO_1	hsa-miR-1914-3p	GGAGGGGTCCCGCACTGGGAG	21	9	0.0947	1	0	-	0		1.36884	1
TENT2KO_1	hsa-miR-1914-3p	AGGAGGGGTCCCGCACTGGGAGGT	24	7	0.0737	0	1	T	1		1.06465	2
TENT2KO_1	hsa-miR-1914-3p	GGAGGGGTCCCGCACTGGGAGT	22	3	0.0316	1	1	T	0		0.45628	1
TENT2KO_1	hsa-miR-1914-3p	GGAGGGGTCCCGCACTGGGAGGT	23	3	0.0316	0	1	T	0		0.45628	1
TENT2KO_1	hsa-miR-1914-3p	GAGGGGTCCCGCACTGGGAGG	21	3	0.0316	0	0	-	1		0.45628	1
TENT2KO_1	hsa-miR-1914-3p	AGGAGGGGTCCCGCACTGGG	20	2	0.0211	3	0	-	1		0.304187	4
TENT2KO_1	hsa-miR-1914-3p	AGGAGGGGTCCCGCACTGGGA	21	2	0.0211	2	0	-	1		0.304187	3
TENT2KO_1	hsa-miR-1914-3p	GGAGGGGTCCCGCACTGGGAGG	22	2	0.0211	0	0	-	0		0.304187	0
TENT2KO_1	hsa-miR-1914-3p	AGGAGGGGTCCCGCACTGCGAGGT	24	1	0.0105	5	6	CGAGGT	1		0.152093	3
TENT2KO_1	hsa-miR-1914-3p	CAGGAGGGGTCCCGCACTGGGAGT	24	1	0.0105	1	1	T	2		0.152093	3
TENT2KO_1	hsa-miR-1914-3p	GGAGGGGTCCCGCACTGGGAGGTTC	25	1	0.0105	0	3	TTC	0		0.152093	3
TENT2KO_1	hsa-miR-1914-3p	GAGGGGTCCCGCACTGGGAGGT	22	1	0.0105	0	1	T	1		0.152093	2
TENT2KO_1	hsa-miR-1914-3p	GAGGGGTCCCGCACTGGGAG	20	1	0.0105	1	0	-	1		0.152093	2
TENT2KO_1	hsa-miR-1914-3p	AGGAGGGGTCCCGCACTGGGAT	22	1	0.0105	2	1	T	1		0.152093	3
TENT2KO_1	hsa-miR-1914-3p	CAGGAGGGGTCCCGCACTGGGAG	23	1	0.0105	1	0	-	2		0.152093	3
TENT2KO_1	hsa-miR-1914-3p	AGGAGGGGTCCCGCACTGT	19	1	0.0105	5	1	T	1		0.152093	6
TENT2KO_1	hsa-miR-1914-3p	AGGAGGGGTCCCGCACTGG	19	1	0.0105	4	0	-	1		0.152093	5
TENT2KO_1	hsa-miR-1914-3p	AGGAGGGGTCCCGCACTGGGAGTT	24	1	0.0105	1	2	TT	1		0.152093	3
TENT2KO_1	hsa-miR-1914-3p	AGGAGGGGTCCCGCACTGGGAGTAT	25	1	0.0105	1	3	TAT	1		0.152093	4
TENT2KO_1	hsa-miR-1914-3p	AGGAGGGGTCCCGCACTGGGAGGTT	25	1	0.0105	0	2	TT	1		0.152093	3
TENT2KO_1	hsa-miR-1914-3p	AGGAGGGGTCCCGCACTGGGAAT	23	1	0.0105	2	2	AT	1		0.152093	3
TENT2KO_1	hsa-miR-1914-3p	AGGAGGGGTCCCGCACTGGGAAA	23	1	0.0105	2	2	AA	1		0.152093	3
TENT2KO_1	hsa-miR-1914-3p	GGAGGGGTCCCGCACTGGT	19	1	0.0105	4	1	T	0		0.152093	4
TENT2KO_1	hsa-miR-6873-3p	TCTCTCTGTCTTTCTCTCTCAG	22	53	0.2078	0	0	-	1		8.06095	1
TENT2KO_1	hsa-miR-6873-3p	TCTCTCTGTCTTTCTCTCTCAGT	23	42	0.1647	0	1	T	1		6.38792	2
TENT2KO_1	hsa-miR-6873-3p	TTCTCTCTGTCTTTCTCTCTCAG	23	37	0.1451	0	0	-	0		5.62745	0
TENT2KO_1	hsa-miR-6873-3p	TTCTCTCTGTCTTTCTCTCT	20	25	0.098	3	0	-	0		3.80233	3
TENT2KO_1	hsa-miR-6873-3p	TCTCTCTGTCTTTCTCTCTCA	21	21	0.0824	1	0	-	1		3.19396	2
TENT2KO_1	hsa-miR-6873-3p	TTCTCTCTGTCTTTCTCTCTCAGT	24	16	0.0627	0	1	T	0		2.43349	1
TENT2KO_1	hsa-miR-6873-3p	TTCTCTCTGTCTTTCTCTCTCA	22	9	0.0353	1	0	-	0		1.36884	1
TENT2KO_1	hsa-miR-6873-3p	TTCTCTCTGTCTTTCTCTCTCAT	23	5	0.0196	1	1	T	0		0.760467	1
TENT2KO_1	hsa-miR-6873-3p	TTCTCTCTGTCTTTCTCTCTC	21	4	0.0157	2	0	-	0		0.608373	2
TENT2KO_1	hsa-miR-6873-3p	TCTCTCTGTCTTTCTCTCTCAT	22	4	0.0157	1	1	T	1		0.608373	2
TENT2KO_1	hsa-miR-6873-3p	TCTCTCTGTCTTTCTCTCT	19	4	0.0157	3	0	-	1		0.608373	4
TENT2KO_1	hsa-miR-6873-3p	TTCTCTCTGTCTTTCTCTC	19	3	0.0118	4	0	-	0		0.45628	4
TENT2KO_1	hsa-miR-6873-3p	TCTCTCTGTCTTTCTCTCTCAGTT	24	3	0.0118	0	2	TT	1		0.45628	3
TENT2KO_1	hsa-miR-6873-3p	TCTCTCTGTCTTTCTCTCTCAGTA	24	2	0.0078	0	2	TA	1		0.304187	3
TENT2KO_1	hsa-miR-6873-3p	ACTCTCTGTCTTTCTCTCTCA	21	2	0.0078	1	0	-	2		0.304187	3
TENT2KO_1	hsa-miR-6873-3p	TTCTCTCTGTCTTTCTCTCTCAGTT	25	2	0.0078	0	2	TT	0		0.304187	2
TENT2KO_1	hsa-miR-6873-3p	ATCTCTCTGTCTTTCTCTCTCAG	23	2	0.0078	0	0	-	1		0.304187	1
TENT2KO_1	hsa-miR-6873-3p	TTCTCTCTGTCTTTCTCTCTCT	22	2	0.0078	2	1	T	0		0.304187	2
TENT2KO_1	hsa-miR-6873-3p	TCTCTCTGTCTTTCTCTCTCT	21	1	0.0039	2	1	T	1		0.152093	3
TENT2KO_1	hsa-miR-6873-3p	TTCTCTCTGTCTTTCTCTCTCAGTTTT	27	1	0.0039	0	4	TTTT	0		0.152093	4
TENT2KO_1	hsa-miR-6873-3p	TTCTCTCTGTCTTTCTCTCTTT	22	1	0.0039	3	2	TT	0		0.152093	3
TENT2KO_1	hsa-miR-6873-3p	TTATCTCTGTCTTTCTCTCTCAG	23	1	0.0039	0	0	-	3		0.152093	1
TENT2KO_1	hsa-miR-6873-3p	TCTCTCTGTCTTTCTCTCTCAGTTT	25	1	0.0039	0	3	TTT	1		0.152093	4
TENT2KO_1	hsa-miR-6873-3p	TCTCTCTGTCTTTCTCTCTCGG	22	1	0.0039	2	2	GG	1		0.152093	2
TENT2KO_1	hsa-miR-6873-3p	TCTCTCTGTCTTTCTCTCTCATT	23	1	0.0039	1	2	TT	1		0.152093	3
TENT2KO_1	hsa-miR-6873-3p	TCTCTCTGTCTTTCTCTCTCAGTTTT	26	1	0.0039	0	4	TTTT	1		0.152093	5
TENT2KO_1	hsa-miR-6873-3p	ACTCTCTGTCTTTCTCTCTCAG	22	1	0.0039	0	0	-	2		0.152093	2
TENT2KO_1	hsa-miR-6873-3p	TCTCTCTGTCTTTCTCTCTCAGC	23	1	0.0039	0	1	C	1		0.152093	2
TENT2KO_1	hsa-miR-6873-3p	TCTCTCTGTCTTTCTCTCTCAGA	23	1	0.0039	0	1	A	1		0.152093	2
TENT2KO_1	hsa-miR-6873-3p	TCTCTCTGTCTTTCTCTCCCAG	22	1	0.0039	4	4	CCAG	1		0.152093	2
TENT2KO_1	hsa-miR-6873-3p	TCTCTCTGTCTTTCTCCCTCAG	22	1	0.0039	6	6	CCTCAG	1		0.152093	2
TENT2KO_1	hsa-miR-6873-3p	TCCTCTCTGTCTTTCTCTCTCAG	23	1	0.0039	0	0	-	2		0.152093	1
TENT2KO_1	hsa-miR-6873-3p	CTCTCTGTCTTTCTCTCTCAGT	22	1	0.0039	0	1	T	2		0.152093	3
TENT2KO_1	hsa-miR-6873-3p	ATCTCTCTGTCTTTCTCTCTCAGT	24	1	0.0039	0	1	T	1		0.152093	2
TENT2KO_1	hsa-miR-6873-3p	ATCTCTCTGTCTTTCTCTCTCA	22	1	0.0039	1	0	-	1		0.152093	2
TENT2KO_1	hsa-miR-6873-3p	ACTCTCTGTCTTTCTCTCTCAGT	23	1	0.0039	0	1	T	2		0.152093	3
TENT2KO_1	hsa-miR-6873-3p	TTCTCTCTGTCTTTCTCTT	19	1	0.0039	5	1	T	0		0.152093	4
TENT2KO_1	hsa-miR-552-5p	TGTTTAACCTTTTGCCTGTTGG	22	23	0.8519	0	0	-	1		3.49815	1
TENT2KO_1	hsa-miR-552-5p	TGTCTAACCTTTTGCCTGTTGG	22	1	0.037	0	0	-	4		0.152093	2
TENT2KO_1	hsa-miR-552-5p	TGTTTAACCTTTTGCCTGTTG	21	1	0.037	1	0	-	1		0.152093	2
TENT2KO_1	hsa-miR-552-5p	TGTTTAACCTTTTGCCTGTTGGA	23	1	0.037	0	1	A	1		0.152093	2
TENT2KO_1	hsa-miR-552-5p	TGTTTAACCTTTTGCCTGTTGGT	23	1	0.037	0	1	T	1		0.152093	2
TENT2KO_1	hsa-miR-4529-3p	GTTGGACTGCTGATGGCCTGT	21	1	1	3	3	TGT	1		0.152093	2
TENT2KO_1	hsa-miR-6749-5p	CGGGCCTGGGGTTGGGGGAT	20	1	1	2	1	T	1		0.152093	3
TENT2KO_1	hsa-miR-29b-1-5p	GCTGGTTTCATATGGTGGTTTAG	23	8	0.6154	1	0	-	0		1.21675	1
TENT2KO_1	hsa-miR-29b-1-5p	GCTGGTTTCATATGGTGGTTTAGA	24	5	0.3846	0	0	-	0		0.760467	0
TENT2KO_1	hsa-miR-32-5p	TATTGCACATTACTAAGTTGCA	22	279	0.5082	0	0	-	0		42.434	0
TENT2KO_1	hsa-miR-32-5p	TATTGCACATTACTAAGTTGC	21	109	0.1985	1	0	-	0		16.5782	1
TENT2KO_1	hsa-miR-32-5p	TATTGCACATTACTAAGTTG	20	106	0.1931	2	0	-	0		16.1219	2
TENT2KO_1	hsa-miR-32-5p	TATTGCACATTACTAAGTTGCAT	23	8	0.0146	0	1	T	0		1.21675	1
TENT2KO_1	hsa-miR-32-5p	ATATTGCACATTACTAAGTTGCA	23	6	0.0109	0	0	-	1		0.91256	1
TENT2KO_1	hsa-miR-32-5p	AATTGCACATTACTAAGTTGCA	22	5	0.0091	0	0	-	1		0.760467	1
TENT2KO_1	hsa-miR-32-5p	ATATTGCACATTACTAAGTTG	21	5	0.0091	2	0	-	1		0.760467	3
TENT2KO_1	hsa-miR-32-5p	TATTGCACATTACTAAGTT	19	4	0.0073	3	0	-	0		0.608373	3
TENT2KO_1	hsa-miR-32-5p	TACTGCACATTACTAAGTTGCA	22	3	0.0055	0	0	-	3		0.45628	1
TENT2KO_1	hsa-miR-32-5p	AATTGCACATTACTAAGTTGC	21	3	0.0055	1	0	-	1		0.45628	2
TENT2KO_1	hsa-miR-32-5p	TATTGCACATTACTAAGTTGCATT	24	3	0.0055	0	2	TT	0		0.45628	2
TENT2KO_1	hsa-miR-32-5p	TATTGCACATTACTAAGTTGCGT	23	2	0.0036	1	2	GT	0		0.304187	2
TENT2KO_1	hsa-miR-32-5p	AATTGCACATTACTAAGTTG	20	2	0.0036	2	0	-	1		0.304187	3
TENT2KO_1	hsa-miR-32-5p	TATTGCACATTACTAAGCTGC	21	1	0.0018	5	4	CTGC	0		0.152093	2
TENT2KO_1	hsa-miR-32-5p	TATTGCACATTACTAAGTTGCATGTTG	27	1	0.0018	0	5	TGTTG	0		0.152093	5
TENT2KO_1	hsa-miR-32-5p	TATTGCACATTACTAAGTTACA	22	1	0.0018	3	3	ACA	0		0.152093	1
TENT2KO_1	hsa-miR-32-5p	AATCGCACATTACTAAGTAGCA	22	1	0.0018	4	4	AGCA	4		0.152093	3
TENT2KO_1	hsa-miR-32-5p	TATTGCACATTACTAAGATGCA	22	1	0.0018	5	5	ATGCA	0		0.152093	1
TENT2KO_1	hsa-miR-32-5p	TATAGCACATTACTAAGTTGC	21	1	0.0018	1	0	-	4		0.152093	2
TENT2KO_1	hsa-miR-32-5p	AATTGCACATTACTAAGTAGCA	22	1	0.0018	4	4	AGCA	1		0.152093	2
TENT2KO_1	hsa-miR-32-5p	TAATGCACATTACTAAGTTGC	21	1	0.0018	1	0	-	3		0.152093	2
TENT2KO_1	hsa-miR-32-5p	CATTGCACATTACTAAGTTG	20	1	0.0018	2	0	-	1		0.152093	3
TENT2KO_1	hsa-miR-32-5p	ATATTGCACATTACTAAGTTGCAT	24	1	0.0018	0	1	T	1		0.152093	2
TENT2KO_1	hsa-miR-32-5p	ATATTGCACATTACTAAGTTGC	22	1	0.0018	1	0	-	1		0.152093	2
TENT2KO_1	hsa-miR-32-5p	AATTGCACATTACTAAGTTGCAT	23	1	0.0018	0	1	T	1		0.152093	2
TENT2KO_1	hsa-miR-32-5p	AATTGCACATTACTAAGTATCA	22	1	0.0018	4	4	ATCA	1		0.152093	3
TENT2KO_1	hsa-miR-32-5p	TATTGCACATTACTAAGTTGT	21	1	0.0018	2	1	T	0		0.152093	2
TENT2KO_1	hsa-miR-5587-5p	CAATGGTCACCTCCGGGACTCT	22	2	0.6667	0	2	CT	2		0.304187	4
TENT2KO_1	hsa-miR-5587-5p	ATGGTCACCTCCGGGACTCAGC	22	1	0.3333	0	4	CAGC	0		0.152093	4
TENT2KO_1	hsa-miR-4775	TTAATTTTTTGTTTCGGTCACT	22	39	0.8298	0	0	-	0		5.93164	0
TENT2KO_1	hsa-miR-4775	ATAATTTTTTGTTTCGGTCACT	22	3	0.0638	0	0	-	1		0.45628	1
TENT2KO_1	hsa-miR-4775	TTAATTTTTTGTTTCGGTCAC	21	3	0.0638	1	0	-	0		0.45628	1
TENT2KO_1	hsa-miR-4775	TTGATTTTTTGTTTCGGTCACT	22	1	0.0213	0	0	-	3		0.152093	1
TENT2KO_1	hsa-miR-4775	TTTAATTTTTTGTTTCGGTCACT	23	1	0.0213	0	0	-	1		0.152093	1
TENT2KO_1	hsa-miR-542-5p	TCGGGGATCATCATGTCACGAGA	23	139	0.3349	0	0	-	0		21.141	0
TENT2KO_1	hsa-miR-542-5p	TCGGGGATCATCATGTCACGA	21	90	0.2169	2	0	-	0		13.6884	2
TENT2KO_1	hsa-miR-542-5p	TCGGGGATCATCATGTCACGAG	22	44	0.106	1	0	-	0		6.69211	1
TENT2KO_1	hsa-miR-542-5p	TCGGGGATCATCATGTCACG	20	40	0.0964	3	0	-	0		6.08373	3
TENT2KO_1	hsa-miR-542-5p	CTCGGGGATCATCATGTCACGA	22	38	0.0916	2	0	-	1		5.77955	3
TENT2KO_1	hsa-miR-542-5p	CTCGGGGATCATCATGTCACG	21	22	0.053	3	0	-	1		3.34605	4
TENT2KO_1	hsa-miR-542-5p	TCGGGGATCATCATGTCACGAGT	23	12	0.0289	1	1	T	0		1.82512	1
TENT2KO_1	hsa-miR-542-5p	TCGGGGATCATCATGTCAC	19	7	0.0169	4	0	-	0		1.06465	4
TENT2KO_1	hsa-miR-542-5p	CGGGGATCATCATGTCACGAGA	22	3	0.0072	0	0	-	1		0.45628	1
TENT2KO_1	hsa-miR-542-5p	ACGGGGATCATCATGTCACGAGA	23	2	0.0048	0	0	-	1		0.304187	1
TENT2KO_1	hsa-miR-542-5p	TCGGGGATCATCATGTCACGAGG	23	2	0.0048	1	1	G	0		0.304187	1
TENT2KO_1	hsa-miR-542-5p	ACGGGGATCATCATGTCACGAGT	23	2	0.0048	1	1	T	1		0.304187	2
TENT2KO_1	hsa-miR-542-5p	TCGGGGATCATCATGTCACGG	21	1	0.0024	3	1	G	0		0.152093	2
TENT2KO_1	hsa-miR-542-5p	TCGGGGATCATCATGTCACGGGA	23	1	0.0024	3	3	GGA	0		0.152093	1
TENT2KO_1	hsa-miR-542-5p	TCGGGGATCATCATGTCGCG	20	1	0.0024	6	3	GCG	0		0.152093	4
TENT2KO_1	hsa-miR-542-5p	TCGGGGGATCATCATGTCACGA	22	1	0.0024	2	0	-	3		0.152093	3
TENT2KO_1	hsa-miR-542-5p	TCTCGGGGATCATCATGTCACG	22	1	0.0024	3	0	-	2		0.152093	5
TENT2KO_1	hsa-miR-542-5p	TCGGGGATCATCATGTCCCGAGA	23	1	0.0024	6	6	CCGAGA	0		0.152093	1
TENT2KO_1	hsa-miR-542-5p	ACGGGGATCATCATGTCACGAG	22	1	0.0024	1	0	-	1		0.152093	2
TENT2KO_1	hsa-miR-542-5p	GCGGGGATCATCATGTCACGA	21	1	0.0024	2	0	-	1		0.152093	3
TENT2KO_1	hsa-miR-542-5p	GCGGGGATCATCATGTCAAGAGA	23	1	0.0024	5	5	AGAGA	1		0.152093	2
TENT2KO_1	hsa-miR-542-5p	CTTGGGGATCATCATGTCACGA	22	1	0.0024	2	0	-	3		0.152093	4
TENT2KO_1	hsa-miR-542-5p	CTCGGGGATCATCATGTCAC	20	1	0.0024	4	0	-	1		0.152093	5
TENT2KO_1	hsa-miR-542-5p	CCGGGGATCATCATGTCACGA	21	1	0.0024	2	0	-	1		0.152093	3
TENT2KO_1	hsa-miR-542-5p	ATCGGGGATCATCATGTCACGA	22	1	0.0024	2	0	-	1		0.152093	3
TENT2KO_1	hsa-miR-542-5p	TTGGGGATCATCATGTCACGA	21	1	0.0024	2	0	-	2		0.152093	3
TENT2KO_1	hsa-miR-96-3p	CAATCATGTGCAGTGCCAATAT	22	4	0.5714	1	0	-	1		0.608373	2
TENT2KO_1	hsa-miR-96-3p	CAATCATGTGCAGTGCCAACAT	22	1	0.1429	4	3	CAT	1		0.152093	3
TENT2KO_1	hsa-miR-96-3p	CAATCATGTGCAGTGCCAATA	21	1	0.1429	2	0	-	1		0.152093	3
TENT2KO_1	hsa-miR-96-3p	CAATCATGTGCAGTGCCAATATT	23	1	0.1429	1	1	T	1		0.152093	2
TENT2KO_1	hsa-miR-105-5p-1-2	TCAAATGCTCAGACTCCTGTGGT	23	27	0.3913	0	0	-	0		4.10652	0
TENT2KO_1	hsa-miR-105-5p-1-2	TCAAATGCTCAGACTCCTGTGGTGT	25	13	0.1884	0	2	GT	0		1.97721	2
TENT2KO_1	hsa-miR-105-5p-1-2	TCAAATGCTCAGACTCCTGTGG	22	10	0.1449	1	0	-	0		1.52093	1
TENT2KO_1	hsa-miR-105-5p-1-2	TCAAATGCTCAGACTCCTGTGGTG	24	9	0.1304	0	1	G	0		1.36884	1
TENT2KO_1	hsa-miR-105-5p-1-2	AAATGCTCAGACTCCTGTGGTG	22	2	0.029	0	1	G	2		0.304187	3
TENT2KO_1	hsa-miR-105-5p-1-2	ACAAATGCTCAGACTCCTGTGGT	23	2	0.029	0	0	-	1		0.304187	1
TENT2KO_1	hsa-miR-105-5p-1-2	ACAAATGCTCAGACTCCTGTGG	22	1	0.0145	1	0	-	1		0.152093	2
TENT2KO_1	hsa-miR-105-5p-1-2	ACAAATGCTCAGACTCCTGTGGTGT	25	1	0.0145	0	2	GT	1		0.152093	3
TENT2KO_1	hsa-miR-105-5p-1-2	CAAATGCTCAGACTCCTGTGGT	22	1	0.0145	0	0	-	1		0.152093	1
TENT2KO_1	hsa-miR-105-5p-1-2	CAAATGCTCAGACTCCTGTGGTAT	24	1	0.0145	0	2	AT	1		0.152093	3
TENT2KO_1	hsa-miR-105-5p-1-2	TCAAATGCTCAGACTCCTGTGGTGAT	26	1	0.0145	0	3	GAT	0		0.152093	3
TENT2KO_1	hsa-miR-105-5p-1-2	TCAAATGCTCAGACTCCTGTGGTT	24	1	0.0145	0	1	T	0		0.152093	1
TENT2KO_1	hsa-miR-4497	GGCTCCGGGACGGCTGGGA	19	288	0.7579	1	1	A	2		43.8029	3
TENT2KO_1	hsa-miR-4497	GGCTCCGGGACGGCTGGGAA	20	52	0.1368	1	2	AA	2		7.90885	4
TENT2KO_1	hsa-miR-4497	TCCGGGACGGCTGGGAAGG	19	8	0.0211	1	4	AAGG	1		1.21675	5
TENT2KO_1	hsa-miR-4497	GCTCCGGGACGGCTGGGAA	19	7	0.0184	1	2	AA	1		1.06465	3
TENT2KO_1	hsa-miR-4497	CTCCGGGACGGCTGGGAAGG	20	5	0.0132	1	4	AAGG	0		0.760467	4
TENT2KO_1	hsa-miR-4497	TCCGGGACGGCTGGGAAGGCC	21	3	0.0079	1	6	AAGGCC	1		0.45628	6
TENT2KO_1	hsa-miR-4497	TCCGGGACGGCTGGGAAGT	19	2	0.0053	1	4	AAGT	1		0.304187	5
TENT2KO_1	hsa-miR-4497	GGCTCCGGGACGGCTGGGAAG	21	2	0.0053	1	3	AAG	2		0.304187	5
TENT2KO_1	hsa-miR-4497	GCTCCGGGACGGCTGGGAAGG	21	2	0.0053	1	4	AAGG	1		0.304187	5
TENT2KO_1	hsa-miR-4497	GCTCCGGGACGGCTGGGAGGT	21	1	0.0026	1	4	AGGT	1		0.152093	5
TENT2KO_1	hsa-miR-4497	GCTCCGGGACGGCTGGGAAGGCC	23	1	0.0026	1	6	AAGGCC	1		0.152093	6
TENT2KO_1	hsa-miR-4497	CTCCGGGACGGCTGGGAAGGCC	22	1	0.0026	1	6	AAGGCC	0		0.152093	5
TENT2KO_1	hsa-miR-4497	GGCTCCGGGACGGCTGGGAAGGC	23	1	0.0026	1	5	AAGGC	2		0.152093	6
TENT2KO_1	hsa-miR-4497	GGCTCCGGGACGGCTGGGTA	20	1	0.0026	1	2	TA	2		0.152093	4
TENT2KO_1	hsa-miR-4497	TCCGGGACGGCTGGGAAAA	19	1	0.0026	1	4	AAAA	1		0.152093	5
TENT2KO_1	hsa-miR-4497	GCTCCGGGACGGCTGGGAAGGC	22	1	0.0026	1	5	AAGGC	1		0.152093	5
TENT2KO_1	hsa-miR-4497	GCTCCGGGACGGCTGGGAAG	20	1	0.0026	1	3	AAG	1		0.152093	4
TENT2KO_1	hsa-miR-4497	TCCGGGACGGCTGGGAGGG	19	1	0.0026	1	4	AGGG	1		0.152093	5
TENT2KO_1	hsa-miR-4497	TCCGGGACGGCTGGGAGGGCC	21	1	0.0026	1	6	AGGGCC	1		0.152093	6
TENT2KO_1	hsa-miR-4497	TGCTCCGGGACGGCTGGGA	19	1	0.0026	1	1	A	2		0.152093	3
TENT2KO_1	hsa-miR-514b-5p	TTCTCAAGAGGGAGGCAATCA	21	2	0.6667	1	0	-	0		0.304187	1
TENT2KO_1	hsa-miR-514b-5p	TTCTCAAGAGGGAGGCAGTCAT	22	1	0.3333	5	5	GTCAT	0		0.152093	1
TENT2KO_1	hsa-miR-4498	TGGGCTGGCAGGGCAAGTGCTG	22	3	0.3333	0	0	-	0		0.45628	0
TENT2KO_1	hsa-miR-4498	TGGGCTGGCAGGGCAAGTGCTGC	23	2	0.2222	0	1	C	0		0.304187	1
TENT2KO_1	hsa-miR-4498	TGGGCTGGCAGGGCAAGTGCTGT	23	2	0.2222	0	1	T	0		0.304187	1
TENT2KO_1	hsa-miR-4498	TGGGCTGGCAGGGCAAGTGCT	21	1	0.1111	1	0	-	0		0.152093	1
TENT2KO_1	hsa-miR-4498	TGGGCTGGCAGGGCAAGTGT	20	1	0.1111	3	1	T	0		0.152093	2
TENT2KO_1	hsa-miR-4654	TGTGGGATCTGGAGGCATCTGG	22	4	0.6667	0	0	-	0		0.608373	0
TENT2KO_1	hsa-miR-4654	TGTGGGATCTGGAGGCATCTG	21	1	0.1667	1	0	-	0		0.152093	1
TENT2KO_1	hsa-miR-4654	TGTGGGATCTGGAGGCATCTGGG	23	1	0.1667	0	1	G	0		0.152093	1
TENT2KO_1	hsa-miR-4656	TGGGCTGAGGGCAGGAGGCCTGT	23	7	0.4375	0	0	-	0		1.06465	0
TENT2KO_1	hsa-miR-4656	TGGGCTGAGGGCAGGAGGCCT	21	2	0.125	2	0	-	0		0.304187	2
TENT2KO_1	hsa-miR-4656	TGGGCTGAGGGCAGGAGGCCTG	22	2	0.125	1	0	-	0		0.304187	1
TENT2KO_1	hsa-miR-4656	TGGGCTGAGGGCAGGAGGCCTGTT	24	2	0.125	0	1	T	0		0.304187	1
TENT2KO_1	hsa-miR-4656	TGGGCTGAGGGCAGGAGGCCTGTTTT	26	1	0.0625	0	3	TTT	0		0.152093	3
TENT2KO_1	hsa-miR-4656	TGGGCTGAGGGCAGGAGGCCTT	22	1	0.0625	2	1	T	0		0.152093	1
TENT2KO_1	hsa-miR-4656	TGGGCTGAGGGCAGGAGTTT	20	1	0.0625	6	3	TTT	0		0.152093	4
TENT2KO_1	hsa-miR-5683	TACAGATGCAGATTCTCTGACTTC	24	6	0.8571	0	0	-	0		0.91256	0
TENT2KO_1	hsa-miR-5683	TACAGATGCAGATTCTCTGACTT	23	1	0.1429	1	0	-	0		0.152093	1
TENT2KO_1	hsa-miR-6795-3p	CACCCCTCGTTTCTTCCCCCAGT	23	4	0.2667	0	1	T	1		0.608373	2
TENT2KO_1	hsa-miR-6795-3p	CCACCCCTCGTTTCTTCCCCCAGT	24	4	0.2667	0	1	T	2		0.608373	3
TENT2KO_1	hsa-miR-6795-3p	CCACCCCTCGTTTCTTCCCCCAT	23	3	0.2	1	1	T	2		0.45628	3
TENT2KO_1	hsa-miR-6795-3p	CCACCCCTCGTTTCTTCCCCCAG	23	2	0.1333	0	0	-	2		0.304187	2
TENT2KO_1	hsa-miR-6795-3p	ACCCCTCGTTTCTTCCCCCATTT	23	1	0.0667	1	3	TTT	0		0.152093	3
TENT2KO_1	hsa-miR-6795-3p	CCACCCCTCGTTTCTTCCCCCAGTT	25	1	0.0667	0	2	TT	2		0.152093	4
TENT2KO_1	hsa-miR-5706	TTCTGGATAACATGCTGAAGC	21	1	0.3333	1	0	-	0		0.152093	1
TENT2KO_1	hsa-miR-5706	TTCTGGATAACATGCTGAAGCT	22	1	0.3333	0	0	-	0		0.152093	0
TENT2KO_1	hsa-miR-5706	TTCTGGATAACATGCTGAAGCTTT	24	1	0.3333	0	2	TT	0		0.152093	2
TENT2KO_1	hsa-miR-653-5p	AGTTGAAACAATCTCTACTGAAAG	24	1	1	0	4	AAAG	2		0.152093	6
TENT2KO_1	hsa-miR-8072	CGGCGGGGAGGTAGGCAGAG	20	1	0.3333	0	2	AG	2		0.152093	4
TENT2KO_1	hsa-miR-8072	CGGCGGGGAGGTAGGCAGAGCA	22	1	0.3333	0	4	AGCA	2		0.152093	6
TENT2KO_1	hsa-miR-8072	CGGCGGGGAGGTAGGCAGAGCT	22	1	0.3333	0	4	AGCT	2		0.152093	6
TENT2KO_1	hsa-miR-652-3p	AATGGCGCCACTAGGGTTGTG	21	510	0.4793	0	0	-	0		77.5676	0
TENT2KO_1	hsa-miR-652-3p	AATGGCGCCACTAGGGTTGTGT	22	373	0.3506	0	1	T	0		56.7308	1
TENT2KO_1	hsa-miR-652-3p	AATGGCGCCACTAGGGTTGTGC	22	50	0.047	0	1	C	0		7.60467	1
TENT2KO_1	hsa-miR-652-3p	AATGGCGCCACTAGGGTTGT	20	36	0.0338	1	0	-	0		5.47536	1
TENT2KO_1	hsa-miR-652-3p	AATGGCGCCACTAGGGTTGTGG	22	11	0.0103	0	1	G	0		1.67303	1
TENT2KO_1	hsa-miR-652-3p	AATGGCGCCACTAGGGTTGTGA	22	9	0.0085	0	1	A	0		1.36884	1
TENT2KO_1	hsa-miR-652-3p	AATGGCGCCACTAGGGTTGTGTT	23	7	0.0066	0	2	TT	0		1.06465	2
TENT2KO_1	hsa-miR-652-3p	AATGGCGCCACTAGGGTTGTT	21	5	0.0047	1	1	T	0		0.760467	1
TENT2KO_1	hsa-miR-652-3p	TGAATGGCGCCACTAGGGTTGTG	23	5	0.0047	0	0	-	2		0.760467	2
TENT2KO_1	hsa-miR-652-3p	AATGGCGCCACTAGGGTTGTGTAG	24	4	0.0038	0	3	TAG	0		0.608373	3
TENT2KO_1	hsa-miR-652-3p	AATGGCGCCACTAGGGTTGTGTG	23	4	0.0038	0	2	TG	0		0.608373	2
TENT2KO_1	hsa-miR-652-3p	AATGGCGCCACTAGGGTCGTGT	22	3	0.0028	4	5	CGTGT	0		0.45628	2
TENT2KO_1	hsa-miR-652-3p	AATGGCGCCACTAGGGTTGTGTA	23	2	0.0019	0	2	TA	0		0.304187	2
TENT2KO_1	hsa-miR-652-3p	AATGGCGCCACTAGGGTTGTGTAA	24	2	0.0019	0	3	TAA	0		0.304187	3
TENT2KO_1	hsa-miR-652-3p	AATGGCGCCACTAGGGTTGTTT	22	2	0.0019	1	2	TT	0		0.304187	2
TENT2KO_1	hsa-miR-652-3p	AATGGCGCCACTAGGGTTGTGCT	23	2	0.0019	0	2	CT	0		0.304187	2
TENT2KO_1	hsa-miR-652-3p	AATGGCGCCACTAGGGTTGTGTAT	24	2	0.0019	0	3	TAT	0		0.304187	3
TENT2KO_1	hsa-miR-652-3p	ATGGCGCCACTAGGGTTGTGC	21	2	0.0019	0	1	C	1		0.304187	2
TENT2KO_1	hsa-miR-652-3p	AATGGCGCCACTAGGGTTG	19	2	0.0019	2	0	-	0		0.304187	2
TENT2KO_1	hsa-miR-652-3p	GATGGCGCCACTAGGGTTGTGT	22	2	0.0019	0	1	T	1		0.304187	2
TENT2KO_1	hsa-miR-652-3p	ATGGCGCCACTAGGGTTGTGT	21	1	0.0009	0	1	T	1		0.152093	2
TENT2KO_1	hsa-miR-652-3p	AGTGGCGCCACTAGGGTTGTGT	22	1	0.0009	0	1	T	2		0.152093	2
TENT2KO_1	hsa-miR-652-3p	CAATGGCGCCACTAGGGTTGT	21	1	0.0009	1	0	-	1		0.152093	2
TENT2KO_1	hsa-miR-652-3p	AATGGCGCCACTAGGGTTGTTTT	23	1	0.0009	1	3	TTT	0		0.152093	3
TENT2KO_1	hsa-miR-652-3p	CAATGGCGCCACTAGGGTTGTG	22	1	0.0009	0	0	-	1		0.152093	1
TENT2KO_1	hsa-miR-652-3p	CAATGGCGCCACTAGGGTTGTGT	23	1	0.0009	0	1	T	1		0.152093	2
TENT2KO_1	hsa-miR-652-3p	GAATGGCGCCACTAGGGTTGTGT	23	1	0.0009	0	1	T	1		0.152093	2
TENT2KO_1	hsa-miR-652-3p	GAATGGCGCCACTAGGGTTGTGTT	24	1	0.0009	0	2	TT	1		0.152093	3
TENT2KO_1	hsa-miR-652-3p	GATGGCGCCACTAGGGTTGTG	21	1	0.0009	0	0	-	1		0.152093	1
TENT2KO_1	hsa-miR-652-3p	GGAATGGCGCCACTAGGGTTGTGT	24	1	0.0009	0	1	T	2		0.152093	3
TENT2KO_1	hsa-miR-652-3p	TGAATGGCGCCACTAGGGTTGT	22	1	0.0009	1	0	-	2		0.152093	3
TENT2KO_1	hsa-miR-652-3p	AATGGCGCCACTAGGGTTGTGTTT	24	1	0.0009	0	3	TTT	0		0.152093	3
TENT2KO_1	hsa-miR-652-3p	AAAATGGCGCCACTAGGGTTGTGC	24	1	0.0009	0	1	C	2		0.152093	3
TENT2KO_1	hsa-miR-652-3p	AATGGCGCCACTAGGGTTGTGTGG	24	1	0.0009	0	3	TGG	0		0.152093	3
TENT2KO_1	hsa-miR-652-3p	AAAGGCGCCACTAGGGATGTG	21	1	0.0009	5	5	ATGTG	3		0.152093	2
TENT2KO_1	hsa-miR-652-3p	AAAGGCGCCACTAGGGATGTGT	22	1	0.0009	5	6	ATGTGT	3		0.152093	3
TENT2KO_1	hsa-miR-652-3p	AATGGCGCCACTAGGGATGTG	21	1	0.0009	5	5	ATGTG	0		0.152093	1
TENT2KO_1	hsa-miR-652-3p	AATGGCGCCACTAGGGCTGTG	21	1	0.0009	5	5	CTGTG	0		0.152093	1
TENT2KO_1	hsa-miR-652-3p	AATGGCGCCACTAGGGCTGTGT	22	1	0.0009	5	6	CTGTGT	0		0.152093	2
TENT2KO_1	hsa-miR-652-3p	AATGGCGCCACTAGGGTAGTGT	22	1	0.0009	4	5	AGTGT	0		0.152093	2
TENT2KO_1	hsa-miR-652-3p	AATGGCGCCACTAGGGTCGTGC	22	1	0.0009	4	5	CGTGC	0		0.152093	2
TENT2KO_1	hsa-miR-652-3p	AATGGCGCCACTAGGGTTATGT	22	1	0.0009	3	4	ATGT	0		0.152093	2
TENT2KO_1	hsa-miR-652-3p	AATGGCGCCACTAGGGTTCTGT	22	1	0.0009	3	4	CTGT	0		0.152093	2
TENT2KO_1	hsa-miR-652-3p	AATGGCGCCACTAGGGTTGCG	21	1	0.0009	2	2	CG	0		0.152093	1
TENT2KO_1	hsa-miR-652-3p	AATGGCGCCACTAGGGTTGCGT	22	1	0.0009	2	3	CGT	0		0.152093	2
TENT2KO_1	hsa-miR-652-3p	AATGGCGCCACTAGGGTTGTAT	22	1	0.0009	1	2	AT	0		0.152093	2
TENT2KO_1	hsa-miR-652-3p	AATGGCGCCACTAGGGTTGTCT	22	1	0.0009	1	2	CT	0		0.152093	2
TENT2KO_1	hsa-miR-652-3p	AATGGCGCCACTAGGGTTGTGAT	23	1	0.0009	0	2	AT	0		0.152093	2
TENT2KO_1	hsa-miR-652-3p	AATGGCGCCACTAGGGTTGTGCA	23	1	0.0009	0	2	CA	0		0.152093	2
TENT2KO_1	hsa-miR-652-3p	AATGGCGCCACTAGGGTTGTGCTT	24	1	0.0009	0	3	CTT	0		0.152093	3
TENT2KO_1	hsa-miR-652-3p	TGAATGGCGCCACTAGGGTTGTT	23	1	0.0009	1	1	T	2		0.152093	3
TENT2KO_1	hsa-miR-6815-5p	GTAGGTGGCGCCGGAGGAGTCAT	23	1	0.5	1	0	-	1		0.152093	2
TENT2KO_1	hsa-miR-6815-5p	TAGGTGGCGCCGGAGGAGTCATT	23	1	0.5	0	0	-	0		0.152093	0
TENT2KO_1	hsa-miR-218-5p-1-2	TTGTGCTTGATCTAACCATGTG	22	77000	0.4369	0	1	G	0		11711.2	1
TENT2KO_1	hsa-miR-218-5p-1-2	TTGTGCTTGATCTAACCGTGTG	22	40717	0.231	4	5	GTGTG	0		6192.79	2
TENT2KO_1	hsa-miR-218-5p-1-2	TTGTGCTTGATCTAACCGTGT	21	25301	0.1436	4	4	GTGT	0		3848.11	1
TENT2KO_1	hsa-miR-218-5p-1-2	TTGTGCTTGATCTAACCATGT	21	9591	0.0544	0	0	-	0		1458.73	0
TENT2KO_1	hsa-miR-218-5p-1-2	TTGTGCTTGATCTAACCATGTGT	23	6232	0.0354	0	2	GT	0		947.846	2
TENT2KO_1	hsa-miR-218-5p-1-2	TTGTGCTTGATCTAACCGTGTGT	23	6079	0.0345	4	6	GTGTGT	0		924.576	3
TENT2KO_1	hsa-miR-218-5p-1-2	TTGTGCTTGATCTAACCGTGTGA	23	1761	0.01	4	6	GTGTGA	0		267.836	3
TENT2KO_1	hsa-miR-218-5p-1-2	ATGTGCTTGATCTAACCATGTG	22	1573	0.0089	0	1	G	1		239.243	2
TENT2KO_1	hsa-miR-218-5p-1-2	TTGTGCTTGATCTAACCATGTGA	23	1011	0.0057	0	2	GA	0		153.766	2
TENT2KO_1	hsa-miR-218-5p-1-2	ATGTGCTTGATCTAACCGTGTG	22	817	0.0046	4	5	GTGTG	1		124.26	3
TENT2KO_1	hsa-miR-218-5p-1-2	ATGTGCTTGATCTAACCGTGT	21	515	0.0029	4	4	GTGT	1		78.3281	2
TENT2KO_1	hsa-miR-218-5p-1-2	TTGTGCTTGATCTAACCATGTGG	23	503	0.0029	0	2	GG	0		76.503	2
TENT2KO_1	hsa-miR-218-5p-1-2	TTGTGCTTGATCTAACCATG	20	394	0.0022	1	0	-	0		59.9248	1
TENT2KO_1	hsa-miR-218-5p-1-2	TTGTGCTTGATCTAACCGTG	20	328	0.0019	4	3	GTG	0		49.8866	2
TENT2KO_1	hsa-miR-218-5p-1-2	TGTGCTTGATCTAACCATGTGG	22	275	0.0016	0	2	GG	1		41.8257	3
TENT2KO_1	hsa-miR-218-5p-1-2	ATGTGCTTGATCTAACCATGT	21	209	0.0012	0	0	-	1		31.7875	1
TENT2KO_1	hsa-miR-218-5p-1-2	TGTGCTTGATCTAACCGTGTGG	22	153	0.0009	4	6	GTGTGG	1		23.2703	4
TENT2KO_1	hsa-miR-218-5p-1-2	ATGTGCTTGATCTAACCGTGTGT	23	130	0.0007	4	6	GTGTGT	1		19.7721	4
TENT2KO_1	hsa-miR-218-5p-1-2	ATGTGCTTGATCTAACCATGTGT	23	124	0.0007	0	2	GT	1		18.8596	3
TENT2KO_1	hsa-miR-218-5p-1-2	TTGTGCTTGATCTAACCATGTGGT	24	113	0.0006	0	3	GGT	0		17.1865	3
TENT2KO_1	hsa-miR-218-5p-1-2	CTGTGCTTGATCTAACCATGTG	22	106	0.0006	0	1	G	1		16.1219	2
TENT2KO_1	hsa-miR-218-5p-1-2	TGTGCTTGATCTAACCGTGT	20	98	0.0006	4	4	GTGT	1		14.9051	2
TENT2KO_1	hsa-miR-218-5p-1-2	GTGTGCTTGATCTAACCATGTG	22	97	0.0006	0	1	G	1		14.7531	2
TENT2KO_1	hsa-miR-218-5p-1-2	TTGTGCTTGATCTAACCATGCG	22	95	0.0005	1	2	CG	0		14.4489	2
TENT2KO_1	hsa-miR-218-5p-1-2	TTGTGCTTGATCTAACCGTGTT	22	87	0.0005	4	5	GTGTT	0		13.2321	2
TENT2KO_1	hsa-miR-218-5p-1-2	TTGTGCTTGATCTAACCCTGTG	22	81	0.0005	4	5	CTGTG	0		12.3196	2
TENT2KO_1	hsa-miR-218-5p-1-2	TTGTGCTTGATCTAACAATGTG	22	80	0.0005	5	6	AATGTG	0		12.1675	2
TENT2KO_1	hsa-miR-218-5p-1-2	TTGTGCTTGATCTAACCGTGTGG	23	75	0.0004	4	6	GTGTGG	0		11.407	3
TENT2KO_1	hsa-miR-218-5p-1-2	TCGTGCTTGATCTAACCATGTG	22	69	0.0004	0	1	G	2		10.4944	2
TENT2KO_1	hsa-miR-218-5p-1-2	CTGTGCTTGATCTAACCGTGTG	22	69	0.0004	4	5	GTGTG	1		10.4944	3
TENT2KO_1	hsa-miR-218-5p-1-2	TTGTGCTTGATCTAACCATGTGGTTG	26	68	0.0004	0	5	GGTTG	0		10.3423	5
TENT2KO_1	hsa-miR-218-5p-1-2	TTGTGCTTGATCTAACCATGTT	22	68	0.0004	0	1	T	0		10.3423	1
TENT2KO_1	hsa-miR-218-5p-1-2	TTGTGCTTGATCTAACCTTGTG	22	64	0.0004	4	5	TTGTG	0		9.73398	2
TENT2KO_1	hsa-miR-218-5p-1-2	TGTGCTTGATCTAACCATGT	20	61	0.0003	0	0	-	1		9.27769	1
TENT2KO_1	hsa-miR-218-5p-1-2	TTGTGCTTGATCTAACCACGTG	22	60	0.0003	3	4	CGTG	0		9.1256	2
TENT2KO_1	hsa-miR-218-5p-1-2	TGTGCTTGATCTAACCATGTG	21	57	0.0003	0	1	G	1		8.66932	2
TENT2KO_1	hsa-miR-218-5p-1-2	TTGTGCTTGATCTAACAGTGTG	22	54	0.0003	5	6	AGTGTG	0		8.21304	3
TENT2KO_1	hsa-miR-218-5p-1-2	GTGTGCTTGATCTAACCGTGTG	22	51	0.0003	4	5	GTGTG	1		7.75676	3
TENT2KO_1	hsa-miR-218-5p-1-2	TTATGCTTGATCTAACCATGTG	22	50	0.0003	0	1	G	3		7.60467	2
TENT2KO_1	hsa-miR-218-5p-1-2	TTGTGCTTGATCTAACCGT	19	50	0.0003	4	2	GT	0		7.60467	2
TENT2KO_1	hsa-miR-218-5p-1-2	TTGTGCTTGATCTAACCGTGCG	22	46	0.0003	4	5	GTGCG	0		6.99629	3
TENT2KO_1	hsa-miR-218-5p-1-2	TTGTGCTTGATCTAACCATGTA	22	45	0.0003	0	1	A	0		6.8442	1
TENT2KO_1	hsa-miR-218-5p-1-2	CTGTGCTTGATCTAACCGTGT	21	45	0.0003	4	4	GTGT	1		6.8442	2
TENT2KO_1	hsa-miR-218-5p-1-2	TTGTGCTTGATCTAACCGCGTG	22	41	0.0002	4	5	GCGTG	0		6.23583	3
TENT2KO_1	hsa-miR-218-5p-1-2	GTGTGCTTGATCTAACCGTGT	21	37	0.0002	4	4	GTGT	1		5.62745	2
TENT2KO_1	hsa-miR-218-5p-1-2	TTGTGCTTGATCTAACCGCGT	21	35	0.0002	4	4	GCGT	0		5.32327	2
TENT2KO_1	hsa-miR-218-5p-1-2	TTGTGCTTGATCTAACCGTGTGC	23	35	0.0002	4	6	GTGTGC	0		5.32327	3
TENT2KO_1	hsa-miR-218-5p-1-2	TTGTGCTTGATCTAACCAT	19	34	0.0002	2	0	-	0		5.17117	2
TENT2KO_1	hsa-miR-218-5p-1-2	TTGTGCTTGATCTAACCGTGTA	22	34	0.0002	4	5	GTGTA	0		5.17117	2
TENT2KO_1	hsa-miR-218-5p-1-2	TTGTGCTTGATCTAACCATATG	22	34	0.0002	2	3	ATG	0		5.17117	2
TENT2KO_1	hsa-miR-218-5p-1-2	ATGTGCTTGATCTAACCGTGTGA	23	34	0.0002	4	6	GTGTGA	1		5.17117	4
TENT2KO_1	hsa-miR-218-5p-1-2	TTGTGCTTGATCTAACAGTGT	21	33	0.0002	5	5	AGTGT	0		5.01908	2
TENT2KO_1	hsa-miR-218-5p-1-2	TCGTGCTTGATCTAACCGTGTG	22	32	0.0002	4	5	GTGTG	2		4.86699	3
TENT2KO_1	hsa-miR-218-5p-1-2	TCGTGCTTGATCTAACCGTGT	21	31	0.0002	4	4	GTGT	2		4.71489	2
TENT2KO_1	hsa-miR-218-5p-1-2	ATCTGCTTGATCTAACCATGTG	22	30	0.0002	0	1	G	3		4.5628	3
TENT2KO_1	hsa-miR-218-5p-1-2	TTATGCTTGATCTAACCGTGTG	22	28	0.0002	4	5	GTGTG	3		4.25861	3
TENT2KO_1	hsa-miR-218-5p-1-2	TTGTGCTTGATCTAACCGTGTGGT	24	27	0.0002	4	7	GTGTGGT	0		4.10652	4
TENT2KO_1	hsa-miR-218-5p-1-2	TTGTGCTTGATCTAACCATGTGGTT	25	27	0.0002	0	4	GGTT	0		4.10652	4
TENT2KO_1	hsa-miR-218-5p-1-2	TTCTGCTTGATCTAACCATGTG	22	26	0.0001	0	1	G	3		3.95443	2
TENT2KO_1	hsa-miR-218-5p-1-2	TTGTGCTTGATCTAACCGTGTGAA	24	26	0.0001	4	7	GTGTGAA	0		3.95443	4
TENT2KO_1	hsa-miR-218-5p-1-2	TTGTGCTTGATCTAACCGTATG	22	25	0.0001	4	5	GTATG	0		3.80233	3
TENT2KO_1	hsa-miR-218-5p-1-2	TTGTGCTTGATCTAACTGTGTG	22	24	0.0001	5	6	TGTGTG	0		3.65024	3
TENT2KO_1	hsa-miR-218-5p-1-2	TTGTGCTTGATCTAACTATGTG	22	23	0.0001	5	6	TATGTG	0		3.49815	2
TENT2KO_1	hsa-miR-218-5p-1-2	TTGTGCTTGATCTAACCAAGTG	22	22	0.0001	3	4	AGTG	0		3.34605	2
TENT2KO_1	hsa-miR-218-5p-1-2	TTGTGCTTGATCTAACCGAGTG	22	21	0.0001	4	5	GAGTG	0		3.19396	3
TENT2KO_1	hsa-miR-218-5p-1-2	TTATGCTTGATCTAACCGTGT	21	20	0.0001	4	4	GTGT	3		3.04187	2
TENT2KO_1	hsa-miR-218-5p-1-2	TGTGCTTGATCTAACCGTGTG	21	20	0.0001	4	5	GTGTG	1		3.04187	3
TENT2KO_1	hsa-miR-218-5p-1-2	ATGTGCTTGATCTAACCATGTGA	23	18	0.0001	0	2	GA	1		2.73768	3
TENT2KO_1	hsa-miR-218-5p-1-2	TTGTGCTTGATCTAACCGTAT	21	17	0.0001	4	4	GTAT	0		2.58559	2
TENT2KO_1	hsa-miR-218-5p-1-2	TGTGCTTGATCTAACCGTGTGGT	23	16	0.0001	4	7	GTGTGGT	1		2.43349	5
TENT2KO_1	hsa-miR-218-5p-1-2	TGTGCTTGATCTAACCATGTGGT	23	16	0.0001	0	3	GGT	1		2.43349	4
TENT2KO_1	hsa-miR-218-5p-1-2	TTGTGCTTGATCTAACCCTGT	21	16	0.0001	4	4	CTGT	0		2.43349	1
TENT2KO_1	hsa-miR-218-5p-1-2	TAGTGCTTGATCTAACCATGTG	22	16	0.0001	0	1	G	2		2.43349	2
TENT2KO_1	hsa-miR-218-5p-1-2	TTGTGCTTGATCTAACCATGTGGTTT	26	16	0.0001	0	5	GGTTT	0		2.43349	5
TENT2KO_1	hsa-miR-218-5p-1-2	TTGTGCTTGATCTAACCGTGC	21	16	0.0001	4	4	GTGC	0		2.43349	2
TENT2KO_1	hsa-miR-218-5p-1-2	TTGTGCTTGATCTAACCTTGT	21	15	0.0001	4	4	TTGT	0		2.2814	1
TENT2KO_1	hsa-miR-218-5p-1-2	TTGTGCTTGATCTAACTGTGT	21	15	0.0001	5	5	TGTGT	0		2.2814	2
TENT2KO_1	hsa-miR-218-5p-1-2	TTGTGCTTGATCTAACCATGTC	22	13	0.0001	0	1	C	0		1.97721	1
TENT2KO_1	hsa-miR-218-5p-1-2	TTCTGCTTGATCTAACCGTGTG	22	13	0.0001	4	5	GTGTG	3		1.97721	3
TENT2KO_1	hsa-miR-218-5p-1-2	GTGTGCTTGATCTAACCATGT	21	13	0.0001	0	0	-	1		1.97721	1
TENT2KO_1	hsa-miR-218-5p-1-2	CTGTGCTTGATCTAACCATGT	21	13	0.0001	0	0	-	1		1.97721	1
TENT2KO_1	hsa-miR-218-5p-1-2	TTGTGCTTGATCTAACCATGAG	22	13	0.0001	1	2	AG	0		1.97721	2
TENT2KO_1	hsa-miR-218-5p-1-2	TTGTGCTTGATCTAACAGTGTGT	23	13	0.0001	5	7	AGTGTGT	0		1.97721	4
TENT2KO_1	hsa-miR-218-5p-1-2	TTGTGCTTGATCTAACCATGTGC	23	13	0.0001	0	2	GC	0		1.97721	2
TENT2KO_1	hsa-miR-218-5p-1-2	TTGTGCTTGATCTAACCATCTG	22	12	0.0001	2	3	CTG	0		1.82512	2
TENT2KO_1	hsa-miR-218-5p-1-2	TTGTGCTTGATCTAACCATGTGTTT	25	12	0.0001	0	4	GTTT	0		1.82512	4
TENT2KO_1	hsa-miR-218-5p-1-2	TTGTGCTTGATCTAACCATGTGTT	24	12	0.0001	0	3	GTT	0		1.82512	3
TENT2KO_1	hsa-miR-218-5p-1-2	TTGTGCTTGATCTAACCACGT	21	12	0.0001	3	3	CGT	0		1.82512	1
TENT2KO_1	hsa-miR-218-5p-1-2	TTGTGCTTGATCTAACCGAGT	21	11	0.0001	4	4	GAGT	0		1.67303	2
TENT2KO_1	hsa-miR-218-5p-1-2	TTGTGCTTGATCTAACCATGTGAA	24	11	0.0001	0	3	GAA	0		1.67303	3
TENT2KO_1	hsa-miR-218-5p-1-2	TAGTGCTTGATCTAACCGTGT	21	11	0.0001	4	4	GTGT	2		1.67303	2
TENT2KO_1	hsa-miR-218-5p-1-2	TAGTGCTTGATCTAACCGTGTG	22	11	0.0001	4	5	GTGTG	2		1.67303	3
TENT2KO_1	hsa-miR-218-5p-1-2	ATGTGCTTGATCTAACCATGTGG	23	10	0.0001	0	2	GG	1		1.52093	3
TENT2KO_1	hsa-miR-218-5p-1-2	TTGTGCTTGATCTAACCGTGA	21	10	0.0001	4	4	GTGA	0		1.52093	2
TENT2KO_1	hsa-miR-218-5p-1-2	ATGTGCTTGATCTAACCATGTC	22	10	0.0001	0	1	C	1		1.52093	2
TENT2KO_1	hsa-miR-218-5p-1-2	TCGTGCTTGATCTAACCATGT	21	10	0.0001	0	0	-	2		1.52093	1
TENT2KO_1	hsa-miR-218-5p-1-2	TTTTGCTTGATCTAACCGTGT	21	9	0.0001	4	4	GTGT	3		1.36884	2
TENT2KO_1	hsa-miR-218-5p-1-2	TTGTGCTTGATCTAACCTTGTGT	23	9	0.0001	4	6	TTGTGT	0		1.36884	3
TENT2KO_1	hsa-miR-218-5p-1-2	TTGTGCTTGATCTAACCGTGTTT	23	9	0.0001	4	6	GTGTTT	0		1.36884	3
TENT2KO_1	hsa-miR-218-5p-1-2	TTGTGCTTGATCTAACCATGGG	22	9	0.0001	1	2	GG	0		1.36884	2
TENT2KO_1	hsa-miR-218-5p-1-2	TTGTGCTTGATCTAACCATGTGAT	24	8	0	0	3	GAT	0		1.21675	3
TENT2KO_1	hsa-miR-218-5p-1-2	TTCTGCTTGATCTAACCGTGT	21	8	0	4	4	GTGT	3		1.21675	2
TENT2KO_1	hsa-miR-218-5p-1-2	GTGTGCTTGATCTAACCGTGTGT	23	8	0	4	6	GTGTGT	1		1.21675	4
TENT2KO_1	hsa-miR-218-5p-1-2	TTTTGCTTGATCTAACCGTGTG	22	8	0	4	5	GTGTG	3		1.21675	3
TENT2KO_1	hsa-miR-218-5p-1-2	TTGTGCTTGATCTAACCGTCT	21	8	0	4	4	GTCT	0		1.21675	2
TENT2KO_1	hsa-miR-218-5p-1-2	TTTTGCTTGATCTAACCATGTG	22	7	0	0	1	G	3		1.06465	2
TENT2KO_1	hsa-miR-218-5p-1-2	TTGTGCTTGATCTAACCGTGAG	22	7	0	4	5	GTGAG	0		1.06465	3
TENT2KO_1	hsa-miR-218-5p-1-2	TTCTGCTTGATCTAACCATGT	21	7	0	0	0	-	3		1.06465	1
TENT2KO_1	hsa-miR-218-5p-1-2	ATGTGCTTGATCTAACCATG	20	7	0	1	0	-	1		1.06465	2
TENT2KO_1	hsa-miR-218-5p-1-2	TTGTGCTTGATCTAACCATGCGT	23	7	0	1	3	CGT	0		1.06465	2
TENT2KO_1	hsa-miR-218-5p-1-2	TTGTGCTTGATCTAACCGTGTAA	23	7	0	4	6	GTGTAA	0		1.06465	3
TENT2KO_1	hsa-miR-218-5p-1-2	CTTGTGCTTGATCTAACCGTGTG	23	7	0	4	5	GTGTG	1		1.06465	3
TENT2KO_1	hsa-miR-218-5p-1-2	ATGTGCTTGATCTAACCGTG	20	7	0	4	3	GTG	1		1.06465	3
TENT2KO_1	hsa-miR-218-5p-1-2	TTGTGCTTGATCTAACCACGTGT	23	7	0	3	5	CGTGT	0		1.06465	2
TENT2KO_1	hsa-miR-218-5p-1-2	TTGTGCTTGATCTAACCATTTG	22	7	0	2	3	TTG	0		1.06465	2
TENT2KO_1	hsa-miR-218-5p-1-2	TTGTGCTTGATCTAACCATGTGTA	24	7	0	0	3	GTA	0		1.06465	3
TENT2KO_1	hsa-miR-218-5p-1-2	TTGTGCTTGATCTAACCGTGTGAT	24	7	0	4	7	GTGTGAT	0		1.06465	4
TENT2KO_1	hsa-miR-218-5p-1-2	TTGTGCTTGATCTAACTATGTGT	23	6	0	5	7	TATGTGT	0		0.91256	3
TENT2KO_1	hsa-miR-218-5p-1-2	TTTGCTTGATCTAACCATGTG	21	6	0	0	1	G	3		0.91256	2
TENT2KO_1	hsa-miR-218-5p-1-2	TTGTGCTTGATCTAACCATAT	21	6	0	2	2	AT	0		0.91256	1
TENT2KO_1	hsa-miR-218-5p-1-2	TTGTGCTTGATCTAACCATGTAT	23	6	0	0	2	AT	0		0.91256	2
TENT2KO_1	hsa-miR-218-5p-1-2	ATGTGCTTGATCTAACCATGTGGT	24	6	0	0	3	GGT	1		0.91256	4
TENT2KO_1	hsa-miR-218-5p-1-2	ATGTGCTTGATCTAACCGAGTG	22	6	0	4	5	GAGTG	1		0.91256	4
TENT2KO_1	hsa-miR-218-5p-1-2	GGTTGTGCTTGATCTAACCATGTG	24	6	0	0	1	G	2		0.91256	3
TENT2KO_1	hsa-miR-218-5p-1-2	TTGTGCTTGATCTAACCGTGTC	22	6	0	4	5	GTGTC	0		0.91256	2
TENT2KO_1	hsa-miR-218-5p-1-2	TTGTGCTTGATCTAACCGTGTGGTT	25	6	0	4	8	GTGTGGTT	0		0.91256	5
TENT2KO_1	hsa-miR-218-5p-1-2	ATGTGCTTGATCTAACCTTGTG	22	6	0	4	5	TTGTG	1		0.91256	3
TENT2KO_1	hsa-miR-218-5p-1-2	CTGTGCTTGATCTAACCATGTGT	23	6	0	0	2	GT	1		0.91256	3
TENT2KO_1	hsa-miR-218-5p-1-2	TTGTGCTTGATCTAACCGTCTG	22	6	0	4	5	GTCTG	0		0.91256	3
TENT2KO_1	hsa-miR-218-5p-1-2	TTGTGCTTGATCTAACCGTGCGT	23	6	0	4	6	GTGCGT	0		0.91256	3
TENT2KO_1	hsa-miR-218-5p-1-2	CTTGTGCTTGATCTAACCATGTG	23	6	0	0	1	G	1		0.91256	2
TENT2KO_1	hsa-miR-218-5p-1-2	CTGTGCTTGATCTAACCGTGTGT	23	5	0	4	6	GTGTGT	1		0.760467	4
TENT2KO_1	hsa-miR-218-5p-1-2	TCGTGCTTGATCTAACCATGTGT	23	5	0	0	2	GT	2		0.760467	3
TENT2KO_1	hsa-miR-218-5p-1-2	TGTGCTTGATCTAACCATGTGT	22	5	0	0	2	GT	1		0.760467	3
TENT2KO_1	hsa-miR-218-5p-1-2	TTGTGCTTGATCTAACCGTTTG	22	5	0	4	5	GTTTG	0		0.760467	3
TENT2KO_1	hsa-miR-218-5p-1-2	TTGTGCTTGATCTAACCAGGTG	22	5	0	3	4	GGTG	0		0.760467	2
TENT2KO_1	hsa-miR-218-5p-1-2	TTGTGCTTGATCTAACAATGT	21	5	0	5	5	AATGT	0		0.760467	1
TENT2KO_1	hsa-miR-218-5p-1-2	TTGTGCTTGATCTAACCATATGT	23	5	0	2	4	ATGT	0		0.760467	2
TENT2KO_1	hsa-miR-218-5p-1-2	ATTGTGCTTGATCTAACCATGTGT	24	5	0	0	2	GT	1		0.760467	3
TENT2KO_1	hsa-miR-218-5p-1-2	TTGTGCTTGATCTAACATGTG	21	5	0	5	5	ATGTG	0		0.760467	2
TENT2KO_1	hsa-miR-218-5p-1-2	ATCTGCTTGATCTAACCGTGTG	22	5	0	4	5	GTGTG	3		0.760467	4
TENT2KO_1	hsa-miR-218-5p-1-2	TTGTGCTTGATCTAACAATGTGT	23	5	0	5	7	AATGTGT	0		0.760467	3
TENT2KO_1	hsa-miR-218-5p-1-2	TTGTGCTTGATCTAACCATGC	21	5	0	1	1	C	0		0.760467	1
TENT2KO_1	hsa-miR-218-5p-1-2	ATGTGCTTGATCTAACCGAGT	21	5	0	4	4	GAGT	1		0.760467	3
TENT2KO_1	hsa-miR-218-5p-1-2	ATGTGCTTGATCTAACAATGTG	22	5	0	5	6	AATGTG	1		0.760467	3
TENT2KO_1	hsa-miR-218-5p-1-2	GTGTGCTTGATCTAACCATGTGT	23	5	0	0	2	GT	1		0.760467	3
TENT2KO_1	hsa-miR-218-5p-1-2	TTGTGCTTGATCTAACGATGTG	22	5	0	5	6	GATGTG	0		0.760467	2
TENT2KO_1	hsa-miR-218-5p-1-2	ATCTGCTTGATCTAACCGTGT	21	5	0	4	4	GTGT	3		0.760467	3
TENT2KO_1	hsa-miR-218-5p-1-2	TTATGCTTGATCTAACCATGT	21	4	0	0	0	-	3		0.608373	1
TENT2KO_1	hsa-miR-218-5p-1-2	TCGTGCTTGATCTAACCGTGTGT	23	4	0	4	6	GTGTGT	2		0.608373	4
TENT2KO_1	hsa-miR-218-5p-1-2	TTATGCTTGATCTAACCGTGTGT	23	4	0	4	6	GTGTGT	3		0.608373	4
TENT2KO_1	hsa-miR-218-5p-1-2	ATTGTGCTTGATCTAACCGTGTG	23	4	0	4	5	GTGTG	1		0.608373	3
TENT2KO_1	hsa-miR-218-5p-1-2	TTGTGCTTGATCTAACCATGTGGA	24	4	0	0	3	GGA	0		0.608373	3
TENT2KO_1	hsa-miR-218-5p-1-2	TTGTGCTTGATCTAACCGTGTGTA	24	4	0	4	7	GTGTGTA	0		0.608373	4
TENT2KO_1	hsa-miR-218-5p-1-2	ATGTGCTTGATCTAACCAAGTG	22	4	0	3	4	AGTG	1		0.608373	3
TENT2KO_1	hsa-miR-218-5p-1-2	TTGTGCTTGATCTAACCGCGTGA	23	4	0	4	6	GCGTGA	0		0.608373	4
TENT2KO_1	hsa-miR-218-5p-1-2	TTGTGCTTGATCTAACCGTGTGTTT	25	4	0	4	8	GTGTGTTT	0		0.608373	5
TENT2KO_1	hsa-miR-218-5p-1-2	AGTGCTTGATCTAACCGTGT	20	4	0	4	4	GTGT	2		0.608373	3
TENT2KO_1	hsa-miR-218-5p-1-2	ACGTGCTTGATCTAACCATGTG	22	4	0	0	1	G	2		0.608373	3
TENT2KO_1	hsa-miR-218-5p-1-2	TTGTGCTTGATCTAACCGTGTGTT	24	4	0	4	7	GTGTGTT	0		0.608373	4
TENT2KO_1	hsa-miR-218-5p-1-2	GATTGTGCTTGATCTAACCATGTG	24	4	0	0	1	G	2		0.608373	3
TENT2KO_1	hsa-miR-218-5p-1-2	TTGTGCTTGATCTAACCAAGT	21	4	0	3	3	AGT	0		0.608373	1
TENT2KO_1	hsa-miR-218-5p-1-2	TTGTGCTTGATCTAACCGTGTTA	23	4	0	4	6	GTGTTA	0		0.608373	3
TENT2KO_1	hsa-miR-218-5p-1-2	TTGTGCTTGATCTAACCATCT	21	3	0	2	2	CT	0		0.45628	1
TENT2KO_1	hsa-miR-218-5p-1-2	TGTGCTTGATCTAACCATGTGGTTG	25	3	0	0	5	GGTTG	1		0.45628	6
TENT2KO_1	hsa-miR-218-5p-1-2	TTGTGCTTGATCTAACCGTGTGAAA	25	3	0	4	8	GTGTGAAA	0		0.45628	5
TENT2KO_1	hsa-miR-218-5p-1-2	ATGTGCTTGATCTAACTGTGTG	22	3	0	5	6	TGTGTG	1		0.45628	4
TENT2KO_1	hsa-miR-218-5p-1-2	TTGTGCTTGATCTAACTGTGTGA	23	3	0	5	7	TGTGTGA	0		0.45628	4
TENT2KO_1	hsa-miR-218-5p-1-2	TTGTGCTTGATCTAACCGTGTGAG	24	3	0	4	7	GTGTGAG	0		0.45628	4
TENT2KO_1	hsa-miR-218-5p-1-2	TTATGCTTGATCTAACCATGTGT	23	3	0	0	2	GT	3		0.45628	3
TENT2KO_1	hsa-miR-218-5p-1-2	ATGTGCTTGATCTAACCGCGT	21	3	0	4	4	GCGT	1		0.45628	3
TENT2KO_1	hsa-miR-218-5p-1-2	AAGTGCTTGATCTAACCGTGTG	22	3	0	4	5	GTGTG	2		0.45628	4
TENT2KO_1	hsa-miR-218-5p-1-2	ATGTGCTTGATCTAACCCTGTG	22	3	0	4	5	CTGTG	1		0.45628	3
TENT2KO_1	hsa-miR-218-5p-1-2	ATTTGCTTGATCTAACCAAGTG	22	3	0	3	4	AGTG	3		0.45628	4
TENT2KO_1	hsa-miR-218-5p-1-2	TTGTGCTTGATCTAACTATGT	21	3	0	5	5	TATGT	0		0.45628	1
TENT2KO_1	hsa-miR-218-5p-1-2	ATCTGCTTGATCTAACCATGT	21	3	0	0	0	-	3		0.45628	2
TENT2KO_1	hsa-miR-218-5p-1-2	TAGTGCTTGATCTAACCATGT	21	3	0	0	0	-	2		0.45628	1
TENT2KO_1	hsa-miR-218-5p-1-2	TTGTGCTTGATCTAACCATGTTT	23	3	0	0	2	TT	0		0.45628	2
TENT2KO_1	hsa-miR-218-5p-1-2	TTGTGCTTGATCTAACCATTT	21	3	0	2	2	TT	0		0.45628	1
TENT2KO_1	hsa-miR-218-5p-1-2	ATTTGCTTGATCTAACCGTGTG	22	3	0	4	5	GTGTG	3		0.45628	4
TENT2KO_1	hsa-miR-218-5p-1-2	TTGTGCTTGATCTAACCGTGTGTAA	25	3	0	4	8	GTGTGTAA	0		0.45628	5
TENT2KO_1	hsa-miR-218-5p-1-2	ATGTGCTTGATCTAACCATGTGGTTG	26	3	0	0	5	GGTTG	1		0.45628	6
TENT2KO_1	hsa-miR-218-5p-1-2	CTGTGCTTGATCTAACCATGCG	22	3	0	1	2	CG	1		0.45628	3
TENT2KO_1	hsa-miR-218-5p-1-2	TTGTGCTTGATCTAACCGTTTGT	23	3	0	4	6	GTTTGT	0		0.45628	3
TENT2KO_1	hsa-miR-218-5p-1-2	ATGTGCTTGATCTAACAGTGT	21	3	0	5	5	AGTGT	1		0.45628	3
TENT2KO_1	hsa-miR-218-5p-1-2	TTGTGCTTGATCTAACCATGTGGCTG	26	2	0	0	5	GGCTG	0		0.304187	5
TENT2KO_1	hsa-miR-218-5p-1-2	TTGTGCTTGATCTAACCATGTGAG	24	2	0	0	3	GAG	0		0.304187	3
TENT2KO_1	hsa-miR-218-5p-1-2	TTGTGCTTGATCTAACCCTGTGT	23	2	0	4	6	CTGTGT	0		0.304187	3
TENT2KO_1	hsa-miR-218-5p-1-2	TTGTGCTTGATCTAACCGTGGG	22	2	0	4	5	GTGGG	0		0.304187	3
TENT2KO_1	hsa-miR-218-5p-1-2	TTGTGCTTGATCTAACCGTT	20	2	0	4	3	GTT	0		0.304187	2
TENT2KO_1	hsa-miR-218-5p-1-2	TTGTGCTTGATCTAACCGCGTGT	23	2	0	4	6	GCGTGT	0		0.304187	3
TENT2KO_1	hsa-miR-218-5p-1-2	TTGTGCTTGATCTAACCCTGTGA	23	2	0	4	6	CTGTGA	0		0.304187	3
TENT2KO_1	hsa-miR-218-5p-1-2	TTGTGCTTGATCTAACCGTGAGT	23	2	0	4	6	GTGAGT	0		0.304187	3
TENT2KO_1	hsa-miR-218-5p-1-2	TTGTGCTTGATCTAACATGT	20	2	0	5	4	ATGT	0		0.304187	1
TENT2KO_1	hsa-miR-218-5p-1-2	TTGTGCTTGATCTAACCATGTGTCT	25	2	0	0	4	GTCT	0		0.304187	4
TENT2KO_1	hsa-miR-218-5p-1-2	TTGTGCTTGATCTAACCATGTGTG	24	2	0	0	3	GTG	0		0.304187	3
TENT2KO_1	hsa-miR-218-5p-1-2	TTGTGCTTGATCTAACCGTGTCT	23	2	0	4	6	GTGTCT	0		0.304187	3
TENT2KO_1	hsa-miR-218-5p-1-2	TTGTGCTTGATCTAACCATGTGTTTT	26	2	0	0	5	GTTTT	0		0.304187	5
TENT2KO_1	hsa-miR-218-5p-1-2	TTGTGCTTGATCTAACCAAGTGT	23	2	0	3	5	AGTGT	0		0.304187	2
TENT2KO_1	hsa-miR-218-5p-1-2	TTGTGCTTGATCTAACCGTGTGGA	24	2	0	4	7	GTGTGGA	0		0.304187	4
TENT2KO_1	hsa-miR-218-5p-1-2	TTGTGCTTGATCTAACCATGTGAAT	25	2	0	0	4	GAAT	0		0.304187	4
TENT2KO_1	hsa-miR-218-5p-1-2	TTGTGCTTGATCTAACCATGTGAAA	25	2	0	0	4	GAAA	0		0.304187	4
TENT2KO_1	hsa-miR-218-5p-1-2	TTGTGCTTGATCTAACCATGAGA	23	2	0	1	3	AGA	0		0.304187	3
TENT2KO_1	hsa-miR-218-5p-1-2	TTGTGCTTGATCTAACCGGGT	21	2	0	4	4	GGGT	0		0.304187	2
TENT2KO_1	hsa-miR-218-5p-1-2	TTGTGCTTGATCTAACCATGAGT	23	2	0	1	3	AGT	0		0.304187	2
TENT2KO_1	hsa-miR-218-5p-1-2	TTGTGCTTGATCTAACCGGGTG	22	2	0	4	5	GGGTG	0		0.304187	3
TENT2KO_1	hsa-miR-218-5p-1-2	TTGTGCTTGATCTAACCATCTC	22	2	0	2	3	CTC	0		0.304187	2
TENT2KO_1	hsa-miR-218-5p-1-2	TTGTGCTTGATCTAACCGTGTGTCT	25	2	0	4	8	GTGTGTCT	0		0.304187	5
TENT2KO_1	hsa-miR-218-5p-1-2	TTGTGCTTGATCTAACCATGG	21	2	0	1	1	G	0		0.304187	1
TENT2KO_1	hsa-miR-218-5p-1-2	TTGTGCTTGATCTAACGGTGTG	22	2	0	5	6	GGTGTG	0		0.304187	3
TENT2KO_1	hsa-miR-218-5p-1-2	TTGTGCTTGATCTAACCTGTG	21	2	0	4	4	TGTG	0		0.304187	2
TENT2KO_1	hsa-miR-218-5p-1-2	TTGTGCTTGATCTAACCATGTAA	23	2	0	0	2	AA	0		0.304187	2
TENT2KO_1	hsa-miR-218-5p-1-2	TTGTGCTTGATCTAACCGAGTGT	23	2	0	4	6	GAGTGT	0		0.304187	2
TENT2KO_1	hsa-miR-218-5p-1-2	TTGTGCTTGATCTAACTGTGTGT	23	2	0	5	7	TGTGTGT	0		0.304187	4
TENT2KO_1	hsa-miR-218-5p-1-2	TTGTGCTTGATCTAACCGTGTGTAT	25	2	0	4	8	GTGTGTAT	0		0.304187	5
TENT2KO_1	hsa-miR-218-5p-1-2	TTGTGCTTGATCTAACCAGGT	21	2	0	3	3	GGT	0		0.304187	1
TENT2KO_1	hsa-miR-218-5p-1-2	TTGTGCTTGATCTAACCATCTGT	23	2	0	2	4	CTGT	0		0.304187	2
TENT2KO_1	hsa-miR-218-5p-1-2	TTGTGCTTGATCTAACCATGTTA	23	2	0	0	2	TA	0		0.304187	2
TENT2KO_1	hsa-miR-218-5p-1-2	AAGTGCTTGATCTAACCATGTG	22	2	0	0	1	G	2		0.304187	3
TENT2KO_1	hsa-miR-218-5p-1-2	TCGTGCTTGATCTAACCGTGTGA	23	2	0	4	6	GTGTGA	2		0.304187	4
TENT2KO_1	hsa-miR-218-5p-1-2	TGTGCTTGATCTAACCATG	19	2	0	1	0	-	1		0.304187	2
TENT2KO_1	hsa-miR-218-5p-1-2	GGTTGTGCTTGATCTAACCGTGTG	24	2	0	4	5	GTGTG	2		0.304187	4
TENT2KO_1	hsa-miR-218-5p-1-2	GGTTGTGCTTGATCTAACCGTGTGT	25	2	0	4	6	GTGTGT	2		0.304187	5
TENT2KO_1	hsa-miR-218-5p-1-2	GTGCTTGATCTAACCATGTG	20	2	0	0	1	G	2		0.304187	3
TENT2KO_1	hsa-miR-218-5p-1-2	TGTGCTTGATCTAACCGTGTT	21	2	0	4	5	GTGTT	1		0.304187	3
TENT2KO_1	hsa-miR-218-5p-1-2	TGTGCTTGATCTAACCGTGTGT	22	2	0	4	6	GTGTGT	1		0.304187	4
TENT2KO_1	hsa-miR-218-5p-1-2	GTGCTTGATCTAACCGTGTGT	21	2	0	4	6	GTGTGT	2		0.304187	5
TENT2KO_1	hsa-miR-218-5p-1-2	TGTGCTTGATCTAACCGTG	19	2	0	4	3	GTG	1		0.304187	3
TENT2KO_1	hsa-miR-218-5p-1-2	ATATGCTTGATCTAACCGTGT	21	2	0	4	4	GTGT	3		0.304187	3
TENT2KO_1	hsa-miR-218-5p-1-2	TGTGCTTGATCTAACCATGTGGTT	24	2	0	0	4	GGTT	1		0.304187	5
TENT2KO_1	hsa-miR-218-5p-1-2	ATGTGCTTGATCTAACCATTTG	22	2	0	2	3	TTG	1		0.304187	3
TENT2KO_1	hsa-miR-218-5p-1-2	TTATGCTTGATCTAACCATGTGA	23	2	0	0	2	GA	3		0.304187	3
TENT2KO_1	hsa-miR-218-5p-1-2	ATCTGCTTGATCTAACCGTGTGT	23	2	0	4	6	GTGTGT	3		0.304187	5
TENT2KO_1	hsa-miR-218-5p-1-2	TGGTGCTTGATCTAACCATGTG	22	2	0	0	1	G	2		0.304187	2
TENT2KO_1	hsa-miR-218-5p-1-2	TCTTGTGCTTGATCTAACCATGTG	24	2	0	0	1	G	2		0.304187	3
TENT2KO_1	hsa-miR-218-5p-1-2	GTGTGCTTGATCTAACCGTGTGA	23	2	0	4	6	GTGTGA	1		0.304187	4
TENT2KO_1	hsa-miR-218-5p-1-2	GTTGTGCTTGATCTAACCATGTG	23	2	0	0	1	G	1		0.304187	2
TENT2KO_1	hsa-miR-218-5p-1-2	ATGTGCTTGATCTAACCATGTGGTT	25	2	0	0	4	GGTT	1		0.304187	5
TENT2KO_1	hsa-miR-218-5p-1-2	TCGTGCTTGATCTAACCATGTGA	23	2	0	0	2	GA	2		0.304187	3
TENT2KO_1	hsa-miR-218-5p-1-2	ATGTGCTTGATCTAACCATCTG	22	2	0	2	3	CTG	1		0.304187	3
TENT2KO_1	hsa-miR-218-5p-1-2	TAGTGCTTGATCTAACAATGTG	22	2	0	5	6	AATGTG	2		0.304187	3
TENT2KO_1	hsa-miR-218-5p-1-2	GGTTGTGCTTGATCTAACCGTGT	23	2	0	4	4	GTGT	2		0.304187	3
TENT2KO_1	hsa-miR-218-5p-1-2	GTGCTTGATCTAACCGTGTG	20	2	0	4	5	GTGTG	2		0.304187	4
TENT2KO_1	hsa-miR-218-5p-1-2	ATGTGCTTGATCTAACCGTCT	21	2	0	4	4	GTCT	1		0.304187	3
TENT2KO_1	hsa-miR-218-5p-1-2	ACGTGCTTGATCTAACCGTGTG	22	2	0	4	5	GTGTG	2		0.304187	4
TENT2KO_1	hsa-miR-218-5p-1-2	ATTTGCTTGATCTAACCATGTG	22	2	0	0	1	G	3		0.304187	3
TENT2KO_1	hsa-miR-218-5p-1-2	ATTGTGCTTGATCTAACCATGTG	23	2	0	0	1	G	1		0.304187	2
TENT2KO_1	hsa-miR-218-5p-1-2	TTGCTTGATCTAACCATGTG	20	2	0	0	1	G	3		0.304187	3
TENT2KO_1	hsa-miR-218-5p-1-2	CTGTGCTTGATCTAACCGTGTGA	23	2	0	4	6	GTGTGA	1		0.304187	4
TENT2KO_1	hsa-miR-218-5p-1-2	TTCTGCTTGATCTAACCGTGTGT	23	2	0	4	6	GTGTGT	3		0.304187	4
TENT2KO_1	hsa-miR-218-5p-1-2	ATGTGCTTGATCTAACCGTTTG	22	2	0	4	5	GTTTG	1		0.304187	4
TENT2KO_1	hsa-miR-218-5p-1-2	ATGTGCTTGATCTAACCACGTG	22	2	0	3	4	CGTG	1		0.304187	3
TENT2KO_1	hsa-miR-218-5p-1-2	AGTGCTTGATCTAACCGTGTGG	22	2	0	4	6	GTGTGG	2		0.304187	5
TENT2KO_1	hsa-miR-218-5p-1-2	AGTGCTTGATCTAACCATGTGG	22	2	0	0	2	GG	2		0.304187	4
TENT2KO_1	hsa-miR-218-5p-1-2	TTCTGCTTGATCTAACCATGTGT	23	2	0	0	2	GT	3		0.304187	3
TENT2KO_1	hsa-miR-218-5p-1-2	ATGTGCTTGATCTAACCATATG	22	1	0	2	3	ATG	1		0.152093	3
TENT2KO_1	hsa-miR-218-5p-1-2	ATGTGCTTGATCTAACCATGTT	22	1	0	0	1	T	1		0.152093	2
TENT2KO_1	hsa-miR-218-5p-1-2	ATTTGCTTGATCTAACCAAGT	21	1	0	3	3	AGT	3		0.152093	3
TENT2KO_1	hsa-miR-218-5p-1-2	TTGTGCTTGATCTAACCGTGTGAAC	25	1	0	4	8	GTGTGAAC	0		0.152093	5
TENT2KO_1	hsa-miR-218-5p-1-2	ATGTGCTTGATCTAACCATCTGT	23	1	0	2	4	CTGT	1		0.152093	3
TENT2KO_1	hsa-miR-218-5p-1-2	ATGTGCTTGATCTAACCATGAG	22	1	0	1	2	AG	1		0.152093	3
TENT2KO_1	hsa-miR-218-5p-1-2	ATGTGCTTGATCTAACCATGTA	22	1	0	0	1	A	1		0.152093	2
TENT2KO_1	hsa-miR-218-5p-1-2	ATTGTGCTTGATCTAACCGTGT	22	1	0	4	4	GTGT	1		0.152093	2
TENT2KO_1	hsa-miR-218-5p-1-2	ATGTGCTTGATCTAACCGTCTG	22	1	0	4	5	GTCTG	1		0.152093	4
TENT2KO_1	hsa-miR-218-5p-1-2	ATGTGCTTGATCTAACCATGTGGTTT	26	1	0	0	5	GGTTT	1		0.152093	6
TENT2KO_1	hsa-miR-218-5p-1-2	TTGTGCTTGATCTAACCGTGTCA	23	1	0	4	6	GTGTCA	0		0.152093	3
TENT2KO_1	hsa-miR-218-5p-1-2	ATGTGCTTGATCTAACCGTGTA	22	1	0	4	5	GTGTA	1		0.152093	3
TENT2KO_1	hsa-miR-218-5p-1-2	ATTGTGCTTGATCTAACCATGT	22	1	0	0	0	-	1		0.152093	1
TENT2KO_1	hsa-miR-218-5p-1-2	ATGTGCTTGATCTAACCGTAT	21	1	0	4	4	GTAT	1		0.152093	3
TENT2KO_1	hsa-miR-218-5p-1-2	ATGTGCTTGATCTAACGATGTG	22	1	0	5	6	GATGTG	1		0.152093	3
TENT2KO_1	hsa-miR-218-5p-1-2	TTGTGCTTGATCTAACCGTGTAT	23	1	0	4	6	GTGTAT	0		0.152093	3
TENT2KO_1	hsa-miR-218-5p-1-2	TTGTGCTTGATCTAACCGTGTAGT	24	1	0	4	7	GTGTAGT	0		0.152093	4
TENT2KO_1	hsa-miR-218-5p-1-2	TTGTGCTTGATCTAACCGTGCGA	23	1	0	4	6	GTGCGA	0		0.152093	4
TENT2KO_1	hsa-miR-218-5p-1-2	ATGTGCTTGATCTAACCATTTC	22	1	0	2	3	TTC	1		0.152093	3
TENT2KO_1	hsa-miR-218-5p-1-2	TTGTGCTTGATCTAACCGTATGT	23	1	0	4	6	GTATGT	0		0.152093	2
TENT2KO_1	hsa-miR-218-5p-1-2	ATGTGCTTGATCTAACCTTGT	21	1	0	4	4	TTGT	1		0.152093	2
TENT2KO_1	hsa-miR-218-5p-1-2	ATGTGCTTGATCTAACCGAGTC	22	1	0	4	5	GAGTC	1		0.152093	4
TENT2KO_1	hsa-miR-218-5p-1-2	ATGTGCTTGATCTAACCGT	19	1	0	4	2	GT	1		0.152093	3
TENT2KO_1	hsa-miR-218-5p-1-2	ATGTGCTTGATCTAACCGTGTC	22	1	0	4	5	GTGTC	1		0.152093	3
TENT2KO_1	hsa-miR-218-5p-1-2	TTGTGCTTGATCTAACCGTGG	21	1	0	4	4	GTGG	0		0.152093	2
TENT2KO_1	hsa-miR-218-5p-1-2	ATGTGCTTGATCTAACCGTGTGG	23	1	0	4	6	GTGTGG	1		0.152093	4
TENT2KO_1	hsa-miR-218-5p-1-2	ATGTGCTTGATCTAACCGTGTGAA	24	1	0	4	7	GTGTGAA	1		0.152093	5
TENT2KO_1	hsa-miR-218-5p-1-2	TTGTGCTTGATCTAACCGTGTAAA	24	1	0	4	7	GTGTAAA	0		0.152093	4
TENT2KO_1	hsa-miR-218-5p-1-2	TTGCTTGATCTAACCATGTGA	21	1	0	0	2	GA	3		0.152093	4
TENT2KO_1	hsa-miR-218-5p-1-2	ATGTGCTTGATCTAACCAT	19	1	0	2	0	-	1		0.152093	3
TENT2KO_1	hsa-miR-218-5p-1-2	ACGTGCTTGATCTAACCATGTGG	23	1	0	0	2	GG	2		0.152093	4
TENT2KO_1	hsa-miR-218-5p-1-2	TTGTGCTTGATCTAACCTTGTT	22	1	0	4	5	TTGTT	0		0.152093	2
TENT2KO_1	hsa-miR-218-5p-1-2	AGTTGTGCTTGATCTAACCGTGTGT	25	1	0	4	6	GTGTGT	2		0.152093	5
TENT2KO_1	hsa-miR-218-5p-1-2	AGTTGTGCTTGATCTAACCGTGTG	24	1	0	4	5	GTGTG	2		0.152093	4
TENT2KO_1	hsa-miR-218-5p-1-2	TTGTGCTTGATCTAACGTGTG	21	1	0	5	5	GTGTG	0		0.152093	3
TENT2KO_1	hsa-miR-218-5p-1-2	TTGTGCTTGATCTAACTACGTG	22	1	0	5	6	TACGTG	0		0.152093	3
TENT2KO_1	hsa-miR-218-5p-1-2	AGTGCTTGATCTAACCATGTGGT	23	1	0	0	3	GGT	2		0.152093	5
TENT2KO_1	hsa-miR-218-5p-1-2	AGTGCTTGATCTAACCATGTG	21	1	0	0	1	G	2		0.152093	3
TENT2KO_1	hsa-miR-218-5p-1-2	TTGTGCTTGATCTAACTGTGTA	22	1	0	5	6	TGTGTA	0		0.152093	3
TENT2KO_1	hsa-miR-218-5p-1-2	ACGTGCTTGATCTAACCGTGT	21	1	0	4	4	GTGT	2		0.152093	3
TENT2KO_1	hsa-miR-218-5p-1-2	AATTGTGCTTGATCTAACCATGTGT	25	1	0	0	2	GT	2		0.152093	4
TENT2KO_1	hsa-miR-218-5p-1-2	ATGTGCTTGATCTAACCACGT	21	1	0	3	3	CGT	1		0.152093	2
TENT2KO_1	hsa-miR-218-5p-1-2	TTTGCTTGATCTAACCGTGT	20	1	0	4	4	GTGT	3		0.152093	2
TENT2KO_1	hsa-miR-218-5p-1-2	TTTTGCTTGATCTAACCATGT	21	1	0	0	0	-	3		0.152093	1
TENT2KO_1	hsa-miR-218-5p-1-2	AATTGTGCTTGATCTAACCATGTG	24	1	0	0	1	G	2		0.152093	3
TENT2KO_1	hsa-miR-218-5p-1-2	TTTTGCTTGATCTAACCATGTGA	23	1	0	0	2	GA	3		0.152093	3
TENT2KO_1	hsa-miR-218-5p-1-2	TTTTGCTTGATCTAACCATGTGT	23	1	0	0	2	GT	3		0.152093	3
TENT2KO_1	hsa-miR-218-5p-1-2	TTTTGCTTGATCTAACCATGTT	22	1	0	0	1	T	3		0.152093	2
TENT2KO_1	hsa-miR-218-5p-1-2	TTTTGCTTGATCTAACCATTTG	22	1	0	2	3	TTG	3		0.152093	3
TENT2KO_1	hsa-miR-218-5p-1-2	AAGTGCTTGATCTAACCGTGTGT	23	1	0	4	6	GTGTGT	2		0.152093	5
TENT2KO_1	hsa-miR-218-5p-1-2	AAGTGCTTGATCTAACCGTGT	21	1	0	4	4	GTGT	2		0.152093	3
TENT2KO_1	hsa-miR-218-5p-1-2	ATATGCTTGATCTAACCATGT	21	1	0	0	0	-	3		0.152093	2
TENT2KO_1	hsa-miR-218-5p-1-2	TTGTGCTTGATCTAACCTTGTGA	23	1	0	4	6	TTGTGA	0		0.152093	3
TENT2KO_1	hsa-miR-218-5p-1-2	ATATGCTTGATCTAACCATGTG	22	1	0	0	1	G	3		0.152093	3
TENT2KO_1	hsa-miR-218-5p-1-2	TTGTGCTTGATCTAACCTTGTAT	23	1	0	4	6	TTGTAT	0		0.152093	3
TENT2KO_1	hsa-miR-218-5p-1-2	ATGTGCTTGATCTAACCAAGTGT	23	1	0	3	5	AGTGT	1		0.152093	3
TENT2KO_1	hsa-miR-218-5p-1-2	ATGTGCTTGATCTAACCAAGTC	22	1	0	3	4	AGTC	1		0.152093	3
TENT2KO_1	hsa-miR-218-5p-1-2	ATGTGCTTGATCTAACCAAGT	21	1	0	3	3	AGT	1		0.152093	2
TENT2KO_1	hsa-miR-218-5p-1-2	ATGTGCTTGATCTAACCAACTG	22	1	0	3	4	ACTG	1		0.152093	4
TENT2KO_1	hsa-miR-218-5p-1-2	ATGTGCTTGATCTAACACTTTG	22	1	0	5	6	ACTTTG	1		0.152093	5
TENT2KO_1	hsa-miR-218-5p-1-2	CTGTGCTTGATCTAACCATG	20	1	0	1	0	-	1		0.152093	2
TENT2KO_1	hsa-miR-218-5p-1-2	ATGTGCTTGATCTAACAATTTG	22	1	0	5	6	AATTTG	1		0.152093	4
TENT2KO_1	hsa-miR-218-5p-1-2	ATGTGCTTGATCTAACAATGT	21	1	0	5	5	AATGT	1		0.152093	2
TENT2KO_1	hsa-miR-218-5p-1-2	TTGTGCTTGATCTAACCGTGTGTGT	25	1	0	4	8	GTGTGTGT	0		0.152093	5
TENT2KO_1	hsa-miR-218-5p-1-2	ATCTGCTTGATCTAACTCTGTG	22	1	0	5	6	TCTGTG	3		0.152093	5
TENT2KO_1	hsa-miR-218-5p-1-2	ATCTGCTTGATCTAACCGTTTG	22	1	0	4	5	GTTTG	3		0.152093	5
TENT2KO_1	hsa-miR-218-5p-1-2	ATCTGCTTGATCTAACCGTCT	21	1	0	4	4	GTCT	3		0.152093	4
TENT2KO_1	hsa-miR-218-5p-1-2	ATCTGCTTGATCTAACCATGTGT	23	1	0	0	2	GT	3		0.152093	4
TENT2KO_1	hsa-miR-218-5p-1-2	ATCTGCTTGATCTAACCATGCG	22	1	0	1	2	CG	3		0.152093	4
TENT2KO_1	hsa-miR-218-5p-1-2	TTGTGCTTGATCTAACCGTTT	21	1	0	4	4	GTTT	0		0.152093	2
TENT2KO_1	hsa-miR-218-5p-1-2	ATCTGCTTGATCTAACCATGAG	22	1	0	1	2	AG	3		0.152093	4
TENT2KO_1	hsa-miR-218-5p-1-2	TTGTGCTTGATCTAACCGTTTGA	23	1	0	4	6	GTTTGA	0		0.152093	4
TENT2KO_1	hsa-miR-218-5p-1-2	ATCTGCTTGATCTAACCATATG	22	1	0	2	3	ATG	3		0.152093	4
TENT2KO_1	hsa-miR-218-5p-1-2	ATCTGCTTGATCTAACAGTTTG	22	1	0	5	6	AGTTTG	3		0.152093	6
TENT2KO_1	hsa-miR-218-5p-1-2	CGTGCTTGATCTAACCATGTG	21	1	0	0	1	G	2		0.152093	3
TENT2KO_1	hsa-miR-218-5p-1-2	GATTGTGCTTGATCTAACCATGTGT	25	1	0	0	2	GT	2		0.152093	4
TENT2KO_1	hsa-miR-218-5p-1-2	CTGTGCTTGATCTAACCATGTGA	23	1	0	0	2	GA	1		0.152093	3
TENT2KO_1	hsa-miR-218-5p-1-2	TGTGCTTGATCTAACCATGTGGAA	24	1	0	0	4	GGAA	1		0.152093	5
TENT2KO_1	hsa-miR-218-5p-1-2	TGTGCTTGATCTAACCGTGTTG	22	1	0	4	6	GTGTTG	1		0.152093	4
TENT2KO_1	hsa-miR-218-5p-1-2	TTGTGCTTGATCTAACCACGTGGTTT	26	1	0	3	8	CGTGGTTT	0		0.152093	5
TENT2KO_1	hsa-miR-218-5p-1-2	TGTGCTTGATCTAACCGTGTGGTT	24	1	0	4	8	GTGTGGTT	1		0.152093	6
TENT2KO_1	hsa-miR-218-5p-1-2	TGTGCTTGATCTAACCGTGTGA	22	1	0	4	6	GTGTGA	1		0.152093	4
TENT2KO_1	hsa-miR-218-5p-1-2	TTGTGCTTGATCTAACCATA	20	1	0	2	1	A	0		0.152093	2
TENT2KO_1	hsa-miR-218-5p-1-2	TGTGCTTGATCTAACCGTCTGG	22	1	0	4	6	GTCTGG	1		0.152093	5
TENT2KO_1	hsa-miR-218-5p-1-2	TTGTGCTTGATCTAACCATATGA	23	1	0	2	4	ATGA	0		0.152093	3
TENT2KO_1	hsa-miR-218-5p-1-2	TGTGCTTGATCTAACCATGTGGTAG	25	1	0	0	5	GGTAG	1		0.152093	6
TENT2KO_1	hsa-miR-218-5p-1-2	TGTGCTTGATCTAACAATG	19	1	0	5	4	AATG	1		0.152093	3
TENT2KO_1	hsa-miR-218-5p-1-2	TTGTGCTTGATCTAACCAATTG	22	1	0	3	4	ATTG	0		0.152093	3
TENT2KO_1	hsa-miR-218-5p-1-2	TGGTGCTTGATCTAACCGTGTGT	23	1	0	4	6	GTGTGT	2		0.152093	4
TENT2KO_1	hsa-miR-218-5p-1-2	TTGTGCTTGATCTAACCATGA	21	1	0	1	1	A	0		0.152093	1
TENT2KO_1	hsa-miR-218-5p-1-2	TTGTGCTTGATCTAACCATGAA	22	1	0	1	2	AA	0		0.152093	2
TENT2KO_1	hsa-miR-218-5p-1-2	TGGTGCTTGATCTAACCGTGTG	22	1	0	4	5	GTGTG	2		0.152093	3
TENT2KO_1	hsa-miR-218-5p-1-2	TGGTGCTTGATCTAACCATGTGT	23	1	0	0	2	GT	2		0.152093	3
TENT2KO_1	hsa-miR-218-5p-1-2	TGGTGCTTGATCTAACCACGTG	22	1	0	3	4	CGTG	2		0.152093	3
TENT2KO_1	hsa-miR-218-5p-1-2	TTGTGCTTGATCTAACCATGCGA	23	1	0	1	3	CGA	0		0.152093	3
TENT2KO_1	hsa-miR-218-5p-1-2	TTGTGCTTGATCTAACCATGCGG	23	1	0	1	3	CGG	0		0.152093	3
TENT2KO_1	hsa-miR-218-5p-1-2	TGTGCTTGATCTAACGATGTG	21	1	0	5	6	GATGTG	1		0.152093	3
TENT2KO_1	hsa-miR-218-5p-1-2	TTGTGCTTGATCTAACCAAGTT	22	1	0	3	4	AGTT	0		0.152093	2
TENT2KO_1	hsa-miR-218-5p-1-2	TCGTGCTTGATCTAACCGTGTT	22	1	0	4	5	GTGTT	2		0.152093	3
TENT2KO_1	hsa-miR-218-5p-1-2	TTGTGCTTGATCTAACAATGTTA	23	1	0	5	7	AATGTTA	0		0.152093	3
TENT2KO_1	hsa-miR-218-5p-1-2	TTGCTTGATCTAACCGTGT	19	1	0	4	4	GTGT	3		0.152093	3
TENT2KO_1	hsa-miR-218-5p-1-2	TTGTGCTTGATCTAACAAAGT	21	1	0	5	5	AAAGT	0		0.152093	2
TENT2KO_1	hsa-miR-218-5p-1-2	TTGTGCTTGATCTAACAAAGTG	22	1	0	5	6	AAAGTG	0		0.152093	3
TENT2KO_1	hsa-miR-218-5p-1-2	TTGTGCTTGATCTAACAATG	20	1	0	5	4	AATG	0		0.152093	2
TENT2KO_1	hsa-miR-218-5p-1-2	TTGTGCTTGATCTAACAATGTC	22	1	0	5	6	AATGTC	0		0.152093	2
TENT2KO_1	hsa-miR-218-5p-1-2	TTGTGCTTGATCTAACAATGTGA	23	1	0	5	7	AATGTGA	0		0.152093	3
TENT2KO_1	hsa-miR-218-5p-1-2	TTGTGCTTGATCTAACAATGTGG	23	1	0	5	7	AATGTGG	0		0.152093	3
TENT2KO_1	hsa-miR-218-5p-1-2	TTCTGCTTGATCTAACCGTGTGA	23	1	0	4	6	GTGTGA	3		0.152093	4
TENT2KO_1	hsa-miR-218-5p-1-2	TTGTGCTTGATCTAACAGAGTT	22	1	0	5	6	AGAGTT	0		0.152093	4
TENT2KO_1	hsa-miR-218-5p-1-2	TTGTGCTTGATCTAACCAAGTGGTTT	26	1	0	3	8	AGTGGTTT	0		0.152093	5
TENT2KO_1	hsa-miR-218-5p-1-2	TTCTGCTTGATCTAACCGTGA	21	1	0	4	4	GTGA	3		0.152093	3
TENT2KO_1	hsa-miR-218-5p-1-2	TTCTGCTTGATCTAACCGAGTG	22	1	0	4	5	GAGTG	3		0.152093	4
TENT2KO_1	hsa-miR-218-5p-1-2	TTGTGCTTGATCTAACAGTGTGA	23	1	0	5	7	AGTGTGA	0		0.152093	4
TENT2KO_1	hsa-miR-218-5p-1-2	TTCTGCTTGATCTAACCCTGTGA	23	1	0	4	6	CTGTGA	3		0.152093	4
TENT2KO_1	hsa-miR-218-5p-1-2	AAGTGCTTGATCTAACCGTGA	21	1	0	4	4	GTGA	2		0.152093	4
TENT2KO_1	hsa-miR-218-5p-1-2	TTGTGCTTGATCTAACATGTGT	22	1	0	5	6	ATGTGT	0		0.152093	3
TENT2KO_1	hsa-miR-218-5p-1-2	TTCTGCTTGATCTAACCATCAC	22	1	0	2	3	CAC	3		0.152093	4
TENT2KO_1	hsa-miR-218-5p-1-2	TTATGCTTGATCTAACCATGTGG	23	1	0	0	2	GG	3		0.152093	3
TENT2KO_1	hsa-miR-218-5p-1-2	TCTGCTTGATCTAACCGTGTGG	22	1	0	4	6	GTGTGG	3		0.152093	5
TENT2KO_1	hsa-miR-218-5p-1-2	TCGTGCTTGATCTAACCATG	20	1	0	1	0	-	2		0.152093	2
TENT2KO_1	hsa-miR-218-5p-1-2	TTGTGCTTGATCTAACCGCG	20	1	0	4	3	GCG	0		0.152093	3
TENT2KO_1	hsa-miR-218-5p-1-2	TTGTGCTTGATCTAACCCTCTG	22	1	0	4	5	CTCTG	0		0.152093	3
TENT2KO_1	hsa-miR-218-5p-1-2	TTGTGCTTGATCTAACCATGTGTAAA	26	1	0	0	5	GTAAA	0		0.152093	5
TENT2KO_1	hsa-miR-218-5p-1-2	TTGTGCTTGATCTAACCATGTGTAAT	26	1	0	0	5	GTAAT	0		0.152093	5
TENT2KO_1	hsa-miR-218-5p-1-2	GTGTGCTTGATCTAACAGTGTG	22	1	0	5	6	AGTGTG	1		0.152093	4
TENT2KO_1	hsa-miR-218-5p-1-2	TTGTGCTTGATCTAACCATGTTG	23	1	0	0	2	TG	0		0.152093	2
TENT2KO_1	hsa-miR-218-5p-1-2	GGTTGTGCTTGATCTAACCATGT	23	1	0	0	0	-	2		0.152093	2
TENT2KO_1	hsa-miR-218-5p-1-2	GGGTGCTTGATCTAACCGTGTG	22	1	0	4	5	GTGTG	2		0.152093	4
TENT2KO_1	hsa-miR-218-5p-1-2	TTGTGCTTGATCTAACCATTTCA	23	1	0	2	4	TTCA	0		0.152093	3
TENT2KO_1	hsa-miR-218-5p-1-2	GGGTGCTTGATCTAACCATGTG	22	1	0	0	1	G	2		0.152093	3
TENT2KO_1	hsa-miR-218-5p-1-2	TTGCTTGATCTAACCATGTGG	21	1	0	0	2	GG	3		0.152093	4
TENT2KO_1	hsa-miR-218-5p-1-2	GTGTGCTTGATCTAACCAGGTG	22	1	0	3	4	GGTG	1		0.152093	3
TENT2KO_1	hsa-miR-218-5p-1-2	CTTGTGCTTGATCTAACCATGTGT	24	1	0	0	2	GT	1		0.152093	3
TENT2KO_1	hsa-miR-218-5p-1-2	CTTGTGCTTGATCTAACCATGTGGTTG	27	1	0	0	5	GGTTG	1		0.152093	6
TENT2KO_1	hsa-miR-218-5p-1-2	TTGTGCTTGATCTAACCCTGTGG	23	1	0	4	6	CTGTGG	0		0.152093	3
TENT2KO_1	hsa-miR-218-5p-1-2	CTTGTGCTTGATCTAACCATGT	22	1	0	0	0	-	1		0.152093	1
TENT2KO_1	hsa-miR-218-5p-1-2	CTGTGCTTGATCTAACTATGT	21	1	0	5	5	TATGT	1		0.152093	2
TENT2KO_1	hsa-miR-218-5p-1-2	TTGTGCTTGATCTAACCGAGTGA	23	1	0	4	6	GAGTGA	0		0.152093	3
TENT2KO_1	hsa-miR-218-5p-1-2	CTGTGCTTGATCTAACCATGTGG	23	1	0	0	2	GG	1		0.152093	3
TENT2KO_1	hsa-miR-218-5p-1-2	TTGTGCTTGATCTAACCGATTG	22	1	0	4	5	GATTG	0		0.152093	3
TENT2KO_1	hsa-miR-218-5p-1-2	TTGTGCTTGATCTAACCATGTGTAA	25	1	0	0	4	GTAA	0		0.152093	4
TENT2KO_1	hsa-miR-218-5p-1-2	GTGTGCTTGATCTAACCATGAG	22	1	0	1	2	AG	1		0.152093	3
TENT2KO_1	hsa-miR-218-5p-1-2	TCGTGCTTGATCTAACCACGTG	22	1	0	3	4	CGTG	2		0.152093	3
TENT2KO_1	hsa-miR-218-5p-1-2	TTGTGCTTGATCTAACCATGTGAGA	25	1	0	0	4	GAGA	0		0.152093	4
TENT2KO_1	hsa-miR-218-5p-1-2	TCGTGCTTGATCTAACAATGT	21	1	0	5	5	AATGT	2		0.152093	2
TENT2KO_1	hsa-miR-218-5p-1-2	TCATGCTTGATCTAACCGTGTG	22	1	0	4	5	GTGTG	3		0.152093	4
TENT2KO_1	hsa-miR-218-5p-1-2	TTGTGCTTGATCTAACCATGTCT	23	1	0	0	2	CT	0		0.152093	2
TENT2KO_1	hsa-miR-218-5p-1-2	TATGCTTGATCTAACCGTGT	20	1	0	4	4	GTGT	3		0.152093	3
TENT2KO_1	hsa-miR-218-5p-1-2	TAGTGCTTGATCTAACCGTGTGT	23	1	0	4	6	GTGTGT	2		0.152093	4
TENT2KO_1	hsa-miR-218-5p-1-2	TAGTGCTTGATCTAACCGTGA	21	1	0	4	4	GTGA	2		0.152093	3
TENT2KO_1	hsa-miR-218-5p-1-2	TAGTGCTTGATCTAACCATGAA	22	1	0	1	2	AA	2		0.152093	3
TENT2KO_1	hsa-miR-218-5p-1-2	TACTGCTTGATCTAACCATGT	21	1	0	0	0	-	3		0.152093	2
TENT2KO_1	hsa-miR-218-5p-1-2	TAATGCTTGATCTAACCGTGT	21	1	0	4	4	GTGT	3		0.152093	3
TENT2KO_1	hsa-miR-218-5p-1-2	GTGTGCTTGATCTAACCATGTGG	23	1	0	0	2	GG	1		0.152093	3
TENT2KO_1	hsa-miR-218-5p-1-2	TTGTGCTTGATCTAACCATGTGATA	25	1	0	0	4	GATA	0		0.152093	4
TENT2KO_1	hsa-miR-218-5p-1-2	GTTTGTGCTTGATCTAACCATGTG	24	1	0	0	1	G	2		0.152093	3
TENT2KO_1	hsa-miR-218-5p-1-2	GTTGTGCTTGATCTAACCGTGTGT	24	1	0	4	6	GTGTGT	1		0.152093	4
TENT2KO_1	hsa-miR-218-5p-1-2	TTGTGCTTGATCTAACCATGTGGAT	25	1	0	0	4	GGAT	0		0.152093	4
TENT2KO_1	hsa-miR-218-5p-1-2	GTGTGCTTGATCTAACTATGTG	22	1	0	5	6	TATGTG	1		0.152093	3
TENT2KO_1	hsa-miR-218-5p-1-2	TTGTGCTTGATCTAACCATGTGGTA	25	1	0	0	4	GGTA	0		0.152093	4
TENT2KO_1	hsa-miR-218-5p-1-2	GTGTGCTTGATCTAACCGAGTA	22	1	0	4	5	GAGTA	1		0.152093	4
TENT2KO_1	hsa-miR-218-5p-1-2	GTGTGCTTGATCTAACCGAGT	21	1	0	4	4	GAGT	1		0.152093	3
TENT2KO_1	hsa-miR-218-5p-1-2	TTTTGCTTGATCTAACCGTGTGT	23	1	0	4	6	GTGTGT	3		0.152093	4
TENT2KO_1	hsa-miR-6789-3p	CGGCGCCCGTGTCTCCTCCAGT	22	15	0.5556	0	1	T	0		2.2814	1
TENT2KO_1	hsa-miR-6789-3p	CGGCGCCCGTGTCTCCTCCAG	21	7	0.2593	0	0	-	0		1.06465	0
TENT2KO_1	hsa-miR-6789-3p	CGGCGCCCGTGTCTCCTCCATT	22	2	0.0741	1	2	TT	0		0.304187	2
TENT2KO_1	hsa-miR-6789-3p	CGGCGCCCGTGTCTCCTCCAGA	22	1	0.037	0	1	A	0		0.152093	1
TENT2KO_1	hsa-miR-6789-3p	CGGCGCCCGTGTCTCCTCCAGTT	23	1	0.037	0	2	TT	0		0.152093	2
TENT2KO_1	hsa-miR-6789-3p	CGGCGCCCGTGTCTCCTCCAT	21	1	0.037	1	1	T	0		0.152093	1
TENT2KO_1	hsa-miR-3678-3p	CTGCAGAGTTTGTACGGACCGG	22	3	0.5	0	0	-	0		0.45628	0
TENT2KO_1	hsa-miR-3678-3p	TGCAGAGTTTGTACGGACCGGA	22	2	0.3333	0	1	A	1		0.304187	2
TENT2KO_1	hsa-miR-3678-3p	TGCAGAGTTTGTACGGACCGGT	22	1	0.1667	0	1	T	1		0.152093	2
TENT2KO_1	hsa-miR-636	TGTGCTTGCTCGTCCCGCCCGCA	23	69	0.2347	0	0	-	0		10.4944	0
TENT2KO_1	hsa-miR-636	TGTGCTTGCTCGTCCCGCCCGC	22	55	0.1871	1	0	-	0		8.36513	1
TENT2KO_1	hsa-miR-636	TGTGCTTGCTCGTCCCGCCCGCAG	24	38	0.1293	0	1	G	0		5.77955	1
TENT2KO_1	hsa-miR-636	TGTGCTTGCTCGTCCCGCC	19	23	0.0782	4	0	-	0		3.49815	4
TENT2KO_1	hsa-miR-636	TGTGCTTGCTCGTCCCGCCC	20	18	0.0612	3	0	-	0		2.73768	3
TENT2KO_1	hsa-miR-636	TGTGCTTGCTCGTCCCGCCCGCT	23	13	0.0442	1	1	T	0		1.97721	1
TENT2KO_1	hsa-miR-636	TGTGCTTGCTCGTCCCGCCCG	21	12	0.0408	2	0	-	0		1.82512	2
TENT2KO_1	hsa-miR-636	TGTGCTTGCTCGTCCCGCCCGT	22	11	0.0374	2	1	T	0		1.67303	2
TENT2KO_1	hsa-miR-636	TGTGCTTGCTCGTCCCGCCT	20	10	0.034	4	1	T	0		1.52093	4
TENT2KO_1	hsa-miR-636	TGTGCTTGCTCGTCCCGCCCGCAGT	25	7	0.0238	0	2	GT	0		1.06465	2
TENT2KO_1	hsa-miR-636	TGTGCTTGCTCGTCCCGCCCGCAT	24	7	0.0238	0	1	T	0		1.06465	1
TENT2KO_1	hsa-miR-636	TGTGCTTGCTCGTCCCGCT	19	4	0.0136	5	1	T	0		0.608373	5
TENT2KO_1	hsa-miR-636	TGTGCTTGCTCGTCCCGCCCT	21	3	0.0102	3	1	T	0		0.45628	3
TENT2KO_1	hsa-miR-636	TGCTTGCTCGTCCCGCCCGCAG	22	3	0.0102	0	1	G	2		0.45628	3
TENT2KO_1	hsa-miR-636	TGCTTGCTCGTCCCGCCCGCAGT	23	2	0.0068	0	2	GT	2		0.304187	4
TENT2KO_1	hsa-miR-636	TGTGCTTGCTCGTCCCGCCTTT	22	2	0.0068	4	3	TTT	0		0.304187	4
TENT2KO_1	hsa-miR-636	TGTGCTTGCTCGTCCCGCCCGCTCT	25	1	0.0034	1	3	TCT	0		0.152093	3
TENT2KO_1	hsa-miR-636	TGTGCTTGCTCGTCCCGCTT	20	1	0.0034	5	2	TT	0		0.152093	5
TENT2KO_1	hsa-miR-636	TGTGCTTGCTCGTCCCGCCCGCTTTT	26	1	0.0034	1	4	TTTT	0		0.152093	4
TENT2KO_1	hsa-miR-636	TGTGCTTGCTCGTCCCGCCCGCTT	24	1	0.0034	1	2	TT	0		0.152093	2
TENT2KO_1	hsa-miR-636	TGTGCTTGCTCGTCCCGCCCGCTG	24	1	0.0034	1	2	TG	0		0.152093	2
TENT2KO_1	hsa-miR-636	AGTGCTTGCTCGTCCCGCCC	20	1	0.0034	3	0	-	1		0.152093	4
TENT2KO_1	hsa-miR-636	TGTGCTTGCTCGTCCCGCCCGCAGA	25	1	0.0034	0	2	GA	0		0.152093	2
TENT2KO_1	hsa-miR-636	TGTGCTTGCTCGTCCCGCCCGCATT	25	1	0.0034	0	2	TT	0		0.152093	2
TENT2KO_1	hsa-miR-636	TGTGCTTGCTCGTCCCGCCCGCAGTA	26	1	0.0034	0	3	GTA	0		0.152093	3
TENT2KO_1	hsa-miR-636	AGTGCTTGCTCGTCCCGCCCGC	22	1	0.0034	1	0	-	1		0.152093	2
TENT2KO_1	hsa-miR-636	TGTGCTTGCTCGTCCCGAC	19	1	0.0034	6	2	AC	0		0.152093	5
TENT2KO_1	hsa-miR-636	TGCTTGCTCGTCCCGCCCGC	20	1	0.0034	1	0	-	2		0.152093	3
TENT2KO_1	hsa-miR-636	GGTGCTTGCTCGTCCCGCCCGCAT	24	1	0.0034	0	1	T	1		0.152093	2
TENT2KO_1	hsa-miR-636	CTGTGCTTGCTCGTCCCGCCCGCAG	25	1	0.0034	0	1	G	1		0.152093	2
TENT2KO_1	hsa-miR-636	AGTGCTTGCTCGTCCCGCCCGCAGT	25	1	0.0034	0	2	GT	1		0.152093	3
TENT2KO_1	hsa-miR-636	AGTGCTTGCTCGTCCCGCCCGCAG	24	1	0.0034	0	1	G	1		0.152093	2
TENT2KO_1	hsa-miR-636	TGTTCTTGCTCGTCCCGCCCGCAG	24	1	0.0034	0	1	G	4		0.152093	2
TENT2KO_1	hsa-let-7g-5p	TGAGGTAGTAGTTTGTACAGTT	22	6181	0.7934	0	0	-	0		940.089	0
TENT2KO_1	hsa-let-7g-5p	TGAGGTAGTAGTTTGTACAGT	21	652	0.0837	1	0	-	0		99.1649	1
TENT2KO_1	hsa-let-7g-5p	AGAGGTAGTAGTTTGTACAGTT	22	200	0.0257	0	0	-	1		30.4187	1
TENT2KO_1	hsa-let-7g-5p	TGAGGTAGTAGTTTGTACAGTTT	23	174	0.0223	0	1	T	0		26.4642	1
TENT2KO_1	hsa-let-7g-5p	TGAGGTAGTAGTTTGTACAGTTA	23	138	0.0177	0	1	A	0		20.9889	1
TENT2KO_1	hsa-let-7g-5p	CTGAGGTAGTAGTTTGTACAGTT	23	71	0.0091	0	0	-	1		10.7986	1
TENT2KO_1	hsa-let-7g-5p	TGAGGTAGTAGTTTGTATAGTT	22	56	0.0072	5	5	TAGTT	0		8.51723	1
TENT2KO_1	hsa-let-7g-5p	TGAGGTAGTAGTTTGTACAG	20	48	0.0062	2	0	-	0		7.30048	2
TENT2KO_1	hsa-let-7g-5p	TGAGGTAGTAGTTTGTACAGTTG	23	35	0.0045	0	1	G	0		5.32327	1
TENT2KO_1	hsa-let-7g-5p	GGAGGTAGTAGTTTGTACAGTT	22	28	0.0036	0	0	-	1		4.25861	1
TENT2KO_1	hsa-let-7g-5p	AGAGGTAGTAGTTTGTACAGT	21	22	0.0028	1	0	-	1		3.34605	2
TENT2KO_1	hsa-let-7g-5p	GAGGTAGTAGTTTGTACAGTT	21	18	0.0023	0	0	-	1		2.73768	1
TENT2KO_1	hsa-let-7g-5p	TGAGGTAGTAGTTTGTAGAGTT	22	12	0.0015	5	5	GAGTT	0		1.82512	1
TENT2KO_1	hsa-let-7g-5p	CTGAGGTAGTAGTTTGTACAGT	22	9	0.0012	1	0	-	1		1.36884	2
TENT2KO_1	hsa-let-7g-5p	CGAGGTAGTAGTTTGTACAGTT	22	8	0.001	0	0	-	1		1.21675	1
TENT2KO_1	hsa-let-7g-5p	TGAGGTAGTAGTTTGTACTGTT	22	7	0.0009	4	4	TGTT	0		1.06465	1
TENT2KO_1	hsa-let-7g-5p	AGAGGTAGTAGTTTGTATAGTT	22	7	0.0009	5	5	TAGTT	1		1.06465	2
TENT2KO_1	hsa-let-7g-5p	TGAGGTAGTAGTTTGTACAGTTAT	24	6	0.0008	0	2	AT	0		0.91256	2
TENT2KO_1	hsa-let-7g-5p	AGAGGTAGTAGTTTGTACAGTTT	23	6	0.0008	0	1	T	1		0.91256	2
TENT2KO_1	hsa-let-7g-5p	TGAGGTAGTAGTTTGTACGGTT	22	6	0.0008	4	4	GGTT	0		0.91256	1
TENT2KO_1	hsa-let-7g-5p	TGGGGTAGTAGTTTGTACAGTT	22	6	0.0008	0	0	-	3		0.91256	1
TENT2KO_1	hsa-let-7g-5p	TGAGGTAGTAGTTTGTACAGTA	22	5	0.0006	1	1	A	0		0.760467	1
TENT2KO_1	hsa-let-7g-5p	TAAGGTAGTAGTTTGTACAGTT	22	5	0.0006	0	0	-	2		0.760467	1
TENT2KO_1	hsa-let-7g-5p	AGAGGTAGTAGTTTGTACAGTTA	23	5	0.0006	0	1	A	1		0.760467	2
TENT2KO_1	hsa-let-7g-5p	TGAGGTAGTAGTTTGTACAATT	22	4	0.0005	3	3	ATT	0		0.608373	1
TENT2KO_1	hsa-let-7g-5p	TGAGGTAGTAGTTTGTACAGTTAA	24	4	0.0005	0	2	AA	0		0.608373	2
TENT2KO_1	hsa-let-7g-5p	TGAGGTAGTAGTTTGTACAGTC	22	3	0.0004	1	1	C	0		0.45628	1
TENT2KO_1	hsa-let-7g-5p	TGAGGTAGTAGTTTGTACAGCT	22	3	0.0004	2	2	CT	0		0.45628	1
TENT2KO_1	hsa-let-7g-5p	TGAGGTAGTAGTTTGTAAAGTT	22	3	0.0004	5	5	AAGTT	0		0.45628	1
TENT2KO_1	hsa-let-7g-5p	TGAGGTAGTAGTTTGTACAGTTTT	24	3	0.0004	0	2	TT	0		0.45628	2
TENT2KO_1	hsa-let-7g-5p	TCAGGTAGTAGTTTGTACAGTT	22	3	0.0004	0	0	-	2		0.45628	1
TENT2KO_1	hsa-let-7g-5p	TGAGGTAGTAGTTTGTACAGTG	22	2	0.0003	1	1	G	0		0.304187	1
TENT2KO_1	hsa-let-7g-5p	TGAAGTAGTAGTTTGTACAGTT	22	2	0.0003	0	0	-	4		0.304187	1
TENT2KO_1	hsa-let-7g-5p	TGAGGTAGTAGTTTGTACAGAT	22	2	0.0003	2	2	AT	0		0.304187	1
TENT2KO_1	hsa-let-7g-5p	TGAGGTAGTAGTTTGTAATGTT	22	2	0.0003	5	5	ATGTT	0		0.304187	2
TENT2KO_1	hsa-let-7g-5p	TTAGGTAGTAGTTTGTACAGTT	22	2	0.0003	0	0	-	2		0.304187	1
TENT2KO_1	hsa-let-7g-5p	CTGAGGTAGTAGTTTGTACAGTTT	24	2	0.0003	0	1	T	1		0.304187	2
TENT2KO_1	hsa-let-7g-5p	ATGAGGTAGTAGTTTGTACAGTT	23	2	0.0003	0	0	-	1		0.304187	1
TENT2KO_1	hsa-let-7g-5p	GGCGGTAGTAGTTTGTACAGTT	22	2	0.0003	0	0	-	3		0.304187	2
TENT2KO_1	hsa-let-7g-5p	AGAGGTAGTAGTTTGTACAG	20	2	0.0003	2	0	-	1		0.304187	3
TENT2KO_1	hsa-let-7g-5p	CTGAGGTAGTAGTTTGTACAG	21	2	0.0003	2	0	-	1		0.304187	3
TENT2KO_1	hsa-let-7g-5p	AGATGTAGTAGTTTGTACAGTT	22	2	0.0003	0	0	-	4		0.304187	2
TENT2KO_1	hsa-let-7g-5p	AGAGGTAGTAGTTTGTAAAGTT	22	2	0.0003	5	5	AAGTT	1		0.304187	2
TENT2KO_1	hsa-let-7g-5p	TGACGTAGTAGTTTGTATAG	20	1	0.0001	5	3	TAG	4		0.152093	4
TENT2KO_1	hsa-let-7g-5p	AGAGGTAGTAGTTTGTAGAGTT	22	1	0.0001	5	5	GAGTT	1		0.152093	2
TENT2KO_1	hsa-let-7g-5p	TGAGGTAGTAGTTTGTACATTT	22	1	0.0001	3	3	TTT	0		0.152093	1
TENT2KO_1	hsa-let-7g-5p	TGAGGTAGTAGTTTGTACGGT	21	1	0.0001	4	3	GGT	0		0.152093	2
TENT2KO_1	hsa-let-7g-5p	TGAGGTAGTAGTTTGTACGGTTT	23	1	0.0001	4	5	GGTTT	0		0.152093	2
TENT2KO_1	hsa-let-7g-5p	AGAGGTAGTAGTTTGTAATGTT	22	1	0.0001	5	5	ATGTT	1		0.152093	3
TENT2KO_1	hsa-let-7g-5p	TGAGGTAGTAGTTTGTACTGTTT	23	1	0.0001	4	5	TGTTT	0		0.152093	2
TENT2KO_1	hsa-let-7g-5p	TGAGGTAGTAGTTTGTATAGT	21	1	0.0001	5	4	TAGT	0		0.152093	2
TENT2KO_1	hsa-let-7g-5p	AGAAGTAGTAGTTTGTACAGTT	22	1	0.0001	0	0	-	4		0.152093	2
TENT2KO_1	hsa-let-7g-5p	TGAGGTAGTAGTTTGTATAGTTA	23	1	0.0001	5	6	TAGTTA	0		0.152093	2
TENT2KO_1	hsa-let-7g-5p	TGAGGTAGTAGTTTGTATAGTTT	23	1	0.0001	5	6	TAGTTT	0		0.152093	2
TENT2KO_1	hsa-let-7g-5p	TGAGGTAGTAGTTTGTATTGTT	22	1	0.0001	5	5	TTGTT	0		0.152093	2
TENT2KO_1	hsa-let-7g-5p	TGATGTAGTAGTTTGTACAGTT	22	1	0.0001	0	0	-	4		0.152093	1
TENT2KO_1	hsa-let-7g-5p	TGATGTAGTAGTTTGTACAGTTT	23	1	0.0001	0	1	T	4		0.152093	2
TENT2KO_1	hsa-let-7g-5p	ACAGGTAGTAGTTTGTACAGTTA	23	1	0.0001	0	1	A	2		0.152093	3
TENT2KO_1	hsa-let-7g-5p	TGGGGTAGTAGTTTGTACAGTTA	23	1	0.0001	0	1	A	3		0.152093	2
TENT2KO_1	hsa-let-7g-5p	TGTGGTAGTAGTTTGTACAGTT	22	1	0.0001	0	0	-	3		0.152093	1
TENT2KO_1	hsa-let-7g-5p	TGAGGTAGTAGTTTGTACAGTTTAT	25	1	0.0001	0	3	TAT	0		0.152093	3
TENT2KO_1	hsa-let-7g-5p	TGAGGTAGTAGTTTGTACAGTTC	23	1	0.0001	0	1	C	0		0.152093	1
TENT2KO_1	hsa-let-7g-5p	AGGGGTAGTAGTTTGTACAGTT	22	1	0.0001	0	0	-	3		0.152093	2
TENT2KO_1	hsa-let-7g-5p	GGTGAGGTAGTAGTTTGTACAGTT	24	1	0.0001	0	0	-	2		0.152093	2
TENT2KO_1	hsa-let-7g-5p	GGGGGTAGTAGTTTGTACAGTT	22	1	0.0001	0	0	-	3		0.152093	2
TENT2KO_1	hsa-let-7g-5p	TGAGGTAGTAGTTTGTACA	19	1	0.0001	3	0	-	0		0.152093	3
TENT2KO_1	hsa-let-7g-5p	TGAGGTAGTAGTTTGTACAACT	22	1	0.0001	3	3	ACT	0		0.152093	2
TENT2KO_1	hsa-let-7g-5p	ACAGGTAGTAGTTTGTACAGTT	22	1	0.0001	0	0	-	2		0.152093	2
TENT2KO_1	hsa-let-7g-5p	GGAGGTAGTAGTTTGTACAGTTA	23	1	0.0001	0	1	A	1		0.152093	2
TENT2KO_1	hsa-let-7g-5p	GGAGGTAGTAGTTTGTACAGT	21	1	0.0001	1	0	-	1		0.152093	2
TENT2KO_1	hsa-let-7g-5p	TGAGGTAGTAGTTTGTACAGCTA	23	1	0.0001	2	3	CTA	0		0.152093	2
TENT2KO_1	hsa-let-7g-5p	TGAGGTAGTAGTTTGTACAGGT	22	1	0.0001	2	2	GT	0		0.152093	1
TENT2KO_1	hsa-let-7g-5p	GAGGTAGTAGTTTGTACAGTTT	22	1	0.0001	0	1	T	1		0.152093	2
TENT2KO_1	hsa-let-7g-5p	GAGGTAGTAGTTTGTACAGT	20	1	0.0001	1	0	-	1		0.152093	2
TENT2KO_1	hsa-let-7g-5p	TGAGGTAGTAGTTTGTACAGTAA	23	1	0.0001	1	2	AA	0		0.152093	2
TENT2KO_1	hsa-let-7g-5p	TGAGGTAGTAGTTTGTACAGTCA	23	1	0.0001	1	2	CA	0		0.152093	2
TENT2KO_1	hsa-let-7g-5p	CTGAGGTAGTAGTTTGTACAGAT	23	1	0.0001	2	2	AT	1		0.152093	2
TENT2KO_1	hsa-let-7g-5p	CGAGGTAGTAGTTTGTACGGTT	22	1	0.0001	4	4	GGTT	1		0.152093	2
TENT2KO_1	hsa-let-7g-5p	CGAGGTAGTAGTTTGTACAGT	21	1	0.0001	1	0	-	1		0.152093	2
TENT2KO_1	hsa-let-7g-5p	TGAGGTAGTAGTTTGTACAGTTAAA	25	1	0.0001	0	3	AAA	0		0.152093	3
TENT2KO_1	hsa-let-7g-5p	TGAGGTAGTAGTTTGTACAGTTATT	25	1	0.0001	0	3	ATT	0		0.152093	3
TENT2KO_1	hsa-let-7g-5p	AAAGGTAGTAGTTTGTACAGTT	22	1	0.0001	0	0	-	2		0.152093	2
TENT2KO_1	hsa-miR-6762-3p	TGGCTGCTTCCCTTGGTCTCCAGTTTT	27	1	1	0	4	TTTT	0		0.152093	4
TENT2KO_1	hsa-miR-6787-5p	TTGGTGGGGGTAGAGCTGA	19	1	1	5	1	A	5		0.152093	7
TENT2KO_1	hsa-miR-5588-5p	CACTGGCATTAGTGGGACTTT	21	2	1	1	0	-	1		0.304187	2
TENT2KO_1	hsa-miR-139-3p	TGGAGACGCGGCCCTGTTGGAGT	23	192	0.6553	0	0	-	0		29.2019	0
TENT2KO_1	hsa-miR-139-3p	GGAGACGCGGCCCTGTTGGAGT	22	39	0.1331	0	0	-	1		5.93164	1
TENT2KO_1	hsa-miR-139-3p	TGGAGACGCGGCCCTGTTGGAG	22	25	0.0853	1	0	-	0		3.80233	1
TENT2KO_1	hsa-miR-139-3p	TGGAGACGCGGCCCTGTTGGA	21	10	0.0341	2	0	-	0		1.52093	2
TENT2KO_1	hsa-miR-139-3p	TGGAGACGCGGCCCTGTTGGAGTT	24	4	0.0137	0	1	T	0		0.608373	1
TENT2KO_1	hsa-miR-139-3p	TGGAGACGCGGCCCTGTTGG	20	3	0.0102	3	0	-	0		0.45628	3
TENT2KO_1	hsa-miR-139-3p	TGGAGACGCGGCCCTGTTGGAA	22	3	0.0102	2	1	A	0		0.45628	2
TENT2KO_1	hsa-miR-139-3p	TGGAGACGCGGCCCTGTTGGAGTTT	25	2	0.0068	0	2	TT	0		0.304187	2
TENT2KO_1	hsa-miR-139-3p	TGGAGACGCGGCCCTGTTGGAAT	23	1	0.0034	2	2	AT	0		0.152093	1
TENT2KO_1	hsa-miR-139-3p	TGGAGACGCGGCCCTGTTGGAGTTTT	26	1	0.0034	0	3	TTT	0		0.152093	3
TENT2KO_1	hsa-miR-139-3p	TGGAGACGCGGCCCTGTTGGAGTAT	25	1	0.0034	0	2	AT	0		0.152093	2
TENT2KO_1	hsa-miR-139-3p	TGGAGACGCGGCCCTGTTGGAGTAAT	26	1	0.0034	0	3	AAT	0		0.152093	3
TENT2KO_1	hsa-miR-139-3p	TGGAGACGCGGCCCTGTTGGAGTA	24	1	0.0034	0	1	A	0		0.152093	1
TENT2KO_1	hsa-miR-139-3p	AGGAGACGCGGCCCTGTTGGA	21	1	0.0034	2	0	-	1		0.152093	3
TENT2KO_1	hsa-miR-139-3p	AGGAGACGCGGCCCTGTTGGAGT	23	1	0.0034	0	0	-	1		0.152093	1
TENT2KO_1	hsa-miR-139-3p	GGAGACGCGGCCCTGTTGGAGTTT	24	1	0.0034	0	2	TT	1		0.152093	3
TENT2KO_1	hsa-miR-139-3p	GGAGACGCGGCCCTGTTGGAGTA	23	1	0.0034	0	1	A	1		0.152093	2
TENT2KO_1	hsa-miR-139-3p	GGAGACGCGGCCCTGTTGGAG	21	1	0.0034	1	0	-	1		0.152093	2
TENT2KO_1	hsa-miR-139-3p	GGAGACGCGGCCCTGTTGGAA	21	1	0.0034	2	1	A	1		0.152093	3
TENT2KO_1	hsa-miR-139-3p	GGAGACGCGGCCCTGTTGGA	20	1	0.0034	2	0	-	1		0.152093	3
TENT2KO_1	hsa-miR-139-3p	GAGACGCGGCCCTGTTGGAGT	21	1	0.0034	0	0	-	2		0.152093	2
TENT2KO_1	hsa-miR-139-3p	CGGAGACGCGGCCCTGTTGGAGT	23	1	0.0034	0	0	-	1		0.152093	1
TENT2KO_1	hsa-miR-139-3p	TGGAGACGCGGCCCTGTTGGT	21	1	0.0034	3	1	T	0		0.152093	2
TENT2KO_1	hsa-miR-6764-5p	TCCCAGGGTCTGGTCAGAGTTG	22	31	0.6078	0	0	-	0		4.71489	0
TENT2KO_1	hsa-miR-6764-5p	TCCCAGGGTCTGGTCAGAGTTGT	23	11	0.2157	0	1	T	0		1.67303	1
TENT2KO_1	hsa-miR-6764-5p	CCCAGGGTCTGGTCAGAGTTG	21	6	0.1176	0	0	-	1		0.91256	1
TENT2KO_1	hsa-miR-6764-5p	ACCCAGGGTCTGGTCAGAGTTG	22	1	0.0196	0	0	-	1		0.152093	1
TENT2KO_1	hsa-miR-6764-5p	TCCCAGGGTCTGGTCAGAGTTGA	23	1	0.0196	0	1	A	0		0.152093	1
TENT2KO_1	hsa-miR-6764-5p	TCCCAGGGTCTGGTCAGGGTTGT	23	1	0.0196	5	6	GGTTGT	0		0.152093	2
TENT2KO_1	hsa-miR-455-5p	TATGTGCCTTTGGACTACATCG	22	2922	0.6972	0	0	-	0		444.417	0
TENT2KO_1	hsa-miR-455-5p	TGTGCCTTTGGACTACATCGTG	22	385	0.0919	0	2	TG	2		58.5559	4
TENT2KO_1	hsa-miR-455-5p	TATGTGCCTTTGGACTACATCGTG	24	324	0.0773	0	2	TG	0		49.2782	2
TENT2KO_1	hsa-miR-455-5p	TATGTGCCTTTGGACTACATCGT	23	197	0.047	0	1	T	0		29.9624	1
TENT2KO_1	hsa-miR-455-5p	TATGTGCCTTTGGACTACATCGTGT	25	49	0.0117	0	3	TGT	0		7.45257	3
TENT2KO_1	hsa-miR-455-5p	AATGTGCCTTTGGACTACATCG	22	48	0.0115	0	0	-	1		7.30048	1
TENT2KO_1	hsa-miR-455-5p	TGTGCCTTTGGACTACATCGTGT	23	40	0.0095	0	3	TGT	2		6.08373	5
TENT2KO_1	hsa-miR-455-5p	TGTGCCTTTGGACTACATCGTGA	23	21	0.005	0	3	TGA	2		3.19396	5
TENT2KO_1	hsa-miR-455-5p	GTATGTGCCTTTGGACTACATCG	23	18	0.0043	0	0	-	1		2.73768	1
TENT2KO_1	hsa-miR-455-5p	TGTGCCTTTGGACTACATCGT	21	17	0.0041	0	1	T	2		2.58559	3
TENT2KO_1	hsa-miR-455-5p	TATGTGCCTTTGGACTACAT	20	15	0.0036	2	0	-	0		2.2814	2
TENT2KO_1	hsa-miR-455-5p	GTATGTGCCTTTGGACTACAT	21	15	0.0036	2	0	-	1		2.2814	3
TENT2KO_1	hsa-miR-455-5p	TATGTGCCTTTGGACTACATCGTGG	25	10	0.0024	0	3	TGG	0		1.52093	3
TENT2KO_1	hsa-miR-455-5p	TATGTGCCTTTGGACTACATCGTGA	25	10	0.0024	0	3	TGA	0		1.52093	3
TENT2KO_1	hsa-miR-455-5p	TATGTGCCTTTGGACTACATC	21	9	0.0021	1	0	-	0		1.36884	1
TENT2KO_1	hsa-miR-455-5p	AATGTGCCTTTGGACTACATCGTG	24	9	0.0021	0	2	TG	1		1.36884	3
TENT2KO_1	hsa-miR-455-5p	AATGTGCCTTTGGACTACATCGT	23	5	0.0012	0	1	T	1		0.760467	2
TENT2KO_1	hsa-miR-455-5p	TATGTGCCTTTGGACTACATCGA	23	5	0.0012	0	1	A	0		0.760467	1
TENT2KO_1	hsa-miR-455-5p	GTATGTGCCTTTGGACTACATCGTG	25	5	0.0012	0	2	TG	1		0.760467	3
TENT2KO_1	hsa-miR-455-5p	TATGTGCCTTTGGACTACATCGTT	24	5	0.0012	0	2	TT	0		0.760467	2
TENT2KO_1	hsa-miR-455-5p	GTATGTGCCTTTGGACTACATCGT	24	4	0.001	0	1	T	1		0.608373	2
TENT2KO_1	hsa-miR-455-5p	TACGTGCCTTTGGACTACATCG	22	4	0.001	0	0	-	3		0.608373	1
TENT2KO_1	hsa-miR-455-5p	CATGTGCCTTTGGACTACATCG	22	4	0.001	0	0	-	1		0.608373	1
TENT2KO_1	hsa-miR-455-5p	TATGTGCCTTTGGACTACATAG	22	4	0.001	2	2	AG	0		0.608373	1
TENT2KO_1	hsa-miR-455-5p	TATGTGCCTTTGGACTACGTCG	22	4	0.001	4	4	GTCG	0		0.608373	1
TENT2KO_1	hsa-miR-455-5p	TATGTGCCTTTGGACTACACCG	22	3	0.0007	3	3	CCG	0		0.45628	1
TENT2KO_1	hsa-miR-455-5p	GTATGTGCCTTTGGACTACATCGTT	25	3	0.0007	0	2	TT	1		0.45628	3
TENT2KO_1	hsa-miR-455-5p	TATGTGCCTTTGGACTACATCA	22	3	0.0007	1	1	A	0		0.45628	1
TENT2KO_1	hsa-miR-455-5p	TATGTGCCTTTGGACTACATTG	22	3	0.0007	2	2	TG	0		0.45628	1
TENT2KO_1	hsa-miR-455-5p	TGTGTGCCTTTGGACTACATCG	22	2	0.0005	0	0	-	2		0.304187	1
TENT2KO_1	hsa-miR-455-5p	TGTGCCTTTGGACTACATCGCG	22	2	0.0005	0	2	CG	2		0.304187	4
TENT2KO_1	hsa-miR-455-5p	TGTGCCTTTGGACTACATCATG	22	2	0.0005	1	3	ATG	2		0.304187	4
TENT2KO_1	hsa-miR-455-5p	ATGTGCCTTTGGACTACATCGT	22	2	0.0005	0	1	T	1		0.304187	2
TENT2KO_1	hsa-miR-455-5p	GTATGTGCCTTTGGACTACATTT	23	2	0.0005	2	2	TT	1		0.304187	3
TENT2KO_1	hsa-miR-455-5p	GTATGTGCCTTTGGACTAC	19	2	0.0005	4	0	-	1		0.304187	5
TENT2KO_1	hsa-miR-455-5p	GTATGTGCCTTTGGACTACA	20	2	0.0005	3	0	-	1		0.304187	4
TENT2KO_1	hsa-miR-455-5p	GTATGTGCCTTTGGACTACATAG	23	2	0.0005	2	2	AG	1		0.304187	2
TENT2KO_1	hsa-miR-455-5p	TATTTGCCTTTGGACTACATCGTG	24	1	0.0002	0	2	TG	4		0.152093	3
TENT2KO_1	hsa-miR-455-5p	TTATGTGCCTTTGGACTACATCG	23	1	0.0002	0	0	-	1		0.152093	1
TENT2KO_1	hsa-miR-455-5p	TATGTGCCTTTGGACTAGATCG	22	1	0.0002	5	5	GATCG	0		0.152093	1
TENT2KO_1	hsa-miR-455-5p	TGTGCCTTTGGACTACATCTTG	22	1	0.0002	1	3	TTG	2		0.152093	4
TENT2KO_1	hsa-miR-455-5p	TGTGCCTTTGGACTACATCGTTTT	24	1	0.0002	0	4	TTTT	2		0.152093	6
TENT2KO_1	hsa-miR-455-5p	TATGTGCCTTTGGACTAGATCGTG	24	1	0.0002	5	7	GATCGTG	0		0.152093	3
TENT2KO_1	hsa-miR-455-5p	TATTTGCCTTTGGACTACATCG	22	1	0.0002	0	0	-	4		0.152093	1
TENT2KO_1	hsa-miR-455-5p	TGTGCCTTTGGACTACATCGTT	22	1	0.0002	0	2	TT	2		0.152093	4
TENT2KO_1	hsa-miR-455-5p	TGTGCCTTTGGACTAGATCGTG	22	1	0.0002	5	7	GATCGTG	2		0.152093	5
TENT2KO_1	hsa-miR-455-5p	TGTGCCTTTGGACTACATCGGG	22	1	0.0002	0	2	GG	2		0.152093	4
TENT2KO_1	hsa-miR-455-5p	TGTGCCTTTGGACTACATAGTG	22	1	0.0002	2	4	AGTG	2		0.152093	5
TENT2KO_1	hsa-miR-455-5p	TGTGCCTTTGGACTACGTCGTG	22	1	0.0002	4	6	GTCGTG	2		0.152093	5
TENT2KO_1	hsa-miR-455-5p	TATGTGCCTTTGGACTACATATTGG	25	1	0.0002	2	5	ATTGG	0		0.152093	4
TENT2KO_1	hsa-miR-455-5p	TATGTGCCTTTGGACTACATCT	22	1	0.0002	1	1	T	0		0.152093	1
TENT2KO_1	hsa-miR-455-5p	GTATGTGCCTTTGGACTACATT	22	1	0.0002	2	1	T	1		0.152093	3
TENT2KO_1	hsa-miR-455-5p	AATGTGCCTTTGGACTACATCGTT	24	1	0.0002	0	2	TT	1		0.152093	3
TENT2KO_1	hsa-miR-455-5p	AATGTGCCTTTGGACTACATCTTGA	25	1	0.0002	1	4	TTGA	1		0.152093	4
TENT2KO_1	hsa-miR-455-5p	AGTGCCTTTGGACTACATCGTG	22	1	0.0002	0	2	TG	3		0.152093	4
TENT2KO_1	hsa-miR-455-5p	ATGTGCCTTTGGACTACATCG	21	1	0.0002	0	0	-	1		0.152093	1
TENT2KO_1	hsa-miR-455-5p	CTATGTGCCTTTGGACTACATCG	23	1	0.0002	0	0	-	1		0.152093	1
TENT2KO_1	hsa-miR-455-5p	GTACGTGCCTTTGGACTACATCGTGT	26	1	0.0002	0	3	TGT	4		0.152093	5
TENT2KO_1	hsa-miR-455-5p	GTATGTGCCTTTGGACTACATCGTGT	26	1	0.0002	0	3	TGT	1		0.152093	4
TENT2KO_1	hsa-miR-455-5p	GTATGTGCCTTTGGACTACATCGTGTTT	28	1	0.0002	0	5	TGTTT	1		0.152093	6
TENT2KO_1	hsa-miR-455-5p	TACGTGCCTTTGGACTACATCGTGA	25	1	0.0002	0	3	TGA	3		0.152093	4
TENT2KO_1	hsa-miR-455-5p	TATGTGCCTTTGGACTACATCGTTT	25	1	0.0002	0	3	TTT	0		0.152093	3
TENT2KO_1	hsa-miR-455-5p	TATATGCCTTTGGACTACATCG	22	1	0.0002	0	0	-	4		0.152093	1
TENT2KO_1	hsa-miR-455-5p	TATATGCCTTTGGACTACATCGTG	24	1	0.0002	0	2	TG	4		0.152093	3
TENT2KO_1	hsa-miR-455-5p	TATCTGCCTTTGGACTACATCG	22	1	0.0002	0	0	-	4		0.152093	1
TENT2KO_1	hsa-miR-455-5p	TATGTGCCTTTGGACTAAATCG	22	1	0.0002	5	5	AATCG	0		0.152093	1
TENT2KO_1	hsa-miR-455-5p	TATGTGCCTTTGGACTAAATCGT	23	1	0.0002	5	6	AATCGT	0		0.152093	2
TENT2KO_1	hsa-miR-455-5p	TATGTGCCTTTGGACTACAACG	22	1	0.0002	3	3	ACG	0		0.152093	1
TENT2KO_1	hsa-miR-455-5p	TATGTGCCTTTGGACTACACCGTG	24	1	0.0002	3	5	CCGTG	0		0.152093	3
TENT2KO_1	hsa-miR-455-5p	TATGTGCCTTTGGACTACATCGCG	24	1	0.0002	0	2	CG	0		0.152093	2
TENT2KO_1	hsa-miR-455-5p	TTATGTGCCTTTGGACTACATCGT	24	1	0.0002	0	1	T	1		0.152093	2
TENT2KO_1	hsa-miR-6882-3p	TGCTGCCTCTCCTCTTGCCTGC	22	4	0.2667	2	0	-	0		0.608373	2
TENT2KO_1	hsa-miR-6882-3p	TGCTGCCTCTCCTCTTGCCTGCAG	24	4	0.2667	0	0	-	0		0.608373	0
TENT2KO_1	hsa-miR-6882-3p	TGCTGCCTCTCCTCTTGCCTGCAGT	25	3	0.2	0	1	T	0		0.45628	1
TENT2KO_1	hsa-miR-6882-3p	TGCTGCCTCTCCTCTTGCCT	20	1	0.0667	4	0	-	0		0.152093	4
TENT2KO_1	hsa-miR-6882-3p	TGCTGCCTCTCCTCTTGCCTG	21	1	0.0667	3	0	-	0		0.152093	3
TENT2KO_1	hsa-miR-6882-3p	TGCTGCCTCTCCTCTTGCCTGCA	23	1	0.0667	1	0	-	0		0.152093	1
TENT2KO_1	hsa-miR-6882-3p	TGCTGCCTCTCCTCTTGCCTGCAT	24	1	0.0667	1	1	T	0		0.152093	1
TENT2KO_1	hsa-miR-454-3p	TAGTGCAATATTGCTTATAGGGTTT	25	10963	0.5235	0	2	TT	0		1667.4	2
TENT2KO_1	hsa-miR-454-3p	TAGTGCAATATTGCTTATAGGGTT	24	5530	0.2641	0	1	T	0		841.076	1
TENT2KO_1	hsa-miR-454-3p	TAGTGCAATATTGCTTATAGGGT	23	1250	0.0597	0	0	-	0		190.117	0
TENT2KO_1	hsa-miR-454-3p	TAGTGCAATATTGCTTATAGGGTTTT	26	1090	0.052	0	3	TTT	0		165.782	3
TENT2KO_1	hsa-miR-454-3p	TAGTGCAATATTGCTTATAGGG	22	624	0.0298	1	0	-	0		94.9063	1
TENT2KO_1	hsa-miR-454-3p	AAGTGCAATATTGCTTATAGGGTTT	25	199	0.0095	0	2	TT	1		30.2666	3
TENT2KO_1	hsa-miR-454-3p	TAGTGCAATATTGCTTATAGGGTTTTT	27	142	0.0068	0	4	TTTT	0		21.5973	4
TENT2KO_1	hsa-miR-454-3p	AGTGCAATATTGCTTATAGGGTTT	24	133	0.0064	0	2	TT	1		20.2284	3
TENT2KO_1	hsa-miR-454-3p	AAGTGCAATATTGCTTATAGGGTT	24	108	0.0052	0	1	T	1		16.4261	2
TENT2KO_1	hsa-miR-454-3p	TAGTGCAATATTGCTTATAGG	21	106	0.0051	2	0	-	0		16.1219	2
TENT2KO_1	hsa-miR-454-3p	TAGTGCAATATTGCTTATAGGGA	23	94	0.0045	1	1	A	0		14.2968	1
TENT2KO_1	hsa-miR-454-3p	TAGTGCAATATTGCTTATAGGGTTA	25	43	0.0021	0	2	TA	0		6.54001	2
TENT2KO_1	hsa-miR-454-3p	TAGTGCAATATTGCTTATAGGGTTAT	26	35	0.0017	0	3	TAT	0		5.32327	3
TENT2KO_1	hsa-miR-454-3p	AAGTGCAATATTGCTTATAGGGT	23	30	0.0014	0	0	-	1		4.5628	1
TENT2KO_1	hsa-miR-454-3p	TAGTGCAATATTGCTTATAGGGTTG	25	29	0.0014	0	2	TG	0		4.41071	2
TENT2KO_1	hsa-miR-454-3p	TAGTGCAATATTGCTTATAGGGTA	24	27	0.0013	0	1	A	0		4.10652	1
TENT2KO_1	hsa-miR-454-3p	TAGTGCAATATTGCTTATAGGGTAT	25	23	0.0011	0	2	AT	0		3.49815	2
TENT2KO_1	hsa-miR-454-3p	AAGTGCAATATTGCTTATAGGGTTTT	26	21	0.001	0	3	TTT	1		3.19396	4
TENT2KO_1	hsa-miR-454-3p	TAGTGCAATATTGCTTATAGGGTTTTTT	28	20	0.001	0	5	TTTTT	0		3.04187	5
TENT2KO_1	hsa-miR-454-3p	AGTGCAATATTGCTTATAGGGTT	23	19	0.0009	0	1	T	1		2.88977	2
TENT2KO_1	hsa-miR-454-3p	TAGTGCAATATTGCTTATAGGGTTTAT	27	16	0.0008	0	4	TTAT	0		2.43349	4
TENT2KO_1	hsa-miR-454-3p	TAGTGCAATATTGCTTATAGGGTTTA	26	14	0.0007	0	3	TTA	0		2.12931	3
TENT2KO_1	hsa-miR-454-3p	TAGTGCAATATTGCTTACAGGGTTT	25	13	0.0006	6	8	CAGGGTTT	0		1.97721	3
TENT2KO_1	hsa-miR-454-3p	TAGTGCAATATTGCTTATAGGGTTTG	26	12	0.0006	0	3	TTG	0		1.82512	3
TENT2KO_1	hsa-miR-454-3p	GAGTGCAATATTGCTTATAGGGTTT	25	12	0.0006	0	2	TT	1		1.82512	3
TENT2KO_1	hsa-miR-454-3p	TAGTGCAATATTGCTTATAGGGTTGT	26	12	0.0006	0	3	TGT	0		1.82512	3
TENT2KO_1	hsa-miR-454-3p	TAGAGCAATATTGCTTATAGGGTTT	25	10	0.0005	0	2	TT	4		1.52093	3
TENT2KO_1	hsa-miR-454-3p	AAGTGCAATATTGCTTATAGGG	22	10	0.0005	1	0	-	1		1.52093	2
TENT2KO_1	hsa-miR-454-3p	TAGTGCAATATTGCTTATAGGGAT	24	10	0.0005	1	2	AT	0		1.52093	1
TENT2KO_1	hsa-miR-454-3p	TAGTGCAATATTGCTTATAGGGTCT	25	9	0.0004	0	2	CT	0		1.36884	2
TENT2KO_1	hsa-miR-454-3p	TAGTGCAATATTGCTTATAGGGAA	24	8	0.0004	1	2	AA	0		1.21675	2
TENT2KO_1	hsa-miR-454-3p	TAGCGCAATATTGCTTATAGGGTTT	25	8	0.0004	0	2	TT	4		1.21675	3
TENT2KO_1	hsa-miR-454-3p	TAGCGCAATATTGCTTATAGGGTT	24	8	0.0004	0	1	T	4		1.21675	2
TENT2KO_1	hsa-miR-454-3p	TAGTGCAATATTGCTTATAGGATTT	25	8	0.0004	2	4	ATTT	0		1.21675	3
TENT2KO_1	hsa-miR-454-3p	TAGTGCAATATTGCTTATAGGGTTC	25	8	0.0004	0	2	TC	0		1.21675	2
TENT2KO_1	hsa-miR-454-3p	TAGTGCAATATTGCTTATAAGGTTT	25	8	0.0004	4	6	AGGTTT	0		1.21675	3
TENT2KO_1	hsa-miR-454-3p	TAGTGCAATATTGCTTATAGGGCTT	25	7	0.0003	1	3	CTT	0		1.06465	2
TENT2KO_1	hsa-miR-454-3p	TAGTGCAATATTGCTTATAGGGTAA	25	7	0.0003	0	2	AA	0		1.06465	2
TENT2KO_1	hsa-miR-454-3p	TAGTGCAATATTGCTTATAGGGTTTAG	27	6	0.0003	0	4	TTAG	0		0.91256	4
TENT2KO_1	hsa-miR-454-3p	AGTGCAATATTGCTTATAGGGTTTT	25	6	0.0003	0	3	TTT	1		0.91256	4
TENT2KO_1	hsa-miR-454-3p	TAGTGCAATATTGCTTATAGGGTTTC	26	6	0.0003	0	3	TTC	0		0.91256	3
TENT2KO_1	hsa-miR-454-3p	TGGTGCAATATTGCTTATAGGGTT	24	6	0.0003	0	1	T	2		0.91256	2
TENT2KO_1	hsa-miR-454-3p	TAGTGCAATATTGCTTATAGAGTTT	25	5	0.0002	3	5	AGTTT	0		0.760467	3
TENT2KO_1	hsa-miR-454-3p	TAGTGCAATATTGCTTATAGGGCT	24	5	0.0002	1	2	CT	0		0.760467	1
TENT2KO_1	hsa-miR-454-3p	TAATGCAATATTGCTTATAGGGTT	24	5	0.0002	0	1	T	3		0.760467	2
TENT2KO_1	hsa-miR-454-3p	AACTGCAATATTGCTTATAGGGTTT	25	5	0.0002	0	2	TT	3		0.760467	4
TENT2KO_1	hsa-miR-454-3p	GAGTGCAATATTGCTTATAGGGTT	24	5	0.0002	0	1	T	1		0.760467	2
TENT2KO_1	hsa-miR-454-3p	TAGTGCAATATTGCTTATGGGGTTT	25	5	0.0002	5	7	GGGGTTT	0		0.760467	3
TENT2KO_1	hsa-miR-454-3p	CAGTGCAATATTGCTTATAGGGTTT	25	4	0.0002	0	2	TT	1		0.608373	3
TENT2KO_1	hsa-miR-454-3p	AAGTGCAATATTGCTTATAGG	21	4	0.0002	2	0	-	1		0.608373	3
TENT2KO_1	hsa-miR-454-3p	TAGTGCAATATTGCTTATAGGGTTTTC	27	4	0.0002	0	4	TTTC	0		0.608373	4
TENT2KO_1	hsa-miR-454-3p	AAGAGCAATATTGCTTATAGGGTTT	25	4	0.0002	0	2	TT	4		0.608373	4
TENT2KO_1	hsa-miR-454-3p	TAGTGCAATATTGCTTATAGGATT	24	4	0.0002	2	3	ATT	0		0.608373	2
TENT2KO_1	hsa-miR-454-3p	AAGTGCAATATTGCTTATAGGGTTTTT	27	4	0.0002	0	4	TTTT	1		0.608373	5
TENT2KO_1	hsa-miR-454-3p	TAGTGCAATATTGCTTATAGGGTTTTA	27	4	0.0002	0	4	TTTA	0		0.608373	4
TENT2KO_1	hsa-miR-454-3p	TAGTGCAATATTGCTTATGGGGTT	24	4	0.0002	5	6	GGGGTT	0		0.608373	2
TENT2KO_1	hsa-miR-454-3p	TGGTGCAATATTGCTTATAGGGTTT	25	4	0.0002	0	2	TT	2		0.608373	3
TENT2KO_1	hsa-miR-454-3p	TAGTGCAATATTGCTTATAGGTTTT	25	3	0.0001	2	4	TTTT	0		0.45628	3
TENT2KO_1	hsa-miR-454-3p	TAGTGCAATATTGCTTATAAGGTT	24	3	0.0001	4	5	AGGTT	0		0.45628	2
TENT2KO_1	hsa-miR-454-3p	TGGTGCAATATTGCTTATAGGGT	23	3	0.0001	0	0	-	2		0.45628	1
TENT2KO_1	hsa-miR-454-3p	TAGTGCAATATTGCTTATAGGGTTTAAT	28	3	0.0001	0	5	TTAAT	0		0.45628	5
TENT2KO_1	hsa-miR-454-3p	TAGTGCAATATTGCTTATAGGGTTTTG	27	3	0.0001	0	4	TTTG	0		0.45628	4
TENT2KO_1	hsa-miR-454-3p	TTGTGCAATATTGCTTATAGGGTT	24	3	0.0001	0	1	T	2		0.45628	2
TENT2KO_1	hsa-miR-454-3p	TAGTGCAATATTGCTTATAGGGGTT	25	3	0.0001	1	3	GTT	0		0.45628	2
TENT2KO_1	hsa-miR-454-3p	TAGTGCAATATTGCTTATAGGA	22	3	0.0001	2	1	A	0		0.45628	2
TENT2KO_1	hsa-miR-454-3p	TATTGCAATATTGCTTATAGGGTTT	25	3	0.0001	0	2	TT	3		0.45628	3
TENT2KO_1	hsa-miR-454-3p	TAGTGCAATATTGCTTATAGGGTAG	25	3	0.0001	0	2	AG	0		0.45628	2
TENT2KO_1	hsa-miR-454-3p	TAGTGCAATATTGCTTATAGGGTTTCT	27	3	0.0001	0	4	TTCT	0		0.45628	4
TENT2KO_1	hsa-miR-454-3p	TAGTGCAATATTGCTTATAGGGTC	24	3	0.0001	0	1	C	0		0.45628	1
TENT2KO_1	hsa-miR-454-3p	TTGTGCAATATTGCTTATAGGGTTT	25	3	0.0001	0	2	TT	2		0.45628	3
TENT2KO_1	hsa-miR-454-3p	CAGTGCAATATTGCTTATAGGGTT	24	3	0.0001	0	1	T	1		0.45628	2
TENT2KO_1	hsa-miR-454-3p	CTAGTGCAATATTGCTTATAGGGTTT	26	3	0.0001	0	2	TT	1		0.45628	3
TENT2KO_1	hsa-miR-454-3p	AAGTGCAATATTGCTTATAGGGTAT	25	3	0.0001	0	2	AT	1		0.45628	3
TENT2KO_1	hsa-miR-454-3p	TAGAGCAATATTGCTTATAGGGTT	24	3	0.0001	0	1	T	4		0.45628	2
TENT2KO_1	hsa-miR-454-3p	AGTGCAATATTGCTTATAGGG	21	3	0.0001	1	0	-	1		0.45628	2
TENT2KO_1	hsa-miR-454-3p	TAGTGCAATATTGCTTATAGGGAG	24	2	0.0001	1	2	AG	0		0.304187	2
TENT2KO_1	hsa-miR-454-3p	TACTGCAATATTGCTTATAGGGTTT	25	2	0.0001	0	2	TT	3		0.304187	3
TENT2KO_1	hsa-miR-454-3p	TAATGCAATATTGCTTATAGGGTTT	25	2	0.0001	0	2	TT	3		0.304187	3
TENT2KO_1	hsa-miR-454-3p	GAGTGCAATATTGCTTATAGGGT	23	2	0.0001	0	0	-	1		0.304187	1
TENT2KO_1	hsa-miR-454-3p	TAGTGCAATATTGCTTATAGGGTTAA	26	2	0.0001	0	3	TAA	0		0.304187	3
TENT2KO_1	hsa-miR-454-3p	GAGTGCAATATTGCTTATAGGG	22	2	0.0001	1	0	-	1		0.304187	2
TENT2KO_1	hsa-miR-454-3p	TAGTGCAATATTGCTTAGAGGGTTT	25	2	0.0001	6	8	GAGGGTTT	0		0.304187	3
TENT2KO_1	hsa-miR-454-3p	TAGTGCAATATTGCTTAGAGGGTT	24	2	0.0001	6	7	GAGGGTT	0		0.304187	2
TENT2KO_1	hsa-miR-454-3p	TAGTGCAATATTGCTTATAGGCTTT	25	2	0.0001	2	4	CTTT	0		0.304187	3
TENT2KO_1	hsa-miR-454-3p	TAGTGCAATATTGCTTATAGGGTTTTAT	28	2	0.0001	0	5	TTTAT	0		0.304187	5
TENT2KO_1	hsa-miR-454-3p	AAGTGCAATATTGCTTATAGGGTTTTTT	28	2	0.0001	0	5	TTTTT	1		0.304187	6
TENT2KO_1	hsa-miR-454-3p	AAGTGCAATATTGCTTATAGGGTTA	25	2	0.0001	0	2	TA	1		0.304187	3
TENT2KO_1	hsa-miR-454-3p	TAGTGCAATATTGCTTATAGTGTT	24	2	0.0001	3	4	TGTT	0		0.304187	2
TENT2KO_1	hsa-miR-454-3p	TAGTGCAATATTGCTTATATGGTTT	25	2	0.0001	4	6	TGGTTT	0		0.304187	3
TENT2KO_1	hsa-miR-454-3p	TAGTGCAATATTGCTTATGGGG	22	2	0.0001	5	4	GGGG	0		0.304187	2
TENT2KO_1	hsa-miR-454-3p	TAGTGCAATATTGCTTATTGGGTT	24	2	0.0001	5	6	TGGGTT	0		0.304187	2
TENT2KO_1	hsa-miR-454-3p	TAGTGCAATATTGCTTAAAGGGTT	24	2	0.0001	6	7	AAGGGTT	0		0.304187	2
TENT2KO_1	hsa-miR-454-3p	TAGTGCAATATTGCTTATAGGGTTCT	26	2	0.0001	0	3	TCT	0		0.304187	3
TENT2KO_1	hsa-miR-454-3p	TAGTGCAATATTGCTTATAAGGT	23	2	0.0001	4	4	AGGT	0		0.304187	1
TENT2KO_1	hsa-miR-454-3p	TAGTGCAATATTGCTTATAGGATTTTT	27	2	0.0001	2	6	ATTTTT	0		0.304187	5
TENT2KO_1	hsa-miR-454-3p	TAGTGCAATATTGCTTACAGGGTT	24	2	0.0001	6	7	CAGGGTT	0		0.304187	2
TENT2KO_1	hsa-miR-454-3p	TAGTGCAATATTGCTTAAAGGGTTT	25	2	0.0001	6	8	AAGGGTTT	0		0.304187	3
TENT2KO_1	hsa-miR-454-3p	TAGTGCAATATTGCTTATAGAGTT	24	2	0.0001	3	4	AGTT	0		0.304187	2
TENT2KO_1	hsa-miR-454-3p	TAGTGCAATATTGCTTATAG	20	2	0.0001	3	0	-	0		0.304187	3
TENT2KO_1	hsa-miR-454-3p	TAGTGCAATATTGCTTATAGGGTTTTGA	28	1	0	0	5	TTTGA	0		0.152093	5
TENT2KO_1	hsa-miR-454-3p	TAGTGCAATATTGCTTATAGTGTTT	25	1	0	3	5	TGTTT	0		0.152093	3
TENT2KO_1	hsa-miR-454-3p	TAGTGCAATATTGCTTAGAGGG	22	1	0	6	5	GAGGG	0		0.152093	2
TENT2KO_1	hsa-miR-454-3p	TAGTGCAATATTGCTTATAGGTTT	24	1	0	2	3	TTT	0		0.152093	2
TENT2KO_1	hsa-miR-454-3p	TAGTGCAATATTGCTTATAGGTT	23	1	0	2	2	TT	0		0.152093	1
TENT2KO_1	hsa-miR-454-3p	TAGTGCAATATTGCTTATAGGT	22	1	0	2	1	T	0		0.152093	1
TENT2KO_1	hsa-miR-454-3p	AAGTGCAATATTGCTTATAGGGTTAG	26	1	0	0	3	TAG	1		0.152093	4
TENT2KO_1	hsa-miR-454-3p	AAGTGCAATATTGCTTATAGGGTTATT	27	1	0	0	4	TATT	1		0.152093	5
TENT2KO_1	hsa-miR-454-3p	TAGTGCAATATTGCTTATAGGGTTTTCG	28	1	0	0	5	TTTCG	0		0.152093	5
TENT2KO_1	hsa-miR-454-3p	AAGTGCAATATTGCTTATAGGGTTC	25	1	0	0	2	TC	1		0.152093	3
TENT2KO_1	hsa-miR-454-3p	TAGTGCAATATTGCTTATATGGTT	24	1	0	4	5	TGGTT	0		0.152093	2
TENT2KO_1	hsa-miR-454-3p	TAGTGCAATATTGCTTATACGGTTT	25	1	0	4	6	CGGTTT	0		0.152093	3
TENT2KO_1	hsa-miR-454-3p	TAGTGCAATATTGCTTATAGGGTTTTAG	28	1	0	0	5	TTTAG	0		0.152093	5
TENT2KO_1	hsa-miR-454-3p	AATTGCAATATTGCTTATAGGGTT	24	1	0	0	1	T	3		0.152093	3
TENT2KO_1	hsa-miR-454-3p	AATTGCAATATTGCTTATAGGGTTT	25	1	0	0	2	TT	3		0.152093	4
TENT2KO_1	hsa-miR-454-3p	TAGTGCAATATTGCTTATAGGGTTTGTT	28	1	0	0	5	TTGTT	0		0.152093	5
TENT2KO_1	hsa-miR-454-3p	TAGTGCAATATTGCTTATAGGGTTTGT	27	1	0	0	4	TTGT	0		0.152093	4
TENT2KO_1	hsa-miR-454-3p	TAGTGCAATATTGCTTATATGGT	23	1	0	4	4	TGGT	0		0.152093	1
TENT2KO_1	hsa-miR-454-3p	TAGTGCAATATTGCTTATAGGC	22	1	0	2	1	C	0		0.152093	2
TENT2KO_1	hsa-miR-454-3p	AGAGCAATATTGCTTATAGGGTT	23	1	0	0	1	T	4		0.152093	3
TENT2KO_1	hsa-miR-454-3p	TATTGCAATATTGCTTATAGGGT	23	1	0	0	0	-	3		0.152093	1
TENT2KO_1	hsa-miR-454-3p	AAGTGCAATATTGCTTAAAGGGATT	25	1	0	6	8	AAGGGATT	1		0.152093	4
TENT2KO_1	hsa-miR-454-3p	AAGTGCAATATTGCTTATAGGCTTT	25	1	0	2	4	CTTT	1		0.152093	4
TENT2KO_1	hsa-miR-454-3p	AAGTGCAATATTGCTTATAGGGA	23	1	0	1	1	A	1		0.152093	2
TENT2KO_1	hsa-miR-454-3p	AAGTGCAATATTGCTTATAGGGAA	24	1	0	1	2	AA	1		0.152093	3
TENT2KO_1	hsa-miR-454-3p	TGGTGCAATATTGCTTATAGGG	22	1	0	1	0	-	2		0.152093	2
TENT2KO_1	hsa-miR-454-3p	TATTGCAATATTGCTTATAGGGTTTT	26	1	0	0	3	TTT	3		0.152093	4
TENT2KO_1	hsa-miR-454-3p	AAGTGCAATATTGCTTATAGGGATAT	26	1	0	1	4	ATAT	1		0.152093	4
TENT2KO_1	hsa-miR-454-3p	TATTGCAATATTGCTTATAGGGTT	24	1	0	0	1	T	3		0.152093	2
TENT2KO_1	hsa-miR-454-3p	TAGTGCAATATTGCTTAGG	19	1	0	6	2	GG	0		0.152093	4
TENT2KO_1	hsa-miR-454-3p	TAGTGCAATATTGCTTATCGGGTT	24	1	0	5	6	CGGGTT	0		0.152093	2
TENT2KO_1	hsa-miR-454-3p	TAGTGCAATATTGCTTATTGGG	22	1	0	5	4	TGGG	0		0.152093	2
TENT2KO_1	hsa-miR-454-3p	TAGTGCAATATTGCTTATGGGGTTTT	26	1	0	5	8	GGGGTTTT	0		0.152093	4
TENT2KO_1	hsa-miR-454-3p	TAGTGCAATATTGCTTATGGGGTTTAG	27	1	0	5	9	GGGGTTTAG	0		0.152093	5
TENT2KO_1	hsa-miR-454-3p	AAGTGCAATATTGCTTATAGGGATT	25	1	0	1	3	ATT	1		0.152093	3
TENT2KO_1	hsa-miR-454-3p	TAGTGCAATATTGCTTAGGGTT	22	1	0	6	5	GGGTT	0		0.152093	3
TENT2KO_1	hsa-miR-454-3p	TAGTGCAATATTGCTTATGGGGT	23	1	0	5	5	GGGGT	0		0.152093	1
TENT2KO_1	hsa-miR-454-3p	TAGTGCAATATTGCTTATGGGGA	23	1	0	5	5	GGGGA	0		0.152093	2
TENT2KO_1	hsa-miR-454-3p	TAGTGCAATATTGCTTATA	19	1	0	4	0	-	0		0.152093	4
TENT2KO_1	hsa-miR-454-3p	TAGTGCAATATTGCTTATAGGGTTTGGT	28	1	0	0	5	TTGGT	0		0.152093	5
TENT2KO_1	hsa-miR-454-3p	TAGTGCAATATTGCTTATAGAG	22	1	0	3	2	AG	0		0.152093	2
TENT2KO_1	hsa-miR-454-3p	AGAGCAATATTGCTTATAGGGTTT	24	1	0	0	2	TT	4		0.152093	4
TENT2KO_1	hsa-miR-454-3p	TAGAGCAATATTGCTTATAGGGTA	24	1	0	0	1	A	4		0.152093	2
TENT2KO_1	hsa-miR-454-3p	TAATGCAATATTGCTTATAGGGT	23	1	0	0	0	-	3		0.152093	1
TENT2KO_1	hsa-miR-454-3p	TAGTGCAATATTGCTTATAGGAA	23	1	0	2	2	AA	0		0.152093	2
TENT2KO_1	hsa-miR-454-3p	TACTGCAATATTGCTTAAAGGGTT	24	1	0	6	7	AAGGGTT	3		0.152093	3
TENT2KO_1	hsa-miR-454-3p	TAGTGCAATATTGCTTATAGGGTAAAGG	28	1	0	0	5	AAAGG	0		0.152093	5
TENT2KO_1	hsa-miR-454-3p	TACTGCAATATTGCTTATAGGGTT	24	1	0	0	1	T	3		0.152093	2
TENT2KO_1	hsa-miR-454-3p	TAGTGCAATATTGCTTATAGGAT	23	1	0	2	2	AT	0		0.152093	1
TENT2KO_1	hsa-miR-454-3p	TACTGCAATATTGCTTATAGGGTTTT	26	1	0	0	3	TTT	3		0.152093	4
TENT2KO_1	hsa-miR-454-3p	TAGAGCAATATTGCTTATAGGGT	23	1	0	0	0	-	4		0.152093	1
TENT2KO_1	hsa-miR-454-3p	TAGTGCAATATTGCTTAAATGGTTT	25	1	0	6	8	AATGGTTT	0		0.152093	4
TENT2KO_1	hsa-miR-454-3p	TAGTGCAATATTGCTTATAGGGTGT	25	1	0	0	2	GT	0		0.152093	2
TENT2KO_1	hsa-miR-454-3p	TAGTGCAATATTGCTTATAGGGC	23	1	0	1	1	C	0		0.152093	1
TENT2KO_1	hsa-miR-454-3p	TAGTGCAATATTGCTTATAGGGATT	25	1	0	1	3	ATT	0		0.152093	2
TENT2KO_1	hsa-miR-454-3p	TAGTGCAATATTGCTTATAGGGATA	25	1	0	1	3	ATA	0		0.152093	2
TENT2KO_1	hsa-miR-454-3p	TAGAGCAATATTGCTTATAGGGTTA	25	1	0	0	2	TA	4		0.152093	3
TENT2KO_1	hsa-miR-454-3p	TAGTGCAATATTGCTTATAGGGAAT	25	1	0	1	3	AAT	0		0.152093	2
TENT2KO_1	hsa-miR-454-3p	TAGCGCAATATTGCTTATAGGGTTTAT	27	1	0	0	4	TTAT	4		0.152093	5
TENT2KO_1	hsa-miR-454-3p	TAGCGCAATATTGCTTATAGGGTTTT	26	1	0	0	3	TTT	4		0.152093	4
TENT2KO_1	hsa-miR-454-3p	AAGAGCAATATTGCTTATAGGGTTA	25	1	0	0	2	TA	4		0.152093	4
TENT2KO_1	hsa-miR-454-3p	GTGTGCAATATTGCTTATAGGGTTT	25	1	0	0	2	TT	2		0.152093	4
TENT2KO_1	hsa-miR-454-3p	TAGTGCAATATTGCTTATAGGGTGTT	26	1	0	0	3	GTT	0		0.152093	3
TENT2KO_1	hsa-miR-454-3p	TAGTGCAATATTGCTTATAGGCTT	24	1	0	2	3	CTT	0		0.152093	2
TENT2KO_1	hsa-miR-454-3p	CTAGTGCAATATTGCTTATAGGGTTTT	27	1	0	0	3	TTT	1		0.152093	4
TENT2KO_1	hsa-miR-454-3p	TAGTGCAATATTGCTTATAGGGTTTATT	28	1	0	0	5	TTATT	0		0.152093	5
TENT2KO_1	hsa-miR-454-3p	AGTGCAATATTGCTTATAGGGTTTTT	26	1	0	0	4	TTTT	1		0.152093	5
TENT2KO_1	hsa-miR-454-3p	TAGTGCAATATTGCTTATAGGGTTTAGG	28	1	0	0	5	TTAGG	0		0.152093	5
TENT2KO_1	hsa-miR-454-3p	CAGTGCAATATTGCTTATAGGG	22	1	0	1	0	-	1		0.152093	2
TENT2KO_1	hsa-miR-454-3p	TAGTGCAATATTGCTTATAGGGTTTAAA	28	1	0	0	5	TTAAA	0		0.152093	5
TENT2KO_1	hsa-miR-454-3p	TAGTGCAATATTGCTTATAGGGTTTAA	27	1	0	0	4	TTAA	0		0.152093	4
TENT2KO_1	hsa-miR-454-3p	CAGTGCAATATTGCTTATAGGGTTTT	26	1	0	0	3	TTT	1		0.152093	4
TENT2KO_1	hsa-miR-454-3p	TAGTGCAATATTGCTTACAGGGT	23	1	0	6	6	CAGGGT	0		0.152093	1
TENT2KO_1	hsa-miR-454-3p	GAGTGCAATATTGCTTATAGAGT	23	1	0	3	3	AGT	1		0.152093	2
TENT2KO_1	hsa-miR-454-3p	GAGTGCAATATTGCTTATAGGGTTTT	26	1	0	0	3	TTT	1		0.152093	4
TENT2KO_1	hsa-miR-454-3p	TAGTGCAATATTGCTTATAGCGTT	24	1	0	3	4	CGTT	0		0.152093	2
TENT2KO_1	hsa-miR-454-3p	TAGTGCAATATTGCTTATAGGGTTCG	26	1	0	0	3	TCG	0		0.152093	3
TENT2KO_1	hsa-miR-454-3p	GAGTGCAATATTGCTTATAGGCTTT	25	1	0	2	4	CTTT	1		0.152093	4
TENT2KO_1	hsa-miR-454-3p	TAGTGCAATATTGCTTATAGGGTTATT	27	1	0	0	4	TATT	0		0.152093	4
TENT2KO_1	hsa-miR-454-3p	TAGTGCAATATTGCTTATAGCGTTT	25	1	0	3	5	CGTTT	0		0.152093	3
TENT2KO_1	hsa-miR-454-3p	TAGTGCAATATTGCTTATAGGGTTAAT	27	1	0	0	4	TAAT	0		0.152093	4
TENT2KO_1	hsa-miR-454-3p	TAGTGCAATATTGCTTACAGGGA	23	1	0	6	6	CAGGGA	0		0.152093	2
TENT2KO_1	hsa-miR-454-3p	TAGTGCAATATTGCTTACAGGG	22	1	0	6	5	CAGGG	0		0.152093	2
TENT2KO_1	hsa-miR-454-3p	TAGTGCAATATTGCTTATAGGATTTT	26	1	0	2	5	ATTTT	0		0.152093	4
TENT2KO_1	hsa-miR-3143	ATAACATTGTAAAGCGCTTCTT	22	67	0.6442	3	0	-	0		10.1903	3
TENT2KO_1	hsa-miR-3143	GATAACATTGTAAAGCGCTTCT	22	13	0.125	4	0	-	1		1.97721	5
TENT2KO_1	hsa-miR-3143	ATAACATTGTAAAGCGCTTCT	21	10	0.0962	4	0	-	0		1.52093	4
TENT2KO_1	hsa-miR-3143	GATAACATTGTAAAGCGCTTCTT	23	8	0.0769	3	0	-	1		1.21675	4
TENT2KO_1	hsa-miR-3143	ATAACATTGTAAAGCGCTTCTTT	23	2	0.0192	2	0	-	0		0.304187	2
TENT2KO_1	hsa-miR-3143	AAAACATTGTAAAGCGCTTCTT	22	1	0.0096	3	0	-	2		0.152093	4
TENT2KO_1	hsa-miR-3143	ATAACATTGTAAAGCGCTACTT	22	1	0.0096	7	4	ACTT	0		0.152093	4
TENT2KO_1	hsa-miR-3143	ATAAGATTGTAAAGCGCTTCTT	22	1	0.0096	3	0	-	5		0.152093	4
TENT2KO_1	hsa-miR-3143	CATAACATTGTAAAGCGCTTCTT	23	1	0.0096	3	0	-	1		0.152093	4
TENT2KO_1	hsa-miR-501-3p	AATGCACCCGGGCAAGGATTCT	22	2191	0.5619	0	0	-	0		333.237	0
TENT2KO_1	hsa-miR-501-3p	AATGCACCCGGGCAAGGATTCTG	23	647	0.1659	0	1	G	0		98.4044	1
TENT2KO_1	hsa-miR-501-3p	AATGCACCCGGGCAAGGATTCTGT	24	411	0.1054	0	2	GT	0		62.5104	2
TENT2KO_1	hsa-miR-501-3p	ATGCACCCGGGCAAGGATTCT	21	233	0.0598	0	0	-	1		35.4378	1
TENT2KO_1	hsa-miR-501-3p	ATGCACCCGGGCAAGGATTCTG	22	80	0.0205	0	1	G	1		12.1675	2
TENT2KO_1	hsa-miR-501-3p	ATGCACCCGGGCAAGGATTCTGT	23	71	0.0182	0	2	GT	1		10.7986	3
TENT2KO_1	hsa-miR-501-3p	AATGCACCCGGGCAAGGATTC	21	58	0.0149	1	0	-	0		8.82141	1
TENT2KO_1	hsa-miR-501-3p	AATGCACCCGGGCAAGGATTCTT	23	23	0.0059	0	1	T	0		3.49815	1
TENT2KO_1	hsa-miR-501-3p	AATGCACCCGGGCAAGGATTCC	22	22	0.0056	1	1	C	0		3.34605	1
TENT2KO_1	hsa-miR-501-3p	AATGCACCCGGGCAAGGATT	20	12	0.0031	2	0	-	0		1.82512	2
TENT2KO_1	hsa-miR-501-3p	CAATGCACCCGGGCAAGGATTCT	23	10	0.0026	0	0	-	1		1.52093	1
TENT2KO_1	hsa-miR-501-3p	ATGCACCCGGGCAAGGATTC	20	10	0.0026	1	0	-	1		1.52093	2
TENT2KO_1	hsa-miR-501-3p	GCAATGCACCCGGGCAAGGATTCT	24	7	0.0018	0	0	-	2		1.06465	2
TENT2KO_1	hsa-miR-501-3p	AATGCACCCGGGCAAGGATTCTGA	24	6	0.0015	0	2	GA	0		0.91256	2
TENT2KO_1	hsa-miR-501-3p	AATGCACCCGGGCAAGGATTCTGC	24	5	0.0013	0	2	GC	0		0.760467	2
TENT2KO_1	hsa-miR-501-3p	TGCACCCGGGCAAGGATTCTGT	22	5	0.0013	0	2	GT	2		0.760467	4
TENT2KO_1	hsa-miR-501-3p	AATGCACCCGGGCAAGGATTCTGTT	25	5	0.0013	0	3	GTT	0		0.760467	3
TENT2KO_1	hsa-miR-501-3p	ATGCACCCGGGCAAGGATTCC	21	5	0.0013	1	1	C	1		0.760467	2
TENT2KO_1	hsa-miR-501-3p	TGCACCCGGGCAAGGATTCT	20	5	0.0013	0	0	-	2		0.760467	2
TENT2KO_1	hsa-miR-501-3p	AGTGCACCCGGGCAAGGATTCT	22	5	0.0013	0	0	-	2		0.760467	1
TENT2KO_1	hsa-miR-501-3p	AATGCACCCGGGCAAGGATTTT	22	4	0.001	2	2	TT	0		0.608373	1
TENT2KO_1	hsa-miR-501-3p	AAAGCACCCGGGCAAGGATTCT	22	4	0.001	0	0	-	3		0.608373	1
TENT2KO_1	hsa-miR-501-3p	AATGCACCCGGGCAAGGACTCT	22	4	0.001	4	4	CTCT	0		0.608373	1
TENT2KO_1	hsa-miR-501-3p	TGCACCCGGGCAAGGATTCTG	21	3	0.0008	0	1	G	2		0.45628	3
TENT2KO_1	hsa-miR-501-3p	GATGCACCCGGGCAAGGATTCTG	23	3	0.0008	0	1	G	1		0.45628	2
TENT2KO_1	hsa-miR-501-3p	AATACACCCGGGCAAGGATTCT	22	3	0.0008	0	0	-	4		0.45628	1
TENT2KO_1	hsa-miR-501-3p	AATACACCCGGGCAAGGATTCTG	23	3	0.0008	0	1	G	4		0.45628	2
TENT2KO_1	hsa-miR-501-3p	AATCCACCCGGGCAAGGATTCT	22	3	0.0008	0	0	-	4		0.45628	1
TENT2KO_1	hsa-miR-501-3p	ATGCACCCGGGCAAGGATT	19	2	0.0005	2	0	-	1		0.304187	3
TENT2KO_1	hsa-miR-501-3p	AACGCACCCGGGCAAGGATTCT	22	2	0.0005	0	0	-	3		0.304187	1
TENT2KO_1	hsa-miR-501-3p	GATGCACCCGGGCAAGGATTCT	22	2	0.0005	0	0	-	1		0.304187	1
TENT2KO_1	hsa-miR-501-3p	ATGCACCCGGGCAAGGATTCTTT	23	2	0.0005	0	2	TT	1		0.304187	3
TENT2KO_1	hsa-miR-501-3p	ATGCACCCGGGCAAGGATTCTT	22	2	0.0005	0	1	T	1		0.304187	2
TENT2KO_1	hsa-miR-501-3p	AATGCACCCGGGCAAGGGTTCT	22	2	0.0005	5	5	GTTCT	0		0.304187	1
TENT2KO_1	hsa-miR-501-3p	AATGCACCCGGGCAAGGGTTCTG	23	2	0.0005	5	6	GTTCTG	0		0.304187	2
TENT2KO_1	hsa-miR-501-3p	AATGCACCCGGGCAAGGATTCTGTTT	26	2	0.0005	0	4	GTTT	0		0.304187	4
TENT2KO_1	hsa-miR-501-3p	AATGCACCCGGGCAAGGAGTCT	22	2	0.0005	4	4	GTCT	0		0.304187	1
TENT2KO_1	hsa-miR-501-3p	AATGCACCCGGGCAAGGATTCTA	23	2	0.0005	0	1	A	0		0.304187	1
TENT2KO_1	hsa-miR-501-3p	AATGCACCCGGGCAAGGATTCG	22	2	0.0005	1	1	G	0		0.304187	1
TENT2KO_1	hsa-miR-501-3p	AATGCACCCGGGCAAGGACTCTG	23	1	0.0003	4	5	CTCTG	0		0.152093	2
TENT2KO_1	hsa-miR-501-3p	GCAATGCACCCGGGCAAGGATTCTGTT	27	1	0.0003	0	3	GTT	2		0.152093	5
TENT2KO_1	hsa-miR-501-3p	AATGCACCCGGGCAAGGATTAT	22	1	0.0003	2	2	AT	0		0.152093	1
TENT2KO_1	hsa-miR-501-3p	CAATGCACCCGGGCAAGGATTC	22	1	0.0003	1	0	-	1		0.152093	2
TENT2KO_1	hsa-miR-501-3p	CAATGCACCCGGGCAAGGATTCTGT	25	1	0.0003	0	2	GT	1		0.152093	3
TENT2KO_1	hsa-miR-501-3p	AATGCACCCGGGCAAGGATTCA	22	1	0.0003	1	1	A	0	hsa-miR-502-3p	0.152093	1
TENT2KO_1	hsa-miR-501-3p	AATGCACCCGGGCAAGGATTCGGT	24	1	0.0003	1	3	GGT	0		0.152093	2
TENT2KO_1	hsa-miR-501-3p	GCAATGCACCCGGGCAAGGATTC	23	1	0.0003	1	0	-	2		0.152093	3
TENT2KO_1	hsa-miR-501-3p	GCAATGCACCCGGGCAAGGATTCTT	25	1	0.0003	0	1	T	2		0.152093	3
TENT2KO_1	hsa-miR-501-3p	AATGCACCCGGGCAAGGATCCT	22	1	0.0003	3	3	CCT	0		0.152093	1
TENT2KO_1	hsa-miR-501-3p	GGTGCACCCGGGCAAGGATTCT	22	1	0.0003	0	0	-	2		0.152093	2
TENT2KO_1	hsa-miR-501-3p	GGTGCACCCGGGCAAGGATTCTG	23	1	0.0003	0	1	G	2		0.152093	3
TENT2KO_1	hsa-miR-501-3p	GTGCACCCGGGCAAGGATTCT	21	1	0.0003	0	0	-	2		0.152093	2
TENT2KO_1	hsa-miR-501-3p	TGCACCCGGGCAAGGATTC	19	1	0.0003	1	0	-	2		0.152093	3
TENT2KO_1	hsa-miR-501-3p	AAATGCACCCGGGCAAGGATTCT	23	1	0.0003	0	0	-	1		0.152093	1
TENT2KO_1	hsa-miR-501-3p	TGCACCCGGGCAAGGATTCTA	21	1	0.0003	0	1	A	2		0.152093	3
TENT2KO_1	hsa-miR-501-3p	AATGCACCCGGGCAAGGATTCCGT	24	1	0.0003	1	3	CGT	0		0.152093	2
TENT2KO_1	hsa-miR-501-3p	AATGCACCCGGGCAAGGATGCT	22	1	0.0003	3	3	GCT	0		0.152093	1
TENT2KO_1	hsa-miR-501-3p	ATGCACCCGGGCAAGGATTCTGA	23	1	0.0003	0	2	GA	1		0.152093	3
TENT2KO_1	hsa-miR-501-3p	ATGCACCCGGGCAAGGATTCTGC	23	1	0.0003	0	2	GC	1		0.152093	3
TENT2KO_1	hsa-miR-501-3p	AATGCACCCGGGCAAGGATTTC	22	1	0.0003	2	2	TC	0		0.152093	2
TENT2KO_1	hsa-miR-501-3p	AAAGCACCCGGGCAAGGATTCTG	23	1	0.0003	0	1	G	3		0.152093	2
TENT2KO_1	hsa-miR-501-3p	AATGCACCCGGGCAAGGTTTCTGT	24	1	0.0003	5	7	TTTCTGT	0		0.152093	3
TENT2KO_1	hsa-miR-501-3p	ACTGCACCCGGGCAAGGATTCTG	23	1	0.0003	0	1	G	2		0.152093	2
TENT2KO_1	hsa-miR-501-3p	AATGCACCCGGGCAAGGACTC	21	1	0.0003	4	3	CTC	0		0.152093	2
TENT2KO_1	hsa-miR-501-3p	AGTGCACCCGGGCAAGGATTCTG	23	1	0.0003	0	1	G	2		0.152093	2
TENT2KO_1	hsa-miR-501-3p	AGTGCACCCGGGCAAGGATTCTGC	24	1	0.0003	0	2	GC	2		0.152093	3
TENT2KO_1	hsa-miR-501-3p	AGTGCACCCGGGCAAGGATTCTGT	24	1	0.0003	0	2	GT	2		0.152093	3
TENT2KO_1	hsa-miR-501-3p	ATACACCCGGGCAAGGATTCTG	22	1	0.0003	0	1	G	4		0.152093	3
TENT2KO_1	hsa-miR-501-3p	ATGCACCCGGGCAAGGAAA	19	1	0.0003	4	2	AA	1		0.152093	5
TENT2KO_1	hsa-miR-501-3p	ATGCACCCGGGCAAGGACTCTG	22	1	0.0003	4	5	CTCTG	1		0.152093	3
TENT2KO_1	hsa-miR-501-3p	ATGCACCCGGGCAAGGATACT	21	1	0.0003	3	3	ACT	1		0.152093	2
TENT2KO_1	hsa-miR-501-3p	AATGCACCCGGGCAAGGATTCCG	23	1	0.0003	1	2	CG	0		0.152093	2
TENT2KO_1	hsa-miR-501-3p	AATGCACCCGGGCAAGGAATC	21	1	0.0003	4	3	ATC	0		0.152093	2
TENT2KO_1	hsa-miR-501-3p	AATCCACCCGGGCAAGGATTCTGT	24	1	0.0003	0	2	GT	4		0.152093	3
TENT2KO_1	hsa-miR-501-3p	ATGCACCCGGGCAAGGATTCG	21	1	0.0003	1	1	G	1		0.152093	2
TENT2KO_1	hsa-miR-501-3p	AATCCACCCGGGCAAGGATTCTG	23	1	0.0003	0	1	G	4		0.152093	2
TENT2KO_1	hsa-miR-501-3p	AATGCACCCGGGCAAGGATACTG	23	1	0.0003	3	4	ACTG	0		0.152093	2
TENT2KO_1	hsa-miR-501-3p	AATGCACCCGGGCAAGGATTCAG	23	1	0.0003	1	2	AG	0	hsa-miR-502-3p	0.152093	2
TENT2KO_1	hsa-miR-3147	GGGTTGGGCAGTGAGGAGGGTGT	23	1	0.5	2	0	-	1		0.152093	3
TENT2KO_1	hsa-miR-3147	GGTTGGGCAGTGAGGAGGGTGT	22	1	0.5	2	0	-	0		0.152093	2
TENT2KO_1	hsa-miR-3149	TTTGTATGGATATGTGTGTGTAT	23	13	0.8125	0	0	-	0		1.97721	0
TENT2KO_1	hsa-miR-3149	ATTGTATGGATATGTGTGTGTAT	23	1	0.0625	0	0	-	1		0.152093	1
TENT2KO_1	hsa-miR-3149	TTTGTATGGATATGTGTGCGTAT	23	1	0.0625	5	5	CGTAT	0		0.152093	1
TENT2KO_1	hsa-miR-3149	TTTGTATGGATATGTGTGTGT	21	1	0.0625	2	0	-	0		0.152093	2
TENT2KO_1	hsa-miR-369-5p	AGATCGACCGTGTTATATTCG	21	2	1	1	0	-	0		0.304187	1
TENT2KO_1	hsa-miR-3687-1-2	CCCGGACAGGCGTTCGTGCGACGT	24	1	0.5	0	0	-	0		0.152093	0
TENT2KO_1	hsa-miR-3687-1-2	TCCCGGACAGGCGTTCGTGCGA	22	1	0.5	3	0	-	1		0.152093	4
TENT2KO_1	hsa-miR-1254-1-2	AGCCTGGAAGCTGGAGCCTG	20	8	0.1818	4	0	-	0		1.21675	4
TENT2KO_1	hsa-miR-1254-1-2	GAGCCTGGAAGCTGGAGCCTGCAGT	25	5	0.1136	0	0	-	1		0.760467	1
TENT2KO_1	hsa-miR-1254-1-2	GAGCCTGGAAGCTGGAGCCTGCAGTGT	27	5	0.1136	0	2	GT	1		0.760467	3
TENT2KO_1	hsa-miR-1254-1-2	GAGCCTGGAAGCTGGAGCCTG	21	5	0.1136	4	0	-	1		0.760467	5
TENT2KO_1	hsa-miR-1254-1-2	GAGCCTGGAAGCTGGAGCCTGC	22	3	0.0682	3	0	-	1		0.45628	4
TENT2KO_1	hsa-miR-1254-1-2	GAGCCTGGAAGCTGGAGCCTGT	22	3	0.0682	4	1	T	1		0.45628	4
TENT2KO_1	hsa-miR-1254-1-2	AGCCTGGAAGCTGGAGCCTGTT	22	2	0.0455	4	2	TT	0		0.304187	3
TENT2KO_1	hsa-miR-1254-1-2	GAGCCTGGAAGCTGGAGCCTGCAG	24	2	0.0455	1	0	-	1		0.304187	2
TENT2KO_1	hsa-miR-1254-1-2	AGCCTGGAAGCTGGAGCCTGCAGT	24	2	0.0455	0	0	-	0		0.304187	0
TENT2KO_1	hsa-miR-1254-1-2	AGCCTGGAAGCTGGAGCCTGCAT	23	1	0.0227	2	1	T	0		0.152093	1
TENT2KO_1	hsa-miR-1254-1-2	AGCCTGGAAGCTGGAGCCTGCT	22	1	0.0227	3	1	T	0		0.152093	2
TENT2KO_1	hsa-miR-1254-1-2	AGCCTGGAAGCTGGAGCCTGT	21	1	0.0227	4	1	T	0		0.152093	3
TENT2KO_1	hsa-miR-1254-1-2	GAGCCTGGAAGCTGGAGCCTC	21	1	0.0227	5	1	C	1		0.152093	5
TENT2KO_1	hsa-miR-1254-1-2	AGCCTGGAAGCTGGAGCCTGC	21	1	0.0227	3	0	-	0		0.152093	3
TENT2KO_1	hsa-miR-1254-1-2	GAGCCTGGAAGCTGGAGCCTGCA	23	1	0.0227	2	0	-	1		0.152093	3
TENT2KO_1	hsa-miR-1254-1-2	AGCCTGGAAGCTGGAGCCTGCA	22	1	0.0227	2	0	-	0		0.152093	2
TENT2KO_1	hsa-miR-1254-1-2	GAGCCTGGAAGCTGGAGCCTGCAGTGTTTT	30	1	0.0227	0	5	GTTTT	1		0.152093	6
TENT2KO_1	hsa-miR-1254-1-2	GAGCCTGGAAGCTGGAGCCTGTT	23	1	0.0227	4	2	TT	1		0.152093	4
TENT2KO_1	hsa-miR-939-5p	CCTGGGGAGCTGAGGCTCTGG	21	8	0.381	5	0	-	2		1.21675	7
TENT2KO_1	hsa-miR-939-5p	CCTGGGGAGCTGAGGCTCTGT	21	2	0.0952	6	1	T	2		0.304187	7
TENT2KO_1	hsa-miR-939-5p	CTGGGGAGCTGAGGCTCTGG	20	2	0.0952	5	0	-	1		0.304187	6
TENT2KO_1	hsa-miR-939-5p	CTGGGGAGCTGAGGCTCTGGG	21	2	0.0952	4	0	-	1		0.304187	5
TENT2KO_1	hsa-miR-939-5p	CTGGGGAGCTGAGGCTCTGGGG	22	2	0.0952	3	0	-	1		0.304187	4
TENT2KO_1	hsa-miR-939-5p	CTGGGGAGCTGAGGCTCTGGGA	22	1	0.0476	4	1	A	1		0.152093	5
TENT2KO_1	hsa-miR-939-5p	CTGGGGAGCTGAGGCTCTGGGGGT	24	1	0.0476	1	0	-	1		0.152093	2
TENT2KO_1	hsa-miR-939-5p	CTGGGGAGCTGAGGCTCTGGT	21	1	0.0476	5	1	T	1		0.152093	5
TENT2KO_1	hsa-miR-939-5p	CTGGGGAGCTGAGGCTCTGGTT	22	1	0.0476	5	2	TT	1		0.152093	5
TENT2KO_1	hsa-miR-939-5p	TGGGGAGCTGAGGCTCTGGG	20	1	0.0476	4	0	-	0		0.152093	4
TENT2KO_1	hsa-miR-6878-5p	AGGGAGAAAGCTAGAAGCTGAAG	23	2	0.2857	0	0	-	0		0.304187	0
TENT2KO_1	hsa-miR-6878-5p	AGGGAGAAAGCTAGAAGCTGA	21	1	0.1429	2	0	-	0		0.152093	2
TENT2KO_1	hsa-miR-6878-5p	AGGGAGAAAGCTAGAAGCTGAAGA	24	1	0.1429	0	1	A	0		0.152093	1
TENT2KO_1	hsa-miR-6878-5p	AGGGAGAAAGCTAGAAGCTGAAGAT	25	1	0.1429	0	2	AT	0		0.152093	2
TENT2KO_1	hsa-miR-6878-5p	GAGGGAGAAAGCTAGAAGCTGA	22	1	0.1429	2	0	-	1		0.152093	3
TENT2KO_1	hsa-miR-6878-5p	GGGGAGAAAGCTAGAAGCTGA	21	1	0.1429	2	0	-	1		0.152093	3
TENT2KO_1	hsa-let-7f-5p-1-2	TGAGGTAGTAGATTGTATAGTT	22	51267	0.8487	0	0	-	0		7797.37	0
TENT2KO_1	hsa-let-7f-5p-1-2	TGAGGTAGTAGATTGTATAGT	21	3854	0.0638	1	0	-	0		586.168	1
TENT2KO_1	hsa-let-7f-5p-1-2	AGAGGTAGTAGATTGTATAGTT	22	1513	0.025	0	0	-	1		230.117	1
TENT2KO_1	hsa-let-7f-5p-1-2	TGAGGTAGTAGATTGTATAGTTT	23	864	0.0143	0	1	T	0		131.409	1
TENT2KO_1	hsa-let-7f-5p-1-2	TGAGGTAGTAGATTGTATAGTTA	23	728	0.0121	0	1	A	0		110.724	1
TENT2KO_1	hsa-let-7f-5p-1-2	ATGAGGTAGTAGATTGTATAGTT	23	302	0.005	0	0	-	1		45.9322	1
TENT2KO_1	hsa-let-7f-5p-1-2	GGAGGTAGTAGATTGTATAGTT	22	233	0.0039	0	0	-	1		35.4378	1
TENT2KO_1	hsa-let-7f-5p-1-2	GAGGTAGTAGATTGTATAGTT	21	178	0.0029	0	0	-	1		27.0726	1
TENT2KO_1	hsa-let-7f-5p-1-2	TGAGGTAGTAGATTGTATAG	20	169	0.0028	2	0	-	0		25.7038	2
TENT2KO_1	hsa-let-7f-5p-1-2	TGAGGTAGTAGATTGTATAGTTG	23	152	0.0025	0	1	G	0		23.1182	1
TENT2KO_1	hsa-let-7f-5p-1-2	AGAGGTAGTAGATTGTATAGT	21	116	0.0019	1	0	-	1		17.6428	2
TENT2KO_1	hsa-let-7f-5p-1-2	CGAGGTAGTAGATTGTATAGTT	22	57	0.0009	0	0	-	1		8.66932	1
TENT2KO_1	hsa-let-7f-5p-1-2	TGAGGTAGTAGATTGTATAGCT	22	56	0.0009	2	2	CT	0		8.51723	1
TENT2KO_1	hsa-let-7f-5p-1-2	TGAGGTAGTAGATTGTATA	19	52	0.0009	3	0	-	0		7.90885	3
TENT2KO_1	hsa-let-7f-5p-1-2	ATGAGGTAGTAGATTGTATAGT	22	49	0.0008	1	0	-	1		7.45257	2
TENT2KO_1	hsa-let-7f-5p-1-2	TGGGGTAGTAGATTGTATAGTT	22	49	0.0008	0	0	-	3		7.45257	1
TENT2KO_1	hsa-let-7f-5p-1-2	TGAGGTAGTAGATTGTATGGTT	22	49	0.0008	4	4	GGTT	0		7.45257	1
TENT2KO_1	hsa-let-7f-5p-1-2	TGAGGTAGTAGATTGTACAGTT	22	38	0.0006	5	5	CAGTT	0		5.77955	1
TENT2KO_1	hsa-let-7f-5p-1-2	TAAGGTAGTAGATTGTATAGTT	22	31	0.0005	0	0	-	2		4.71489	1
TENT2KO_1	hsa-let-7f-5p-1-2	TGAGGTAGTAGATTGTAAAGTT	22	29	0.0005	5	5	AAGTT	0		4.41071	1
TENT2KO_1	hsa-let-7f-5p-1-2	TGAGGTAGTAGATTGTATAGTTAA	24	28	0.0005	0	2	AA	0		4.25861	2
TENT2KO_1	hsa-let-7f-5p-1-2	AGAGGTAGTAGATTGTATAGTTT	23	28	0.0005	0	1	T	1		4.25861	2
TENT2KO_1	hsa-let-7f-5p-1-2	TGAGGTAGTAGATTGTATAATT	22	26	0.0004	3	3	ATT	0		3.95443	1
TENT2KO_1	hsa-let-7f-5p-1-2	TGAGGTAGTAGATTGTATAGTA	22	25	0.0004	1	1	A	0		3.80233	1
TENT2KO_1	hsa-let-7f-5p-1-2	TGAGGTAGTAGATTGTAGAGTT	22	23	0.0004	5	5	GAGTT	0		3.49815	1
TENT2KO_1	hsa-let-7f-5p-1-2	TGAAGTAGTAGATTGTATAGTT	22	22	0.0004	0	0	-	4		3.34605	1
TENT2KO_1	hsa-let-7f-5p-1-2	TTAGGTAGTAGATTGTATAGTT	22	21	0.0003	0	0	-	2		3.19396	1
TENT2KO_1	hsa-let-7f-5p-1-2	AGAGGTAGTAGATTGTATAGTTA	23	21	0.0003	0	1	A	1		3.19396	2
TENT2KO_1	hsa-let-7f-5p-1-2	CTGAGGTAGTAGATTGTATAGTT	23	20	0.0003	0	0	-	1		3.04187	1
TENT2KO_1	hsa-let-7f-5p-1-2	TGAGGTAGTAGATTGTATAGTTAT	24	17	0.0003	0	2	AT	0		2.58559	2
TENT2KO_1	hsa-let-7f-5p-1-2	GGAGGTAGTAGATTGTATAGT	21	15	0.0002	1	0	-	1		2.2814	2
TENT2KO_1	hsa-let-7f-5p-1-2	GAGGTAGTAGATTGTATAGT	20	14	0.0002	1	0	-	1		2.12931	2
TENT2KO_1	hsa-let-7f-5p-1-2	TGAGGTAGTAGATTGTATATTT	22	14	0.0002	3	3	TTT	0		2.12931	1
TENT2KO_1	hsa-let-7f-5p-1-2	TCAGGTAGTAGATTGTATAGTT	22	13	0.0002	0	0	-	2		1.97721	1
TENT2KO_1	hsa-let-7f-5p-1-2	AAAGGTAGTAGATTGTATAGTT	22	12	0.0002	0	0	-	2		1.82512	2
TENT2KO_1	hsa-let-7f-5p-1-2	TGAGGTAGTAGATTGTATAGTTTT	24	12	0.0002	0	2	TT	0		1.82512	2
TENT2KO_1	hsa-let-7f-5p-1-2	TGAGGTAGTAGATTGTATAGTC	22	11	0.0002	1	1	C	0		1.67303	1
TENT2KO_1	hsa-let-7f-5p-1-2	TGAGGTAGTAGATTGTATAGAT	22	11	0.0002	2	2	AT	0		1.67303	1
TENT2KO_1	hsa-let-7f-5p-1-2	TGATGTAGTAGATTGTATAGTT	22	10	0.0002	0	0	-	4		1.52093	1
TENT2KO_1	hsa-let-7f-5p-1-2	TGTGGTAGTAGATTGTATAGTT	22	10	0.0002	0	0	-	3		1.52093	1
TENT2KO_1	hsa-let-7f-5p-1-2	TGACGTAGTAGATTGTATAGTT	22	9	0.0001	0	0	-	4		1.36884	1
TENT2KO_1	hsa-let-7f-5p-1-2	ATGAGGTAGTAGATTGTATAGTTT	24	9	0.0001	0	1	T	1		1.36884	2
TENT2KO_1	hsa-let-7f-5p-1-2	TGAGGTAGTAGATTGTATAGTTGT	24	8	0.0001	0	2	GT	0		1.21675	2
TENT2KO_1	hsa-let-7f-5p-1-2	AGGTAGTAGATTGTATAGTT	20	7	0.0001	0	0	-	2		1.06465	2
TENT2KO_1	hsa-let-7f-5p-1-2	AGAGGTAGTAGATTGTAAAGTT	22	7	0.0001	5	5	AAGTT	1		1.06465	2
TENT2KO_1	hsa-let-7f-5p-1-2	TGAGGTAGTAGATTGTATAGTG	22	7	0.0001	1	1	G	0		1.06465	1
TENT2KO_1	hsa-let-7f-5p-1-2	TGAGGTAGTAGATTGTATTGTT	22	7	0.0001	4	4	TGTT	0		1.06465	1
TENT2KO_1	hsa-let-7f-5p-1-2	AGAGGTAGTAGATTGTATAGTA	22	6	0.0001	1	1	A	1		0.91256	2
TENT2KO_1	hsa-let-7f-5p-1-2	TGAGGTAGTAGATTGTAGTT	20	6	0.0001	5	3	GTT	0		0.91256	2
TENT2KO_1	hsa-let-7f-5p-1-2	TGAGGTAGTAGATTGTATAGTAA	23	6	0.0001	1	2	AA	0		0.91256	2
TENT2KO_1	hsa-let-7f-5p-1-2	ATGAGGTAGTAGATTGTATAGTTA	24	6	0.0001	0	1	A	1		0.91256	2
TENT2KO_1	hsa-let-7f-5p-1-2	ACAGGTAGTAGATTGTATAGTT	22	5	0.0001	0	0	-	2		0.760467	2
TENT2KO_1	hsa-let-7f-5p-1-2	AGAGGTAGTAGATTGTACAGTT	22	5	0.0001	5	5	CAGTT	1		0.760467	2
TENT2KO_1	hsa-let-7f-5p-1-2	TGAGGTAGTAGATTGTATAGTTC	23	5	0.0001	0	1	C	0		0.760467	1
TENT2KO_1	hsa-let-7f-5p-1-2	TGAGGTAGTAGATTGTATGGT	21	5	0.0001	4	3	GGT	0		0.760467	2
TENT2KO_1	hsa-let-7f-5p-1-2	GGGGGTAGTAGATTGTATAGTT	22	5	0.0001	0	0	-	3		0.760467	2
TENT2KO_1	hsa-let-7f-5p-1-2	AGATGTAGTAGATTGTATAGTT	22	5	0.0001	0	0	-	4		0.760467	2
TENT2KO_1	hsa-let-7f-5p-1-2	TGGGGTAGTAGATTGTATAGT	21	4	0.0001	1	0	-	3		0.608373	2
TENT2KO_1	hsa-let-7f-5p-1-2	TGAGGTAGTAGATTGTATACTT	22	4	0.0001	3	3	CTT	0		0.608373	1
TENT2KO_1	hsa-let-7f-5p-1-2	TGAAGTAGTAGATTGTATAGT	21	4	0.0001	1	0	-	4		0.608373	2
TENT2KO_1	hsa-let-7f-5p-1-2	GGAGGTAGTAGATTGTATAGTTT	23	4	0.0001	0	1	T	1		0.608373	2
TENT2KO_1	hsa-let-7f-5p-1-2	TGAGGTAGTAGATTGTATAGA	21	4	0.0001	2	1	A	0		0.608373	2
TENT2KO_1	hsa-let-7f-5p-1-2	TGGTAGTAGATTGTATAGTT	20	4	0.0001	0	0	-	3		0.608373	2
TENT2KO_1	hsa-let-7f-5p-1-2	TGGGTAGTAGATTGTATAGTT	21	3	0	0	0	-	3		0.45628	1
TENT2KO_1	hsa-let-7f-5p-1-2	AGAGGTAGTAGATTGTATAGTTG	23	3	0	0	1	G	1		0.45628	2
TENT2KO_1	hsa-let-7f-5p-1-2	TGAGGTAGTAGATTGTATAGGT	22	3	0	2	2	GT	0		0.45628	1
TENT2KO_1	hsa-let-7f-5p-1-2	CAGGTAGTAGATTGTATAGTT	21	3	0	0	0	-	2		0.45628	2
TENT2KO_1	hsa-let-7f-5p-1-2	AGAGGTAGTAGATTGTATAG	20	3	0	2	0	-	1		0.45628	3
TENT2KO_1	hsa-let-7f-5p-1-2	CGAGGTAGTAGATTGTATAGT	21	3	0	1	0	-	1		0.45628	2
TENT2KO_1	hsa-let-7f-5p-1-2	TGAGTAGTAGATTGTATAGTT	21	3	0	0	0	-	4		0.45628	1
TENT2KO_1	hsa-let-7f-5p-1-2	TAGGTAGTAGATTGTATAGTT	21	3	0	0	0	-	2		0.45628	1
TENT2KO_1	hsa-let-7f-5p-1-2	GGCGGTAGTAGATTGTATAGTT	22	3	0	0	0	-	3		0.45628	2
TENT2KO_1	hsa-let-7f-5p-1-2	TCAGGTAGTAGATTGTATAGT	21	2	0	1	0	-	2		0.304187	2
TENT2KO_1	hsa-let-7f-5p-1-2	TGAGGTAGTAGATTGTATAAT	21	2	0	3	2	AT	0		0.304187	2
TENT2KO_1	hsa-let-7f-5p-1-2	TGAGGTAGTAGATTGTAAAGTTA	23	2	0	5	6	AAGTTA	0		0.304187	2
TENT2KO_1	hsa-let-7f-5p-1-2	TGAGGTAGTAGATTGTAAAGT	21	2	0	5	4	AAGT	0		0.304187	2
TENT2KO_1	hsa-let-7f-5p-1-2	TAAGGTAGTAGATTGTATAGTTT	23	2	0	0	1	T	2		0.304187	2
TENT2KO_1	hsa-let-7f-5p-1-2	TGAGGTAGTAGATTGTAGAGT	21	2	0	5	4	GAGT	0		0.304187	2
TENT2KO_1	hsa-let-7f-5p-1-2	ATGAAGTAGTAGATTGTATAGTT	23	2	0	0	0	-	5		0.304187	2
TENT2KO_1	hsa-let-7f-5p-1-2	ATGAGGTAGTAGATTGTATAGTTAT	25	2	0	0	2	AT	1		0.304187	3
TENT2KO_1	hsa-let-7f-5p-1-2	GGAGGTAGTAGATTGTATA	19	2	0	3	0	-	1		0.304187	4
TENT2KO_1	hsa-let-7f-5p-1-2	TGAGGTAGTAGATTGTATCGTT	22	2	0	4	4	CGTT	0		0.304187	1
TENT2KO_1	hsa-let-7f-5p-1-2	AATGAGGTAGTAGATTGTATAGTT	24	2	0	0	0	-	2		0.304187	2
TENT2KO_1	hsa-let-7f-5p-1-2	GAGGTAGTAGATTGTATATTT	21	2	0	3	3	TTT	1		0.304187	2
TENT2KO_1	hsa-let-7f-5p-1-2	GAGGTAGTAGATTGTATAGTTT	22	2	0	0	1	T	1		0.304187	2
TENT2KO_1	hsa-let-7f-5p-1-2	GAGGTAGTAGATTGTATAGTTA	22	2	0	0	1	A	1		0.304187	2
TENT2KO_1	hsa-let-7f-5p-1-2	AGGTAGTAGATTGTATAGTTGT	22	2	0	0	2	GT	2		0.304187	4
TENT2KO_1	hsa-let-7f-5p-1-2	ATAGGTAGTAGATTGTATAGT	21	2	0	1	0	-	2		0.304187	3
TENT2KO_1	hsa-let-7f-5p-1-2	TGAGGTAGTAGATTGTATAGTTTTT	25	2	0	0	3	TTT	0		0.304187	3
TENT2KO_1	hsa-let-7f-5p-1-2	TGAGGTAGTAGATTGTATGGTTA	23	1	0	4	5	GGTTA	0		0.152093	2
TENT2KO_1	hsa-let-7f-5p-1-2	TGTGGTAGTAGATTGTAAAGTT	22	1	0	5	5	AAGTT	3		0.152093	2
TENT2KO_1	hsa-let-7f-5p-1-2	TGAGGTAGTAGATTGTATT	19	1	0	4	1	T	0		0.152093	3
TENT2KO_1	hsa-let-7f-5p-1-2	TGCGGTAGTAGATTGTATAGTT	22	1	0	0	0	-	3		0.152093	1
TENT2KO_1	hsa-let-7f-5p-1-2	TTAGGTAGTAGATTGTATAGTTA	23	1	0	0	1	A	2		0.152093	2
TENT2KO_1	hsa-let-7f-5p-1-2	TTAGGTAGTAGATTGTATAGTTT	23	1	0	0	1	T	2		0.152093	2
TENT2KO_1	hsa-let-7f-5p-1-2	TGAGGTAGTAGATTGTATACAT	22	1	0	3	3	CAT	0		0.152093	2
TENT2KO_1	hsa-let-7f-5p-1-2	TGAGGTAGTAGATTGTATAGTGA	23	1	0	1	2	GA	0		0.152093	2
TENT2KO_1	hsa-let-7f-5p-1-2	TGAGGTAGTAGATTGTATATTTT	23	1	0	3	4	TTTT	0		0.152093	2
TENT2KO_1	hsa-let-7f-5p-1-2	TGAGGTAGTAGATTGTATATTTA	23	1	0	3	4	TTTA	0		0.152093	2
TENT2KO_1	hsa-let-7f-5p-1-2	TGAGGTAGTAGATTGTATAGTGT	23	1	0	1	2	GT	0		0.152093	1
TENT2KO_1	hsa-let-7f-5p-1-2	TGAGGTAGTAGATTGTATAGTTTTA	25	1	0	0	3	TTA	0		0.152093	3
TENT2KO_1	hsa-let-7f-5p-1-2	TGAGGTAGTAGATTGTATAGTTTC	24	1	0	0	2	TC	0		0.152093	2
TENT2KO_1	hsa-let-7f-5p-1-2	TGAGGTAGTAGATTGTATAGTTATT	25	1	0	0	3	ATT	0		0.152093	3
TENT2KO_1	hsa-let-7f-5p-1-2	TGAGGTAGTAGATTGTATAGC	21	1	0	2	1	C	0		0.152093	2
TENT2KO_1	hsa-let-7f-5p-1-2	TGAGGTAGTAGATTGTATAGTTATC	25	1	0	0	3	ATC	0		0.152093	3
TENT2KO_1	hsa-let-7f-5p-1-2	TGAGGTAGTAGATTGTATAGG	21	1	0	2	1	G	0		0.152093	2
TENT2KO_1	hsa-let-7f-5p-1-2	TGAGGTAGTAGATTGTATAGTTAG	24	1	0	0	2	AG	0		0.152093	2
TENT2KO_1	hsa-let-7f-5p-1-2	AAAGGTAGTAGATTGTATAG	20	1	0	2	0	-	2		0.152093	4
TENT2KO_1	hsa-let-7f-5p-1-2	TAAGGTAGTAGATTGTATAGT	21	1	0	1	0	-	2		0.152093	2
TENT2KO_1	hsa-let-7f-5p-1-2	TGAGGTAGTAGATTGTAGAG	20	1	0	5	3	GAG	0		0.152093	3
TENT2KO_1	hsa-let-7f-5p-1-2	CGAGGTAGTAGATTGTATAGTTT	23	1	0	0	1	T	1		0.152093	2
TENT2KO_1	hsa-let-7f-5p-1-2	CCAGGTAGTAGATTGTATAGTT	22	1	0	0	0	-	2		0.152093	2
TENT2KO_1	hsa-let-7f-5p-1-2	ATGGGGTAGTAGATTGTATAGTT	23	1	0	0	0	-	4		0.152093	2
TENT2KO_1	hsa-let-7f-5p-1-2	ATGAGGTAGTAGATTGTATAGTA	23	1	0	1	1	A	1		0.152093	2
TENT2KO_1	hsa-let-7f-5p-1-2	ATGAGGTAGTAGATTGTAGAGTT	23	1	0	5	5	GAGTT	1		0.152093	2
TENT2KO_1	hsa-let-7f-5p-1-2	ATGAGGTAGTAGATTGTACAGTT	23	1	0	5	5	CAGTT	1		0.152093	2
TENT2KO_1	hsa-let-7f-5p-1-2	ATGAAGTAGTAGATTGTATAGT	22	1	0	1	0	-	5		0.152093	3
TENT2KO_1	hsa-let-7f-5p-1-2	ATAGGTAGTAGATTGTATAGTA	22	1	0	1	1	A	2		0.152093	3
TENT2KO_1	hsa-let-7f-5p-1-2	ATAAGGTAGTAGATTGTATAGTTAT	25	1	0	0	2	AT	3		0.152093	4
TENT2KO_1	hsa-let-7f-5p-1-2	AGTGAGGTAGTAGATTGTATAGTT	24	1	0	0	0	-	2		0.152093	2
TENT2KO_1	hsa-let-7f-5p-1-2	AGGTAGTAGATTGTATAGT	19	1	0	1	0	-	2		0.152093	3
TENT2KO_1	hsa-let-7f-5p-1-2	AGGGTAGTAGATTGTATAGTT	21	1	0	0	0	-	3		0.152093	2
TENT2KO_1	hsa-let-7f-5p-1-2	AGAGGTAGTAGATTGTATTACTT	23	1	0	4	5	TACTT	1		0.152093	3
TENT2KO_1	hsa-let-7f-5p-1-2	AGAGGTAGTAGATTGTATGGT	21	1	0	4	3	GGT	1		0.152093	3
TENT2KO_1	hsa-let-7f-5p-1-2	AGAGGTAGTAGATTGTATAGTTTG	24	1	0	0	2	TG	1		0.152093	3
TENT2KO_1	hsa-let-7f-5p-1-2	AGAGGTAGTAGATTGTATAGAT	22	1	0	2	2	AT	1		0.152093	2
TENT2KO_1	hsa-let-7f-5p-1-2	AGAGGTAGTAGATTGTAGAGTT	22	1	0	5	5	GAGTT	1		0.152093	2
TENT2KO_1	hsa-let-7f-5p-1-2	AGAGGTAGTAGATTGTAAAGTA	22	1	0	5	5	AAGTA	1		0.152093	3
TENT2KO_1	hsa-let-7f-5p-1-2	AGACGTAGTAGATTGTATAGTTA	23	1	0	0	1	A	4		0.152093	3
TENT2KO_1	hsa-let-7f-5p-1-2	AGACGTAGTAGATTGTATAGTT	22	1	0	0	0	-	4		0.152093	2
TENT2KO_1	hsa-let-7f-5p-1-2	AGAAGTAGTAGATTGTATAGTT	22	1	0	0	0	-	4		0.152093	2
TENT2KO_1	hsa-let-7f-5p-1-2	AGAAGTAGTAGATTGTATAGT	21	1	0	1	0	-	4		0.152093	3
TENT2KO_1	hsa-let-7f-5p-1-2	ACAGGTAGTAGATTGTATAGT	21	1	0	1	0	-	2		0.152093	3
TENT2KO_1	hsa-let-7f-5p-1-2	ACAGGTAGTAGATTGTAAAGTA	22	1	0	5	5	AAGTA	2		0.152093	4
TENT2KO_1	hsa-let-7f-5p-1-2	AATGAGGTAGTAGATTGTATAGTTT	25	1	0	0	1	T	2		0.152093	3
TENT2KO_1	hsa-let-7f-5p-1-2	AAGAGGTAGTAGATTGTATAGT	22	1	0	1	0	-	2		0.152093	3
TENT2KO_1	hsa-let-7f-5p-1-2	CGAGGTAGTAGATTGTATAG	20	1	0	2	0	-	1		0.152093	3
TENT2KO_1	hsa-let-7f-5p-1-2	CTGAGGTAGTAGATTGTATAGT	22	1	0	1	0	-	1		0.152093	2
TENT2KO_1	hsa-let-7f-5p-1-2	TGAGGTAGTAGATTGTACAGTTT	23	1	0	5	6	CAGTTT	0		0.152093	2
TENT2KO_1	hsa-let-7f-5p-1-2	CTGAGGTAGTAGATTGTATAGTTA	24	1	0	0	1	A	1		0.152093	2
TENT2KO_1	hsa-let-7f-5p-1-2	TGAGGTAGTAGATTGTACAGT	21	1	0	5	4	CAGT	0		0.152093	2
TENT2KO_1	hsa-let-7f-5p-1-2	TGAGGTAGTAGATTGTAAAGTTT	23	1	0	5	6	AAGTTT	0		0.152093	2
TENT2KO_1	hsa-let-7f-5p-1-2	TGAAGTAGTAGATTGTATAGTTT	23	1	0	0	1	T	4		0.152093	2
TENT2KO_1	hsa-let-7f-5p-1-2	TGAAGTAGTAGATTGTATAGTTA	23	1	0	0	1	A	4		0.152093	2
TENT2KO_1	hsa-let-7f-5p-1-2	TGAAGTAGTAGATTGTAGAGTT	22	1	0	5	5	GAGTT	4		0.152093	2
TENT2KO_1	hsa-let-7f-5p-1-2	TCTGAGGTAGTAGATTGTATAGTT	24	1	0	0	0	-	2		0.152093	2
TENT2KO_1	hsa-let-7f-5p-1-2	TCAGGTAGTAGATTGTATAGTTAT	24	1	0	0	2	AT	2		0.152093	3
TENT2KO_1	hsa-let-7f-5p-1-2	TAGGTAGTAGATTGTATAGT	20	1	0	1	0	-	2		0.152093	2
TENT2KO_1	hsa-let-7f-5p-1-2	TAAGGTAGTAGATTGTATAGTTA	23	1	0	0	1	A	2		0.152093	2
TENT2KO_1	hsa-let-7f-5p-1-2	GTGAGGTAGTAGATTGTATAGTT	23	1	0	0	0	-	1		0.152093	1
TENT2KO_1	hsa-let-7f-5p-1-2	GTGAGGTAGTAGATTGTATAGT	22	1	0	1	0	-	1		0.152093	2
TENT2KO_1	hsa-let-7f-5p-1-2	GGTGGTAGTAGATTGTATAGTT	22	1	0	0	0	-	3		0.152093	2
TENT2KO_1	hsa-let-7f-5p-1-2	GGTGAGGTAGTAGATTGTATAGTT	24	1	0	0	0	-	2		0.152093	2
TENT2KO_1	hsa-let-7f-5p-1-2	GGGGTAGTAGATTGTATAGTT	21	1	0	0	0	-	3		0.152093	2
TENT2KO_1	hsa-let-7f-5p-1-2	GGATGTAGTAGATTGTATAGTT	22	1	0	0	0	-	4		0.152093	2
TENT2KO_1	hsa-let-7f-5p-1-2	GGAGGTAGTAGATTGTATATTT	22	1	0	3	3	TTT	1		0.152093	2
TENT2KO_1	hsa-let-7f-5p-1-2	GGAGGTAGTAGATTGTATAGTTG	23	1	0	0	1	G	1		0.152093	2
TENT2KO_1	hsa-let-7f-5p-1-2	GGAGGTAGTAGATTGTATAGTTA	23	1	0	0	1	A	1		0.152093	2
TENT2KO_1	hsa-let-7f-5p-1-2	GGAGGTAGTAGATTGTATAGTA	22	1	0	1	1	A	1		0.152093	2
TENT2KO_1	hsa-let-7f-5p-1-2	GGAGGTAGTAGATTGTATAGCT	22	1	0	2	2	CT	1		0.152093	2
TENT2KO_1	hsa-let-7f-5p-1-2	GGAGGTAGTAGATTGTATAG	20	1	0	2	0	-	1		0.152093	3
TENT2KO_1	hsa-let-7f-5p-1-2	GGAGGTAGTAGATTGTACAGTT	22	1	0	5	5	CAGTT	1		0.152093	2
TENT2KO_1	hsa-let-7f-5p-1-2	GAGGTAGTAGATTGTATAGTTG	22	1	0	0	1	G	1		0.152093	2
TENT2KO_1	hsa-let-7f-5p-1-2	GAGGTAGTAGATTGTATAGGT	21	1	0	2	2	GT	1		0.152093	2
TENT2KO_1	hsa-let-7f-5p-1-2	GAGGTAGTAGATTGTATAG	19	1	0	2	0	-	1		0.152093	3
TENT2KO_1	hsa-let-7f-5p-1-2	TTGAGGTAGTAGATTGTATAGTT	23	1	0	0	0	-	1		0.152093	1
TENT2KO_1	hsa-miR-4714-3p	CCAACCTAGGTGGTCAGAGTTG	22	82	0.6777	0	0	-	0		12.4717	0
TENT2KO_1	hsa-miR-4714-3p	ACCAACCTAGGTGGTCAGAGTTG	23	16	0.1322	0	0	-	1		2.43349	1
TENT2KO_1	hsa-miR-4714-3p	ACCAACCTAGGTGGTCAGAGTTGT	24	4	0.0331	0	1	T	1		0.608373	2
TENT2KO_1	hsa-miR-4714-3p	CCAACCTAGGTGGTCAGAGTTGG	23	4	0.0331	0	1	G	0		0.608373	1
TENT2KO_1	hsa-miR-4714-3p	TACCAACCTAGGTGGTCAGAGT	22	4	0.0331	2	0	-	2		0.608373	4
TENT2KO_1	hsa-miR-4714-3p	CCAACCTAGGTGGTCAGAGTTGT	23	3	0.0248	0	1	T	0		0.45628	1
TENT2KO_1	hsa-miR-4714-3p	ACCAACCTAGGTGGTCAGAGT	21	2	0.0165	2	0	-	1		0.304187	3
TENT2KO_1	hsa-miR-4714-3p	CAACCTAGGTGGTCAGAGTTG	21	2	0.0165	0	0	-	1		0.304187	1
TENT2KO_1	hsa-miR-4714-3p	ACCAACCTAGGTGGTCAGGGTTG	23	1	0.0083	5	5	GGTTG	1		0.152093	2
TENT2KO_1	hsa-miR-4714-3p	CAACCTAGGTGGTCAGAGTTGG	22	1	0.0083	0	1	G	1		0.152093	2
TENT2KO_1	hsa-miR-4714-3p	CAACCTAGGTGGTCAGAGTTGT	22	1	0.0083	0	1	T	1		0.152093	2
TENT2KO_1	hsa-miR-4714-3p	CCAACCTAGGTGGTCAGAGTT	21	1	0.0083	1	0	-	0		0.152093	1
TENT2KO_1	hsa-miR-3617-5p	AAAGACATAGTTGCAAGATGGG	22	2	1	0	0	-	0		0.304187	0
TENT2KO_1	hsa-miR-6831-5p	TAGGTAGAGTGTGAGGAGGAG	21	2	0.2222	3	0	-	0		0.304187	3
TENT2KO_1	hsa-miR-6831-5p	TAGGTAGAGTGTGAGGAGGAGG	22	2	0.2222	2	0	-	0		0.304187	2
TENT2KO_1	hsa-miR-6831-5p	AAGGAAGAGTGTGAGGAGGAG	21	1	0.1111	3	0	-	5		0.152093	5
TENT2KO_1	hsa-miR-6831-5p	TAGGTAGAGTGTGAGGAGG	19	1	0.1111	5	0	-	0		0.152093	5
TENT2KO_1	hsa-miR-6831-5p	TAGGTAGAGTGTGAGGAGGAGGT	23	1	0.1111	1	0	-	0		0.152093	1
TENT2KO_1	hsa-miR-6831-5p	TAGGTAGAGTGTGAGGAGGAGT	22	1	0.1111	3	1	T	0		0.152093	2
TENT2KO_1	hsa-miR-6831-5p	TAGGTAGAGTGTGAGGAGGATT	22	1	0.1111	4	2	TT	0		0.152093	3
TENT2KO_1	hsa-miR-128-1-5p	CGGGGCCGTAGCACTGTCTGA	21	273	0.4542	2	0	-	0		41.5215	2
TENT2KO_1	hsa-miR-128-1-5p	CGGGGCCGTAGCACTGTCTGAGA	23	147	0.2446	0	0	-	0		22.3577	0
TENT2KO_1	hsa-miR-128-1-5p	CGGGGCCGTAGCACTGTCTG	20	92	0.1531	3	0	-	0		13.9926	3
TENT2KO_1	hsa-miR-128-1-5p	CGGGGCCGTAGCACTGTCTGAG	22	42	0.0699	1	0	-	0		6.38792	1
TENT2KO_1	hsa-miR-128-1-5p	CGGGGCCGTAGCACTGTCT	19	15	0.025	4	0	-	0		2.2814	4
TENT2KO_1	hsa-miR-128-1-5p	CGGGGCCGTAGCACTGTCTGAA	22	5	0.0083	2	1	A	0		0.760467	1
TENT2KO_1	hsa-miR-128-1-5p	CGGGGCCGTAGCACTGTCTGAGAA	24	5	0.0083	0	1	A	0		0.760467	1
TENT2KO_1	hsa-miR-128-1-5p	CGGGGCCGTAGCACTGTCTGAGT	23	3	0.005	1	1	T	0		0.45628	1
TENT2KO_1	hsa-miR-128-1-5p	GGGGCCGTAGCACTGTCTGA	20	3	0.005	2	0	-	1		0.45628	3
TENT2KO_1	hsa-miR-128-1-5p	CGGGGCCGTAGCACTGTCCGA	21	2	0.0033	5	3	CGA	0		0.304187	3
TENT2KO_1	hsa-miR-128-1-5p	CGGGGCCGTAGCACTGTCTTAGA	23	1	0.0017	4	4	TAGA	0		0.152093	1
TENT2KO_1	hsa-miR-128-1-5p	CGGGGCCGTAGCACTGTCTT	20	1	0.0017	4	1	T	0		0.152093	4
TENT2KO_1	hsa-miR-128-1-5p	CGGGGCCGTAGCACTGTCTGT	21	1	0.0017	3	1	T	0		0.152093	3
TENT2KO_1	hsa-miR-128-1-5p	CGGGGCCGTAGCACTGTCTGGGT	23	1	0.0017	3	3	GGT	0		0.152093	2
TENT2KO_1	hsa-miR-128-1-5p	CGGGGCCGTAGCACTGTCTGG	21	1	0.0017	3	1	G	0		0.152093	2
TENT2KO_1	hsa-miR-128-1-5p	AGGGGCCGTAGCACTGTCTGAGA	23	1	0.0017	0	0	-	1		0.152093	1
TENT2KO_1	hsa-miR-128-1-5p	CGGGGCCGTAGCACTGTCTGAGAAAAA	27	1	0.0017	0	4	AAAA	0		0.152093	4
TENT2KO_1	hsa-miR-128-1-5p	CGGGGCCGTAGCACTGTCTGAGAAA	25	1	0.0017	0	2	AA	0		0.152093	2
TENT2KO_1	hsa-miR-128-1-5p	CGGAGCCGTAGCACTGTCTGA	21	1	0.0017	2	0	-	4		0.152093	3
TENT2KO_1	hsa-miR-128-1-5p	CGGGGCCGTAGCACTGTCGGAGA	23	1	0.0017	5	5	GGAGA	0		0.152093	1
TENT2KO_1	hsa-miR-128-1-5p	CGGGGCCGTAGCACTGTCCGAGA	23	1	0.0017	5	5	CGAGA	0		0.152093	1
TENT2KO_1	hsa-miR-128-1-5p	CGGGGCCGTAGCACTGTCCGAG	22	1	0.0017	5	4	CGAG	0		0.152093	2
TENT2KO_1	hsa-miR-128-1-5p	CGGAGCCGTAGCACTGTCTGAGA	23	1	0.0017	0	0	-	4		0.152093	1
TENT2KO_1	hsa-miR-128-1-5p	GGGGCCGTAGCACTGTCTGAGA	22	1	0.0017	0	0	-	1		0.152093	1
TENT2KO_1	hsa-miR-4746-5p	CCGGTCCCAGGAGAACCTGCAGA	23	116	0.5225	0	0	-	0		17.6428	0
TENT2KO_1	hsa-miR-4746-5p	CCGGTCCCAGGAGAACCTGCAG	22	69	0.3108	1	0	-	0		10.4944	1
TENT2KO_1	hsa-miR-4746-5p	CCGGTCCCAGGAGAACCTGCAGAA	24	9	0.0405	0	1	A	0		1.36884	1
TENT2KO_1	hsa-miR-4746-5p	CCGGTCCCAGGAGAACCTGC	20	6	0.027	3	0	-	0		0.91256	3
TENT2KO_1	hsa-miR-4746-5p	CCGGTCCCAGGAGAACCTGCAGAT	24	6	0.027	0	1	T	0		0.91256	1
TENT2KO_1	hsa-miR-4746-5p	CCGGTCCCAGGAGAACCTGCA	21	4	0.018	2	0	-	0		0.608373	2
TENT2KO_1	hsa-miR-4746-5p	CCGGTCCCAGGAGAACCTGCAGT	23	4	0.018	1	1	T	0		0.608373	1
TENT2KO_1	hsa-miR-4746-5p	CCGGTCCCAGGAGAACCTGCAGAAT	25	2	0.009	0	2	AT	0		0.304187	2
TENT2KO_1	hsa-miR-4746-5p	CCGATCCCAGGAGAACCTGCAG	22	1	0.0045	1	0	-	4		0.152093	2
TENT2KO_1	hsa-miR-4746-5p	CCGGTCCCAGGAGAACCAGCAGAA	24	1	0.0045	6	7	AGCAGAA	0		0.152093	2
TENT2KO_1	hsa-miR-4746-5p	CCGGTCCCAGGAGAACCTGCAGAAA	25	1	0.0045	0	2	AA	0		0.152093	2
TENT2KO_1	hsa-miR-4746-5p	CCGGTCCCAGGAGAACCTGCAGATT	25	1	0.0045	0	2	TT	0		0.152093	2
TENT2KO_1	hsa-miR-4746-5p	CCGGTCCCAGGAGAACCTGTAGA	23	1	0.0045	4	4	TAGA	0		0.152093	1
TENT2KO_1	hsa-miR-4746-5p	CCTGTCCCAGGAGAACCTGCAG	22	1	0.0045	1	0	-	3		0.152093	2
TENT2KO_1	hsa-miR-6739-5p	TGGGAAAGAGAAAGAACAAGTA	22	2	0.4	0	0	-	0		0.304187	0
TENT2KO_1	hsa-miR-6739-5p	GTGGGAAAGAGAAAGAACAAGT	22	1	0.2	1	0	-	1		0.152093	2
TENT2KO_1	hsa-miR-6739-5p	GTGGGAAAGAGAAAGAACAAGTAA	24	1	0.2	0	1	A	1		0.152093	2
TENT2KO_1	hsa-miR-6739-5p	TGGGAAAGAGAAAGAACAAGTAAT	24	1	0.2	0	2	AT	0		0.152093	2
TENT2KO_1	hsa-miR-3922-3p	CCTCTGGCCTTGACTTGACTCT	22	1	0.25	2	0	-	2		0.152093	4
TENT2KO_1	hsa-miR-3922-3p	TCTGGCCTTGACTTGACTCTTC	22	1	0.25	1	1	C	0		0.152093	1
TENT2KO_1	hsa-miR-3922-3p	TCTGGCCTTGACTTGACTCTTT	22	1	0.25	0	0	-	0		0.152093	0
TENT2KO_1	hsa-miR-3922-3p	TGGCCTTGACTTGACTCTTCCT	22	1	0.25	1	3	CCT	2		0.152093	4
TENT2KO_1	hsa-miR-4638-5p	ACTCGGCTGCGGTGGACAAGT	21	3	0.75	0	0	-	0		0.45628	0
TENT2KO_1	hsa-miR-4638-5p	ACTCGGCTGCGGTGGACAAGTCT	23	1	0.25	0	2	CT	0		0.152093	2
TENT2KO_1	hsa-miR-6881-3p	ATCCTCTTTCGTCCTTCCCACT	22	2	0.2222	0	0	-	0		0.304187	0
TENT2KO_1	hsa-miR-6881-3p	TCCTCTTTCGTCCTTCCCACTCC	23	2	0.2222	0	2	CC	1		0.304187	3
TENT2KO_1	hsa-miR-6881-3p	ATCCTCTTTCGTCCTTCCCACTC	23	1	0.1111	0	1	C	0		0.152093	1
TENT2KO_1	hsa-miR-6881-3p	TCCTCTTTCGTCCTTCCCACT	21	1	0.1111	0	0	-	1		0.152093	1
TENT2KO_1	hsa-miR-6881-3p	TCCTCTTTCGTCCTTCCCACTC	22	1	0.1111	0	1	C	1		0.152093	2
TENT2KO_1	hsa-miR-6881-3p	TCCTCTTTCGTCCTTCCCACTCCA	24	1	0.1111	0	3	CCA	1		0.152093	4
TENT2KO_1	hsa-miR-6881-3p	TCCTCTTTCGTCCTTCCCACTCTT	24	1	0.1111	0	3	CTT	1		0.152093	4
TENT2KO_1	hsa-miR-708-5p	AAGGAGCTTACAATCTAGCTGGG	23	12113	0.7442	0	0	-	0		1842.31	0
TENT2KO_1	hsa-miR-708-5p	AAGGAGCTTACAATCTAGCTGG	22	2784	0.171	1	0	-	0		423.428	1
TENT2KO_1	hsa-miR-708-5p	AAGGAGCTTACAATCTAGCTGGGT	24	338	0.0208	0	1	T	0		51.4076	1
TENT2KO_1	hsa-miR-708-5p	AAGGAGCTTACAATCTAGCTGGGA	24	332	0.0204	0	1	A	0		50.495	1
TENT2KO_1	hsa-miR-708-5p	AAGGAGCTTACAATCTAGCTGGT	23	139	0.0085	1	1	T	0		21.141	1
TENT2KO_1	hsa-miR-708-5p	AAGGAGCTTACAATCTAGCTG	21	58	0.0036	2	0	-	0		8.82141	2
TENT2KO_1	hsa-miR-708-5p	AGGAGCTTACAATCTAGCTGGG	22	31	0.0019	0	0	-	1		4.71489	1
TENT2KO_1	hsa-miR-708-5p	AAGGAGCTTACAATCTAGCTGGGAT	25	27	0.0017	0	2	AT	0		4.10652	2
TENT2KO_1	hsa-miR-708-5p	AAGGAGCTTACAATCTAGCTGGGTT	25	27	0.0017	0	2	TT	0		4.10652	2
TENT2KO_1	hsa-miR-708-5p	AAGGAGCTTACAATCTAGCTGGGAA	25	27	0.0017	0	2	AA	0		4.10652	2
TENT2KO_1	hsa-miR-708-5p	AAGGAGCTTACAATCTAGCTGGGG	24	26	0.0016	0	1	G	0		3.95443	1
TENT2KO_1	hsa-miR-708-5p	AAGGAGCTTACAATCTAGCTGT	22	22	0.0014	2	1	T	0		3.34605	2
TENT2KO_1	hsa-miR-708-5p	AGGGAGCTTACAATCTAGCTGGG	23	22	0.0014	0	0	-	2		3.34605	1
TENT2KO_1	hsa-miR-708-5p	AAGGAGCTTACAATCTAGATGGG	23	20	0.0012	5	5	ATGGG	0		3.04187	1
TENT2KO_1	hsa-miR-708-5p	AAGGAGCTTACAATCTAGCTGGA	23	17	0.001	1	1	A	0		2.58559	1
TENT2KO_1	hsa-miR-708-5p	AAGGAGCTTACAATCTAGCTGGGAAT	26	15	0.0009	0	3	AAT	0		2.2814	3
TENT2KO_1	hsa-miR-708-5p	AAGGAGCTTACAATCTAGCTGGGTTT	26	15	0.0009	0	3	TTT	0		2.2814	3
TENT2KO_1	hsa-miR-708-5p	AAGGAGCTTACAATCTATCTGGG	23	15	0.0009	6	6	TCTGGG	0		2.2814	1
TENT2KO_1	hsa-miR-708-5p	AAGGAGCTTACAATCTAGCTCGG	23	11	0.0007	3	3	CGG	0		1.67303	1
TENT2KO_1	hsa-miR-708-5p	GAGGAGCTTACAATCTAGCTGGG	23	11	0.0007	0	0	-	1		1.67303	1
TENT2KO_1	hsa-miR-708-5p	AAGGAGCTTACAATCTAGCAGGG	23	9	0.0006	4	4	AGGG	0		1.36884	1
TENT2KO_1	hsa-miR-708-5p	AAGGAGCTTACAATCTAGCTGCG	23	9	0.0006	2	2	CG	0		1.36884	1
TENT2KO_1	hsa-miR-708-5p	CAAGGAGCTTACAATCTAGCTGGG	24	9	0.0006	0	0	-	1		1.36884	1
TENT2KO_1	hsa-miR-708-5p	AAGAAGCTTACAATCTAGCTGGG	23	8	0.0005	0	0	-	4		1.21675	1
TENT2KO_1	hsa-miR-708-5p	AAGGAGCTTACAATCTAGCTGGGTTTT	27	8	0.0005	0	4	TTTT	0		1.21675	4
TENT2KO_1	hsa-miR-708-5p	AAGGAGCTTACAATCTAGCCGGG	23	8	0.0005	4	4	CGGG	0		1.21675	1
TENT2KO_1	hsa-miR-708-5p	AGGGAGCTTACAATCTAGCTGG	22	8	0.0005	1	0	-	2		1.21675	2
TENT2KO_1	hsa-miR-708-5p	AAAGAGCTTACAATCTAGCTGGG	23	8	0.0005	0	0	-	3		1.21675	1
TENT2KO_1	hsa-miR-708-5p	AAGGAGCTTACAATCTAGCTAGG	23	8	0.0005	3	3	AGG	0		1.21675	1
TENT2KO_1	hsa-miR-708-5p	AAGGAGCTTACAATCTAGCTGAG	23	7	0.0004	2	2	AG	0		1.06465	1
TENT2KO_1	hsa-miR-708-5p	AAGGAGCTTACAATCTAACTGGG	23	7	0.0004	6	6	ACTGGG	0		1.06465	1
TENT2KO_1	hsa-miR-708-5p	ATGGAGCTTACAATCTAGCTGGG	23	6	0.0004	0	0	-	2		0.91256	1
TENT2KO_1	hsa-miR-708-5p	AACGAGCTTACAATCTAGCTGGG	23	6	0.0004	0	0	-	3		0.91256	1
TENT2KO_1	hsa-miR-708-5p	AAGGAGCTTACAATCTACCTGGG	23	5	0.0003	6	6	CCTGGG	0		0.760467	1
TENT2KO_1	hsa-miR-708-5p	AAGGAGCTTACAATCTAGTTGGG	23	5	0.0003	5	5	TTGGG	0		0.760467	1
TENT2KO_1	hsa-miR-708-5p	AGGAGCTTACAATCTAGCTGG	21	5	0.0003	1	0	-	1		0.760467	2
TENT2KO_1	hsa-miR-708-5p	AAGGAGCTTACAATCTAGCGGGG	23	5	0.0003	4	4	GGGG	0		0.760467	1
TENT2KO_1	hsa-miR-708-5p	GAGGAGCTTACAATCTAGCTGG	22	4	0.0002	1	0	-	1		0.608373	2
TENT2KO_1	hsa-miR-708-5p	AAGGAGCTTACAATCTAACTGG	22	4	0.0002	6	5	ACTGG	0		0.608373	2
TENT2KO_1	hsa-miR-708-5p	AAGGAGCTTACAATCTAGCTGTG	23	4	0.0002	2	2	TG	0		0.608373	1
TENT2KO_1	hsa-miR-708-5p	AAGGAGCTTACAATCTAGCT	20	4	0.0002	3	0	-	0		0.608373	3
TENT2KO_1	hsa-miR-708-5p	AAGGAGCTTACAATCTATCTGG	22	4	0.0002	6	5	TCTGG	0		0.608373	2
TENT2KO_1	hsa-miR-708-5p	AAGGAGCTTACAATCTAGCTTGG	23	3	0.0002	3	3	TGG	0		0.45628	1
TENT2KO_1	hsa-miR-708-5p	AAGGAGCTTACAATCTAGATGG	22	3	0.0002	5	4	ATGG	0		0.45628	2
TENT2KO_1	hsa-miR-708-5p	CAAGGAGCTTACAATCTAGCTGG	23	3	0.0002	1	0	-	1		0.45628	2
TENT2KO_1	hsa-miR-708-5p	AAGGAGCTTACAATCTAGCTGGTT	24	3	0.0002	1	2	TT	0		0.45628	2
TENT2KO_1	hsa-miR-708-5p	AAGCAGCTTACAATCTAGCTGGG	23	3	0.0002	0	0	-	4		0.45628	1
TENT2KO_1	hsa-miR-708-5p	AATGAGCTTACAATCTAGCTGGG	23	3	0.0002	0	0	-	3		0.45628	1
TENT2KO_1	hsa-miR-708-5p	AAGGAGCTTACAATCTAGCTGGC	23	3	0.0002	1	1	C	0		0.45628	1
TENT2KO_1	hsa-miR-708-5p	AAGTAGCTTACAATCTAGCTGGG	23	2	0.0001	0	0	-	4		0.304187	1
TENT2KO_1	hsa-miR-708-5p	AAGGAGCTTACAATCTAGCTGGTA	24	2	0.0001	1	2	TA	0		0.304187	2
TENT2KO_1	hsa-miR-708-5p	AGGGAGCTTACAATCTAGCTG	21	2	0.0001	2	0	-	2		0.304187	3
TENT2KO_1	hsa-miR-708-5p	AAGGAGCTTACAATCTAGCTGGGTAT	26	2	0.0001	0	3	TAT	0		0.304187	3
TENT2KO_1	hsa-miR-708-5p	AAAAGGAGCTTACAATCTAGCTGG	24	2	0.0001	1	0	-	2		0.304187	3
TENT2KO_1	hsa-miR-708-5p	AAGGAGCTTACAATCTAGCTGGGTA	25	2	0.0001	0	2	TA	0		0.304187	2
TENT2KO_1	hsa-miR-708-5p	AAGGAGCTTACAATCTAGCTGGGAAA	26	2	0.0001	0	3	AAA	0		0.304187	3
TENT2KO_1	hsa-miR-708-5p	AAGGAGCTTACAATCTACCTGG	22	2	0.0001	6	5	CCTGG	0		0.304187	2
TENT2KO_1	hsa-miR-708-5p	AAGGAGCTTACAATCTAGC	19	1	0.0001	4	0	-	0		0.152093	4
TENT2KO_1	hsa-miR-708-5p	AAGGAGCTTACAATCTAGCCGGGT	24	1	0.0001	4	5	CGGGT	0		0.152093	2
TENT2KO_1	hsa-miR-708-5p	AATGAGCTTACAATCTAGCTGGGA	24	1	0.0001	0	1	A	3		0.152093	2
TENT2KO_1	hsa-miR-708-5p	ACGGAGCTTACAATCTAGCTGGG	23	1	0.0001	0	0	-	2		0.152093	1
TENT2KO_1	hsa-miR-708-5p	ACGGAGCTTACAATCTAGCTGGGA	24	1	0.0001	0	1	A	2		0.152093	2
TENT2KO_1	hsa-miR-708-5p	ACGGAGCTTACAATCTAGCTGGT	23	1	0.0001	1	1	T	2		0.152093	2
TENT2KO_1	hsa-miR-708-5p	AAGGAGCTTACAATCTAGCCGGGA	24	1	0.0001	4	5	CGGGA	0		0.152093	2
TENT2KO_1	hsa-miR-708-5p	AAGGAGCTTACAATCTAGCCGG	22	1	0.0001	4	3	CGG	0		0.152093	2
TENT2KO_1	hsa-miR-708-5p	AGGAGCTTACAATCTAGCTGGGT	23	1	0.0001	0	1	T	1		0.152093	2
TENT2KO_1	hsa-miR-708-5p	AAGGAGCTTACAATCTAGCAGG	22	1	0.0001	4	3	AGG	0		0.152093	2
TENT2KO_1	hsa-miR-708-5p	AAGGAGCTTACAATCTAGCTGGGTAG	26	1	0.0001	0	3	TAG	0		0.152093	3
TENT2KO_1	hsa-miR-708-5p	AAGGAGCTTACAATCTAGCTGC	22	1	0.0001	2	1	C	0		0.152093	2
TENT2KO_1	hsa-miR-708-5p	AGGGAGCTTACAATCTAGCTGGGA	24	1	0.0001	0	1	A	2		0.152093	2
TENT2KO_1	hsa-miR-708-5p	AAGGAGCTTACAATCTAGAGGGG	23	1	0.0001	5	5	AGGGG	0		0.152093	2
TENT2KO_1	hsa-miR-708-5p	CAAGGAGCTTACAATCTAGCT	21	1	0.0001	3	0	-	1		0.152093	4
TENT2KO_1	hsa-miR-708-5p	AAGGAGCTTACAATCTACCTGCG	23	1	0.0001	6	6	CCTGCG	0		0.152093	2
TENT2KO_1	hsa-miR-708-5p	CAGGAGCTTACAATCTAGCTGGG	23	1	0.0001	0	0	-	1		0.152093	1
TENT2KO_1	hsa-miR-708-5p	AAGGAGCTTACAATCTAACTG	21	1	0.0001	6	4	ACTG	0		0.152093	3
TENT2KO_1	hsa-miR-708-5p	AAGCAGCTTACAATCTAGCTGG	22	1	0.0001	1	0	-	4		0.152093	2
TENT2KO_1	hsa-miR-708-5p	GAGGAGCTTACAATCTAGCTGGGAA	25	1	0.0001	0	2	AA	1		0.152093	3
TENT2KO_1	hsa-miR-708-5p	GAGGAGCTTACAATCTAGCTGGGT	24	1	0.0001	0	1	T	1		0.152093	2
TENT2KO_1	hsa-miR-708-5p	GGAGCTTACAATCTAGCTGGG	21	1	0.0001	0	0	-	2		0.152093	2
TENT2KO_1	hsa-miR-708-5p	AAGGAGCTTACAATCTAGATGGGA	24	1	0.0001	5	6	ATGGGA	0		0.152093	2
TENT2KO_1	hsa-miR-708-5p	AAGGAGCTTACAATCTATCTGGGA	24	1	0.0001	6	7	TCTGGGA	0		0.152093	2
TENT2KO_1	hsa-miR-708-5p	AAGGAGCTTACAATCTATCTGGGAT	25	1	0.0001	6	8	TCTGGGAT	0		0.152093	3
TENT2KO_1	hsa-miR-708-5p	AAGGAGCTTACAATCTAGCTGCGT	24	1	0.0001	2	3	CGT	0		0.152093	2
TENT2KO_1	hsa-miR-708-5p	AAGGAGCTTACAATCTAGCTGGGGT	25	1	0.0001	0	2	GT	0		0.152093	2
TENT2KO_1	hsa-miR-708-5p	AAGGAGCTTACAATCTAGCTGGGTTC	26	1	0.0001	0	3	TTC	0		0.152093	3
TENT2KO_1	hsa-miR-708-5p	AAGGAGCTTACAATCTAGCTGGGTTG	26	1	0.0001	0	3	TTG	0		0.152093	3
TENT2KO_1	hsa-miR-708-5p	AAGGAGCTTACAATCTAGCTGGGGG	25	1	0.0001	0	2	GG	0		0.152093	2
TENT2KO_1	hsa-miR-708-5p	AAGGAGCTTACAATCTAGCTGGGCTTT	27	1	0.0001	0	4	CTTT	0		0.152093	4
TENT2KO_1	hsa-miR-708-5p	AAGGAGCTTACAATCTAGCTGGGC	24	1	0.0001	0	1	C	0		0.152093	1
TENT2KO_1	hsa-miR-708-5p	AAGGAGCTTACAATCTAGCTGGGATTTT	28	1	0.0001	0	5	ATTTT	0		0.152093	5
TENT2KO_1	hsa-miR-708-5p	AAGGAGCTTACAATCTAGCTGGGATTT	27	1	0.0001	0	4	ATTT	0		0.152093	4
TENT2KO_1	hsa-miR-708-5p	AAGGAGCTTACAATCTAGCTGGTTG	25	1	0.0001	1	3	TTG	0		0.152093	2
TENT2KO_1	hsa-miR-708-5p	AAGGAGCTTACAATCTAGCTGGGATT	26	1	0.0001	0	3	ATT	0		0.152093	3
TENT2KO_1	hsa-miR-708-5p	AAGGAGCTTACAATCTAGCTGTC	23	1	0.0001	2	2	TC	0		0.152093	2
TENT2KO_1	hsa-miR-708-5p	AAGGAGCTTACAATCTAGCTGGGAGT	26	1	0.0001	0	3	AGT	0		0.152093	3
TENT2KO_1	hsa-miR-708-5p	AAGGAGCTTACAATCTAGCTGGGAGG	26	1	0.0001	0	3	AGG	0		0.152093	3
TENT2KO_1	hsa-miR-708-5p	AAGGAGCTTACAATCTAGCTTGGA	24	1	0.0001	3	4	TGGA	0		0.152093	2
TENT2KO_1	hsa-miR-708-5p	AAGGAGCTTACAATCTAGCTTGT	23	1	0.0001	3	3	TGT	0		0.152093	2
TENT2KO_1	hsa-miR-708-5p	AAGGAGCTTACAATCTAGGTGG	22	1	0.0001	5	4	GTGG	0		0.152093	2
TENT2KO_1	hsa-miR-708-5p	AAGGAGCTTACAATCTAGGTGGG	23	1	0.0001	5	5	GTGGG	0		0.152093	1
TENT2KO_1	hsa-miR-708-5p	AAGGAGCTTACAATCTAGGTGGGT	24	1	0.0001	5	6	GTGGGT	0		0.152093	2
TENT2KO_1	hsa-miR-708-5p	AAGGAGCTTACAATCTAGTTGGGTAT	26	1	0.0001	5	8	TTGGGTAT	0		0.152093	4
TENT2KO_1	hsa-miR-708-5p	AAGGAGCTTACAATCTATCTG	21	1	0.0001	6	4	TCTG	0		0.152093	3
TENT2KO_1	hsa-miR-708-5p	AAGGAGCTTACAATCTAGCTGGAT	24	1	0.0001	1	2	AT	0		0.152093	2
TENT2KO_1	hsa-miR-708-5p	TAGGAGCTTACAATCTAGCTGG	22	1	0.0001	1	0	-	1		0.152093	2
TENT2KO_1	hsa-miR-2467-3p	AGCAGAGGCAGAGAGGCTCAGG	22	1	1	0	0	-	0		0.152093	0
TENT2KO_1	hsa-miR-6785-5p	TGGGAGGGCGTGGATGATGGTGG	23	9	0.3	0	1	G	0		1.36884	1
TENT2KO_1	hsa-miR-6785-5p	TGGGAGGGCGTGGATGATGGTG	22	4	0.1333	0	0	-	0		0.608373	0
TENT2KO_1	hsa-miR-6785-5p	CTGGGAGGGCGTGGATGATGGTG	23	2	0.0667	0	0	-	1		0.304187	1
TENT2KO_1	hsa-miR-6785-5p	TGGGAGGGCGTGGATGATGGT	21	2	0.0667	1	0	-	0		0.304187	1
TENT2KO_1	hsa-miR-6785-5p	TGGGAGGGCGTGGATGATGGTGGT	24	2	0.0667	0	2	GT	0		0.304187	2
TENT2KO_1	hsa-miR-6785-5p	AGGGAGGGCGTGGATGATGGTA	22	1	0.0333	1	1	A	1		0.152093	2
TENT2KO_1	hsa-miR-6785-5p	AGGGAGGGCGTGGATGATGGTG	22	1	0.0333	0	0	-	1		0.152093	1
TENT2KO_1	hsa-miR-6785-5p	CCTGGGAGGGCGTGGATGATGG	22	1	0.0333	2	0	-	2		0.152093	4
TENT2KO_1	hsa-miR-6785-5p	CCTGGGAGGGCGTGGATGATGGTG	24	1	0.0333	0	0	-	2		0.152093	2
TENT2KO_1	hsa-miR-6785-5p	CTGGGAGGGCGTGGATGATGGT	22	1	0.0333	1	0	-	1		0.152093	2
TENT2KO_1	hsa-miR-6785-5p	CTGGGAGGGCGTGGATGATGGTGG	24	1	0.0333	0	1	G	1		0.152093	2
TENT2KO_1	hsa-miR-6785-5p	TGGGAGGGCGTGGATGATGG	20	1	0.0333	2	0	-	0		0.152093	2
TENT2KO_1	hsa-miR-6785-5p	TGGGAGGGCGTGGATGATGGTGGG	24	1	0.0333	0	2	GG	0		0.152093	2
TENT2KO_1	hsa-miR-6785-5p	TGGGAGGGCGTGGATGATGGTGGGA	25	1	0.0333	0	3	GGA	0		0.152093	3
TENT2KO_1	hsa-miR-6785-5p	TGGGAGGGCGTGGATGATGGTGGGT	25	1	0.0333	0	3	GGT	0		0.152093	3
TENT2KO_1	hsa-miR-6785-5p	TGGGAGGGCGTGGATGATGGTGT	23	1	0.0333	0	1	T	0		0.152093	1
TENT2KO_1	hsa-miR-6817-5p	TCTGCCATAGGAAGCTTGGAGTGG	24	2	0.6667	0	0	-	0		0.304187	0
TENT2KO_1	hsa-miR-6817-5p	TCTGCCATAGGAAGCTTGG	19	1	0.3333	5	0	-	0		0.152093	5
TENT2KO_1	hsa-miR-6862-5p-1-2	CGGGCATGCTGGGAGAGACTTT	22	11	0.55	0	0	-	0		1.67303	0
TENT2KO_1	hsa-miR-6862-5p-1-2	CGGGCATGCTGGGAGAGACTT	21	2	0.1	1	0	-	0		0.304187	1
TENT2KO_1	hsa-miR-6862-5p-1-2	GCGGGCATGCTGGGAGAGACT	21	2	0.1	2	0	-	1		0.304187	3
TENT2KO_1	hsa-miR-6862-5p-1-2	AGCGGGCATGCTGGGAGAGACTTT	24	1	0.05	0	0	-	2		0.152093	2
TENT2KO_1	hsa-miR-6862-5p-1-2	CGGGCATGCTGGGAGAGACT	20	1	0.05	2	0	-	0		0.152093	2
TENT2KO_1	hsa-miR-6862-5p-1-2	CGGGCATGCTGGGAGAGACTTTG	23	1	0.05	0	1	G	0		0.152093	1
TENT2KO_1	hsa-miR-6862-5p-1-2	CGGGCATGCTGGGAGAGACTTTT	23	1	0.05	0	1	T	0		0.152093	1
TENT2KO_1	hsa-miR-6862-5p-1-2	GCGGGCATGCTGGGAGAGACTT	22	1	0.05	1	0	-	1		0.152093	2
TENT2KO_1	hsa-miR-6726-5p	CGGGAGCTGGGGTCTGCAGGT	21	2	0.6667	0	0	-	0		0.304187	0
TENT2KO_1	hsa-miR-6726-5p	CGGGAGCTGGGGTCTGCAGGTTTT	24	1	0.3333	0	3	TTT	0		0.152093	3
TENT2KO_1	hsa-miR-6821-3p	CTGACCTCTCCGCTCCGCACAGT	23	1	0.3333	0	1	T	1		0.152093	2
TENT2KO_1	hsa-miR-6821-3p	TGACCTCTCCGCTCCGCACAGA	22	1	0.3333	0	1	A	0		0.152093	1
TENT2KO_1	hsa-miR-6821-3p	TGACCTCTCCGCTCCGCACAGTT	23	1	0.3333	0	2	TT	0		0.152093	2
TENT2KO_1	hsa-miR-6834-3p	TATGTCCCATCCCTCCATCAG	21	4	0.4444	0	1	G	0		0.608373	1
TENT2KO_1	hsa-miR-6834-3p	TATGTCCCATCCCTCCATCAGT	22	2	0.2222	0	2	GT	0		0.304187	2
TENT2KO_1	hsa-miR-6834-3p	TATGTCCCATCCCTCCATCAT	21	2	0.2222	0	1	T	0		0.304187	1
TENT2KO_1	hsa-miR-6834-3p	TATGTCCCATCCCTCCATCTTT	22	1	0.1111	1	3	TTT	0		0.152093	3
TENT2KO_1	hsa-miR-627-3p	TCTTTTCTTTGAGACTCACTA	21	6	0.25	0	1	A	0		0.91256	1
TENT2KO_1	hsa-miR-627-3p	CCTCTTTTCTTTGAGACTCACT	22	5	0.2083	0	0	-	2		0.760467	2
TENT2KO_1	hsa-miR-627-3p	TCTTTTCTTTGAGACTCACT	20	5	0.2083	0	0	-	0		0.760467	0
TENT2KO_1	hsa-miR-627-3p	CTCTTTTCTTTGAGACTCACT	21	3	0.125	0	0	-	1		0.45628	1
TENT2KO_1	hsa-miR-627-3p	CTCTTTTCTTTGAGACTCACTAT	23	1	0.0417	0	2	AT	1		0.152093	3
TENT2KO_1	hsa-miR-627-3p	TCTTTTCTTTGAGACTCAC	19	1	0.0417	1	0	-	0		0.152093	1
TENT2KO_1	hsa-miR-627-3p	TCTTTTCTTTGAGACTCACTAC	22	1	0.0417	0	2	AC	0		0.152093	2
TENT2KO_1	hsa-miR-627-3p	TCTTTTCTTTGAGACTCACTACA	23	1	0.0417	0	3	ACA	0		0.152093	3
TENT2KO_1	hsa-miR-627-3p	TCTTTTCTTTGAGACTCACTAT	22	1	0.0417	0	2	AT	0		0.152093	2
TENT2KO_1	hsa-miR-140-5p	CAGTGGTTTTACCCTATGGTAG	22	431	0.4615	0	0	-	0		65.5522	0
TENT2KO_1	hsa-miR-140-5p	CAGTGGTTTTACCCTATGGTAGG	23	353	0.3779	0	1	G	0		53.689	1
TENT2KO_1	hsa-miR-140-5p	CAGTGGTTTTACCCTATGGTAGT	23	27	0.0289	0	1	T	0		4.10652	1
TENT2KO_1	hsa-miR-140-5p	CAGTGGTTTTACCCTATGGTA	21	18	0.0193	1	0	-	0		2.73768	1
TENT2KO_1	hsa-miR-140-5p	CAGTGGTTTTACCCTATGGTAGA	23	17	0.0182	0	1	A	0		2.58559	1
TENT2KO_1	hsa-miR-140-5p	CAGTGGTTTTACCCTATGGT	20	15	0.0161	2	0	-	0		2.2814	2
TENT2KO_1	hsa-miR-140-5p	CAGTGGTTTTACCCTATGGTAGGA	24	12	0.0128	0	2	GA	0		1.82512	2
TENT2KO_1	hsa-miR-140-5p	CAGTGGTTTTACCCTATGG	19	9	0.0096	3	0	-	0		1.36884	3
TENT2KO_1	hsa-miR-140-5p	CAGTGGTTTTACCCTATGGTAA	22	8	0.0086	1	1	A	0		1.21675	1
TENT2KO_1	hsa-miR-140-5p	CAGTGGTTTTACCCTATGGTAT	22	8	0.0086	1	1	T	0		1.21675	1
TENT2KO_1	hsa-miR-140-5p	CAGTGGTTTTACCCTATGGTAGTT	24	5	0.0054	0	2	TT	0		0.760467	2
TENT2KO_1	hsa-miR-140-5p	AAGTGGTTTTACCCTATGGTAG	22	3	0.0032	0	0	-	1		0.45628	1
TENT2KO_1	hsa-miR-140-5p	CAGTGGTTTTACCCTATGGTAAA	23	3	0.0032	1	2	AA	0		0.45628	2
TENT2KO_1	hsa-miR-140-5p	AGTGGTTTTACCCTATGGTAGG	22	3	0.0032	0	1	G	1		0.45628	2
TENT2KO_1	hsa-miR-140-5p	CAGTGGTTTTACCCTATGGTAGAA	24	2	0.0021	0	2	AA	0		0.304187	2
TENT2KO_1	hsa-miR-140-5p	CAGTGGTTTTACCCTATGGTAGTAG	25	2	0.0021	0	3	TAG	0		0.304187	3
TENT2KO_1	hsa-miR-140-5p	CAGTGGTTTTACCCTATGGTAGTAA	25	2	0.0021	0	3	TAA	0		0.304187	3
TENT2KO_1	hsa-miR-140-5p	CAGTGGTTTTACCCTATGGTAGGT	24	1	0.0011	0	2	GT	0		0.152093	2
TENT2KO_1	hsa-miR-140-5p	CAGTGGTTTTACCCTATGGTAGTAGA	26	1	0.0011	0	4	TAGA	0		0.152093	4
TENT2KO_1	hsa-miR-140-5p	CAGTGGTTTTACCCTATGGTCGG	23	1	0.0011	2	3	CGG	0		0.152093	2
TENT2KO_1	hsa-miR-140-5p	CAGTGGTTTTACCCTATTGTAG	22	1	0.0011	5	5	TGTAG	0		0.152093	1
TENT2KO_1	hsa-miR-140-5p	CAGTGGTTTTACCCTATGGTAGGTA	25	1	0.0011	0	3	GTA	0		0.152093	3
TENT2KO_1	hsa-miR-140-5p	CAGTGGTTTTACCCTATGGTAGAGTAG	27	1	0.0011	0	5	AGTAG	0		0.152093	5
TENT2KO_1	hsa-miR-140-5p	CAGTGGTTTTACCCTATGGTAGGAT	25	1	0.0011	0	3	GAT	0		0.152093	3
TENT2KO_1	hsa-miR-140-5p	CAGTGGTTTTACCCTATGGTAGGAGT	26	1	0.0011	0	4	GAGT	0		0.152093	4
TENT2KO_1	hsa-miR-140-5p	CAGTGGTTTTACCCTATGGTAGGAAA	26	1	0.0011	0	4	GAAA	0		0.152093	4
TENT2KO_1	hsa-miR-140-5p	AAGTGGTTTTACCCTATGGTAGG	23	1	0.0011	0	1	G	1		0.152093	2
TENT2KO_1	hsa-miR-140-5p	CAGTGGTTTTACCCTATGGTAGAG	24	1	0.0011	0	2	AG	0		0.152093	2
TENT2KO_1	hsa-miR-140-5p	CAGTGGTTTTACCCTATGGTAGAAGG	26	1	0.0011	0	4	AAGG	0		0.152093	4
TENT2KO_1	hsa-miR-140-5p	CAGTGGTTTTACCCTATGGTAAG	23	1	0.0011	1	2	AG	0		0.152093	1
TENT2KO_1	hsa-miR-140-5p	CAGTGGTTTTACCCTATCGTAGTT	24	1	0.0011	5	7	CGTAGTT	0		0.152093	3
TENT2KO_1	hsa-miR-140-5p	CAATGGTTTTACCCTATGGTAG	22	1	0.0011	0	0	-	3		0.152093	1
TENT2KO_1	hsa-miR-140-5p	TTGTGGTTTTACCCTATGGTAGGA	24	1	0.0011	0	2	GA	2		0.152093	4
TENT2KO_1	hsa-miR-6761-3p	CCTCCTACGCTGCTCTCTCACT	22	1	1	2	0	-	2		0.152093	4
TENT2KO_1	hsa-miR-181c-3p	ACCATCGACCGTTGAGTGGACC	22	532	0.8235	0	1	C	1		80.9137	2
TENT2KO_1	hsa-miR-181c-3p	ACCATCGACCGTTGAGTGGAC	21	63	0.0975	0	0	-	1		9.58188	1
TENT2KO_1	hsa-miR-181c-3p	ACCATCGACCGTTGAGTGGACT	22	10	0.0155	0	1	T	1		1.52093	2
TENT2KO_1	hsa-miR-181c-3p	ACCATCGACCGTTGAGTGGACCT	23	8	0.0124	0	2	CT	1		1.21675	3
TENT2KO_1	hsa-miR-181c-3p	ACCATCGACCGTTGAGTGGACA	22	4	0.0062	0	1	A	1		0.608373	2
TENT2KO_1	hsa-miR-181c-3p	CCATCGACCGTTGAGTGGACC	21	3	0.0046	0	1	C	2		0.45628	3
TENT2KO_1	hsa-miR-181c-3p	CCCATCGACCGTTGAGTGGACC	22	2	0.0031	0	1	C	2		0.304187	3
TENT2KO_1	hsa-miR-181c-3p	ACCATCGACCGTTGAGTGG	19	2	0.0031	2	0	-	1		0.304187	3
TENT2KO_1	hsa-miR-181c-3p	ACCATCGACCGTTGAGTGGA	20	2	0.0031	1	0	-	1		0.304187	2
TENT2KO_1	hsa-miR-181c-3p	ACCATCGACCGTTGAGTGGATC	22	2	0.0031	1	2	TC	1		0.304187	2
TENT2KO_1	hsa-miR-181c-3p	ACCATCGACCGTTGAGTGGACCTT	24	2	0.0031	0	3	CTT	1		0.304187	4
TENT2KO_1	hsa-miR-181c-3p	TCCATCGACCGTTGAGTGGACC	22	2	0.0031	0	1	C	2		0.304187	3
TENT2KO_1	hsa-miR-181c-3p	CCCATCGACCGTTGAGTGGAC	21	1	0.0015	0	0	-	2		0.152093	2
TENT2KO_1	hsa-miR-181c-3p	GCCATCGACCGTTGAGTGGACC	22	1	0.0015	0	1	C	2		0.152093	3
TENT2KO_1	hsa-miR-181c-3p	CCATCGACCGTTGAGTGGAC	20	1	0.0015	0	0	-	2		0.152093	2
TENT2KO_1	hsa-miR-181c-3p	ACCATCGACCGTTGAGTTGACC	22	1	0.0015	4	5	TGACC	1		0.152093	3
TENT2KO_1	hsa-miR-181c-3p	ACCATCGACCGTTGAGTGTACC	22	1	0.0015	3	4	TACC	1		0.152093	3
TENT2KO_1	hsa-miR-181c-3p	AACCATCGACCGTTGAGTGGAC	22	1	0.0015	0	0	-	0		0.152093	0
TENT2KO_1	hsa-miR-181c-3p	AACCATCGACCGTTGAGTGGAG	22	1	0.0015	1	1	G	0		0.152093	1
TENT2KO_1	hsa-miR-181c-3p	ACCATCGACCGTTGAGTGGACCAC	24	1	0.0015	0	3	CAC	1		0.152093	4
TENT2KO_1	hsa-miR-181c-3p	ACCATCGACCGTTGAGTGGACCA	23	1	0.0015	0	2	CA	1		0.152093	3
TENT2KO_1	hsa-miR-181c-3p	ACCATCGACCGTTGAGTGGAA	21	1	0.0015	1	1	A	1		0.152093	2
TENT2KO_1	hsa-miR-181c-3p	ACCATCGACCGTTGAGTAGA	20	1	0.0015	4	3	AGA	1		0.152093	3
TENT2KO_1	hsa-miR-181c-3p	ACAATCGACCGTTGAGTGGACC	22	1	0.0015	0	1	C	4		0.152093	3
TENT2KO_1	hsa-miR-181c-3p	ACAATCGACCGTTGAGTGGACA	22	1	0.0015	0	1	A	4		0.152093	3
TENT2KO_1	hsa-miR-181c-3p	ACCATCGACCGTTGAGTGGACCATT	25	1	0.0015	0	4	CATT	1		0.152093	5
TENT2KO_1	hsa-miR-4254	CCTGGAGCTACTCCACCATCTC	22	31	0.3875	0	0	-	1		4.71489	1
TENT2KO_1	hsa-miR-4254	CCTGGAGCTACTCCACCATCTCT	23	21	0.2625	0	1	T	1		3.19396	2
TENT2KO_1	hsa-miR-4254	CCTGGAGCTACTCCACCATCT	21	15	0.1875	1	0	-	1		2.2814	2
TENT2KO_1	hsa-miR-4254	CCTGGAGCTACTCCACCATCTCTT	24	5	0.0625	0	2	TT	1		0.760467	3
TENT2KO_1	hsa-miR-4254	GCCTGGAGCTACTCCACCATCT	22	4	0.05	1	0	-	0		0.608373	1
TENT2KO_1	hsa-miR-4254	CCTGGAGCTACTCCACCATCCCT	23	1	0.0125	2	3	CCT	1		0.152093	3
TENT2KO_1	hsa-miR-4254	CCTGGAGCTACTCCACCATCTCA	23	1	0.0125	0	1	A	1		0.152093	2
TENT2KO_1	hsa-miR-4254	GCCTGGAGCTACTCCACCATCTC	23	1	0.0125	0	0	-	0		0.152093	0
TENT2KO_1	hsa-miR-4254	GCCTGGAGCTACTCCACCATCTCT	24	1	0.0125	0	1	T	0		0.152093	1
TENT2KO_1	hsa-miR-181b-5p-1-2	AACATTCATTGCTGTCGGTGGGTT	24	697	0.1662	0	1	T	0		106.009	1
TENT2KO_1	hsa-miR-181b-5p-1-2	AACATTCATTGCTGTCGGTGGGTTT	25	489	0.1166	0	2	TT	0		74.3737	2
TENT2KO_1	hsa-miR-181b-5p-1-2	AACATTCATTGCTGTCGGTGG	21	483	0.1152	2	0	-	0		73.4611	2
TENT2KO_1	hsa-miR-181b-5p-1-2	CAACATTCATTGCTGTCGGTGGGTT	25	317	0.0756	0	1	T	1		48.2136	2
TENT2KO_1	hsa-miR-181b-5p-1-2	AACATTCATTGCTGTCGGTGGGT	23	279	0.0665	0	0	-	0		42.434	0
TENT2KO_1	hsa-miR-181b-5p-1-2	CAACATTCATTGCTGTCGGTGGGTTT	26	247	0.0589	0	2	TT	1		37.5671	3
TENT2KO_1	hsa-miR-181b-5p-1-2	AACATTCATTGCTGTCGGTGGG	22	184	0.0439	1	0	-	0		27.9852	1
TENT2KO_1	hsa-miR-181b-5p-1-2	CAACATTCATTGCTGTCGGTGG	22	176	0.042	2	0	-	1		26.7684	3
TENT2KO_1	hsa-miR-181b-5p-1-2	AACATTCATTGCTGTCGGTGGGTTTT	26	162	0.0386	0	3	TTT	0		24.6391	3
TENT2KO_1	hsa-miR-181b-5p-1-2	CAACATTCATTGCTGTCGGTGGGT	24	137	0.0327	0	0	-	1		20.8368	1
TENT2KO_1	hsa-miR-181b-5p-1-2	ACATTCATTGCTGTCGGTGGGTTT	24	97	0.0231	0	2	TT	1		14.7531	3
TENT2KO_1	hsa-miR-181b-5p-1-2	ACATTCATTGCTGTCGGTGGGTT	23	94	0.0224	0	1	T	1		14.2968	2
TENT2KO_1	hsa-miR-181b-5p-1-2	ACATTCATTGCTGTCGGTGG	20	82	0.0196	2	0	-	1		12.4717	3
TENT2KO_1	hsa-miR-181b-5p-1-2	CAACATTCATTGCTGTCGGTGGGTTTT	27	74	0.0176	0	3	TTT	1		11.2549	4
TENT2KO_1	hsa-miR-181b-5p-1-2	CAACATTCATTGCTGTCGGTGGG	23	56	0.0134	1	0	-	1		8.51723	2
TENT2KO_1	hsa-miR-181b-5p-1-2	AACATTCATTGCTGTCGGTG	20	54	0.0129	3	0	-	0		8.21304	3
TENT2KO_1	hsa-miR-181b-5p-1-2	ACATTCATTGCTGTCGGTGGG	21	48	0.0114	1	0	-	1		7.30048	2
TENT2KO_1	hsa-miR-181b-5p-1-2	ACATTCATTGCTGTCGGTGGGT	22	39	0.0093	0	0	-	1		5.93164	1
TENT2KO_1	hsa-miR-181b-5p-1-2	AACATTCATTGCTGTCGGTGGGTTTTT	27	34	0.0081	0	4	TTTT	0		5.17117	4
TENT2KO_1	hsa-miR-181b-5p-1-2	CAACATTCATTGCTGTCGGTG	21	30	0.0072	3	0	-	1		4.5628	4
TENT2KO_1	hsa-miR-181b-5p-1-2	CAACATTCATTGCTGTCGGTGGGTTTTT	28	23	0.0055	0	4	TTTT	1		3.49815	5
TENT2KO_1	hsa-miR-181b-5p-1-2	AACATTCATTGCTGTCGGTGGGA	23	21	0.005	1	1	A	0		3.19396	1
TENT2KO_1	hsa-miR-181b-5p-1-2	ACATTCATTGCTGTCGGTGGGTTTT	25	18	0.0043	0	3	TTT	1		2.73768	4
TENT2KO_1	hsa-miR-181b-5p-1-2	AACATTCATTGCTGTCGGTGGGTTAT	26	18	0.0043	0	3	TAT	0		2.73768	3
TENT2KO_1	hsa-miR-181b-5p-1-2	CAACATTCATTGCTGTCGGTGGGA	24	17	0.0041	1	1	A	1		2.58559	2
TENT2KO_1	hsa-miR-181b-5p-1-2	AACATTCATTGCTGTCGGTGGGTAT	25	12	0.0029	0	2	AT	0		1.82512	2
TENT2KO_1	hsa-miR-181b-5p-1-2	AACATTCATTGCTGTCGGT	19	11	0.0026	4	0	-	0		1.67303	4
TENT2KO_1	hsa-miR-181b-5p-1-2	AACATTCATTGCTGTCGGTGGGTTA	25	11	0.0026	0	2	TA	0		1.67303	2
TENT2KO_1	hsa-miR-181b-5p-1-2	AACATTCATTGCTGTCGGTGT	21	11	0.0026	3	1	T	0		1.67303	2
TENT2KO_1	hsa-miR-181b-5p-1-2	CAACATTCATTGCTGTCGGTGGGTAT	26	9	0.0021	0	2	AT	1		1.36884	3
TENT2KO_1	hsa-miR-181b-5p-1-2	AACATTCATTGCTGTCGGTGGA	22	8	0.0019	2	1	A	0		1.21675	2
TENT2KO_1	hsa-miR-181b-5p-1-2	AACATTCATTGCTGTCGGTGGGTA	24	7	0.0017	0	1	A	0		1.06465	1
TENT2KO_1	hsa-miR-181b-5p-1-2	AACATTCATTGCTGTCGGTGGGTTG	25	7	0.0017	0	2	TG	0		1.06465	2
TENT2KO_1	hsa-miR-181b-5p-1-2	CAACATTCATTGCTGTCGGTGGT	23	7	0.0017	2	1	T	1		1.06465	2
TENT2KO_1	hsa-miR-181b-5p-1-2	AACATTCATTGCTGTCGGTGGT	22	6	0.0014	2	1	T	0		0.91256	1
TENT2KO_1	hsa-miR-181b-5p-1-2	CATTCATTGCTGTCGGTGGGTTGT	24	6	0.0014	0	3	TGT	2		0.91256	5
TENT2KO_1	hsa-miR-181b-5p-1-2	ACATTCATTGCTGTCGGTGGGTTTTT	26	6	0.0014	0	4	TTTT	1		0.91256	5
TENT2KO_1	hsa-miR-181b-5p-1-2	TCAACATTCATTGCTGTCGGTGG	23	5	0.0012	2	0	-	2		0.760467	4
TENT2KO_1	hsa-miR-181b-5p-1-2	AACATTCATTGCTGTCGGTGA	21	5	0.0012	3	1	A	0		0.760467	3
TENT2KO_1	hsa-miR-181b-5p-1-2	CATTCATTGCTGTCGGTGGGTTTG	24	5	0.0012	0	3	TTG	2		0.760467	5
TENT2KO_1	hsa-miR-181b-5p-1-2	CATTCATTGCTGTCGGTGGGTTGA	24	5	0.0012	0	3	TGA	2		0.760467	5
TENT2KO_1	hsa-miR-181b-5p-1-2	AACATTCATTGCTGTCGGTGGGTTGT	26	5	0.0012	0	3	TGT	0		0.760467	3
TENT2KO_1	hsa-miR-181b-5p-1-2	AACATTCATTGCTGTCGGTGGGAT	24	4	0.001	1	2	AT	0		0.608373	1
TENT2KO_1	hsa-miR-181b-5p-1-2	CAACATTCATTGCTGTCGGTGGA	23	4	0.001	2	1	A	1		0.608373	3
TENT2KO_1	hsa-miR-181b-5p-1-2	ACATTCATTGCTGTCGGTG	19	3	0.0007	3	0	-	1		0.45628	4
TENT2KO_1	hsa-miR-181b-5p-1-2	CAACATTCATTGCTGTCGGTGGGATT	26	3	0.0007	1	3	ATT	1		0.45628	3
TENT2KO_1	hsa-miR-181b-5p-1-2	AACATTCATTGCTGTCGGTGGGTTTTTT	28	3	0.0007	0	5	TTTTT	0		0.45628	5
TENT2KO_1	hsa-miR-181b-5p-1-2	ACATTCATTGCTGTCGGTGGGA	22	3	0.0007	1	1	A	1		0.45628	2
TENT2KO_1	hsa-miR-181b-5p-1-2	CAACATTCATTGCTGTCGGTGGGTTCT	27	3	0.0007	0	3	TCT	1		0.45628	4
TENT2KO_1	hsa-miR-181b-5p-1-2	ACATTCATTGCTGTCGGTGGGTTG	24	3	0.0007	0	2	TG	1		0.45628	3
TENT2KO_1	hsa-miR-181b-5p-1-2	CATTCATTGCTGTCGGTGGGTTT	23	3	0.0007	0	2	TT	2		0.45628	4
TENT2KO_1	hsa-miR-181b-5p-1-2	AACATTCATTGCTGTCGGTGGGAA	24	3	0.0007	1	2	AA	0		0.45628	2
TENT2KO_1	hsa-miR-181b-5p-1-2	CAACATTCATTGCTGTCGGTGGGTTGT	27	3	0.0007	0	3	TGT	1		0.45628	4
TENT2KO_1	hsa-miR-181b-5p-1-2	AACATTCATTGCTGTCGGTGGGTTTG	26	3	0.0007	0	3	TTG	0		0.45628	3
TENT2KO_1	hsa-miR-181b-5p-1-2	CAACATTCATTGCTGTCGGTGGGTTAT	27	2	0.0005	0	3	TAT	1		0.304187	4
TENT2KO_1	hsa-miR-181b-5p-1-2	AACATTCATTGCTGTCGGTGGGTTTGTT	28	2	0.0005	0	5	TTGTT	0		0.304187	5
TENT2KO_1	hsa-miR-181b-5p-1-2	ACATTCATTGCTGTCGGTGGGTTAT	25	2	0.0005	0	3	TAT	1		0.304187	4
TENT2KO_1	hsa-miR-181b-5p-1-2	AACATTCATTGCTGTCGGTGGGTTTTCT	28	2	0.0005	0	5	TTTCT	0		0.304187	5
TENT2KO_1	hsa-miR-181b-5p-1-2	CAACATTCATTGCTGTCGGTGGGTA	25	2	0.0005	0	1	A	1		0.304187	2
TENT2KO_1	hsa-miR-181b-5p-1-2	AACATTCATTGCTGTCGGTGGGTTTCT	27	2	0.0005	0	4	TTCT	0		0.304187	4
TENT2KO_1	hsa-miR-181b-5p-1-2	AACATTCATTGCTGTCGGTGGGTTTTC	27	2	0.0005	0	4	TTTC	0		0.304187	4
TENT2KO_1	hsa-miR-181b-5p-1-2	AACATTCATTGCTGTCGGTGGGTTTA	26	2	0.0005	0	3	TTA	0		0.304187	3
TENT2KO_1	hsa-miR-181b-5p-1-2	CAAAATTCATTGCTGTCGGTGGGTT	25	2	0.0005	0	1	T	4		0.304187	3
TENT2KO_1	hsa-miR-181b-5p-1-2	CATTCATTGCTGTCGGTGGGTTTGT	25	2	0.0005	0	4	TTGT	2		0.304187	6
TENT2KO_1	hsa-miR-181b-5p-1-2	CAACATTCATTGCTGTCGG	19	2	0.0005	5	0	-	1		0.304187	6
TENT2KO_1	hsa-miR-181b-5p-1-2	TCAACATTCATTGCTGTCGGTGGGT	25	2	0.0005	0	0	-	2		0.304187	2
TENT2KO_1	hsa-miR-181b-5p-1-2	TCAACATTCATTGCTGTCGGTGGG	24	2	0.0005	1	0	-	2		0.304187	3
TENT2KO_1	hsa-miR-181b-5p-1-2	AAACATTCATTGCTGTCGGTGGGTTT	26	2	0.0005	0	2	TT	1		0.304187	3
TENT2KO_1	hsa-miR-181b-5p-1-2	AGCATTCATTGCTGTCGGTGGG	22	2	0.0005	1	0	-	2		0.304187	2
TENT2KO_1	hsa-miR-181b-5p-1-2	AACATTCATTGCTGTCGATGGGT	23	2	0.0005	6	6	ATGGGT	0		0.304187	1
TENT2KO_1	hsa-miR-181b-5p-1-2	AACATTCATTGCTGTCGCTGG	21	2	0.0005	6	4	CTGG	0		0.304187	3
TENT2KO_1	hsa-miR-181b-5p-1-2	CAACATTCATTGCTGTCGGTGGGTTTTTT	29	2	0.0005	0	5	TTTTT	1		0.304187	6
TENT2KO_1	hsa-miR-181b-5p-1-2	CGACATTCATTGCTGTCGGTGGGTTT	26	2	0.0005	0	2	TT	2		0.304187	4
TENT2KO_1	hsa-miR-181b-5p-1-2	AACATTCATTGCTGTCGCTGGGTT	24	2	0.0005	6	7	CTGGGTT	0		0.304187	2
TENT2KO_1	hsa-miR-181b-5p-1-2	CATTCATTGCTGTCGGTGGGTT	22	2	0.0005	0	1	T	2		0.304187	3
TENT2KO_1	hsa-miR-181b-5p-1-2	CAACATTCATTGCTGTCGGTGA	22	2	0.0005	3	1	A	1		0.304187	4
TENT2KO_1	hsa-miR-181b-5p-1-2	CAGCATTCATTGCTGTCGGTGGGTTT	26	2	0.0005	0	2	TT	3		0.304187	4
TENT2KO_1	hsa-miR-181b-5p-1-2	CAGCATTCATTGCTGTCGGTGGGT	24	2	0.0005	0	0	-	3		0.304187	2
TENT2KO_1	hsa-miR-181b-5p-1-2	AACATTCATTGCTGTCGGTGGGAAT	25	2	0.0005	1	3	AAT	0		0.304187	2
TENT2KO_1	hsa-miR-181b-5p-1-2	AACATTCATTGCTGTCGGTGGGATTT	26	2	0.0005	1	4	ATTT	0		0.304187	3
TENT2KO_1	hsa-miR-181b-5p-1-2	CAACATTCATTGCTGTCGGTGT	22	2	0.0005	3	1	T	1		0.304187	3
TENT2KO_1	hsa-miR-181b-5p-1-2	AACATTCATTGCTGTCGGTGGGTTGAAC	28	2	0.0005	0	5	TGAAC	0		0.304187	5
TENT2KO_1	hsa-miR-181b-5p-1-2	ACATTCATTGCTGTCGGTGGGTTGT	25	2	0.0005	0	3	TGT	1		0.304187	4
TENT2KO_1	hsa-miR-181b-5p-1-2	CAACATTCATTGCTGTCGGTAGGTTAT	27	1	0.0002	4	7	AGGTTAT	1		0.152093	5
TENT2KO_1	hsa-miR-181b-5p-1-2	CAACATTCATTGCTGTCGGTA	21	1	0.0002	4	1	A	1		0.152093	5
TENT2KO_1	hsa-miR-181b-5p-1-2	CAACATTCATTGCTGTCGGTGAA	23	1	0.0002	3	2	AA	1		0.152093	4
TENT2KO_1	hsa-miR-181b-5p-1-2	CAACATTCATTGCTGTCGGTGGAA	24	1	0.0002	2	2	AA	1		0.152093	3
TENT2KO_1	hsa-miR-181b-5p-1-2	CAACATTCATTGCTGTCGGT	20	1	0.0002	4	0	-	1		0.152093	5
TENT2KO_1	hsa-miR-181b-5p-1-2	CAACATTCATTGCTGTCGGAGGGTT	25	1	0.0002	5	6	AGGGTT	1		0.152093	3
TENT2KO_1	hsa-miR-181b-5p-1-2	AAAAATTCATTGCTGTCGGTGA	22	1	0.0002	3	1	A	4		0.152093	5
TENT2KO_1	hsa-miR-181b-5p-1-2	CAACATTCATTGCTGTCGGTGGGAA	25	1	0.0002	1	2	AA	1		0.152093	3
TENT2KO_1	hsa-miR-181b-5p-1-2	CACATTCATTGCTGTCGGTGGGT	23	1	0.0002	0	0	-	1		0.152093	1
TENT2KO_1	hsa-miR-181b-5p-1-2	TCAACATTCATTGCTGTCGGTGGGTTT	27	1	0.0002	0	2	TT	2		0.152093	4
TENT2KO_1	hsa-miR-181b-5p-1-2	TAACATTCATTGCTGTCGGTGGT	23	1	0.0002	2	1	T	1		0.152093	2
TENT2KO_1	hsa-miR-181b-5p-1-2	TAACATTCATTGCTGTCGGTGGGTTTT	27	1	0.0002	0	3	TTT	1		0.152093	4
TENT2KO_1	hsa-miR-181b-5p-1-2	GGAACATTCATTGCTGTCGGTGGGTTT	27	1	0.0002	0	2	TT	2		0.152093	4
TENT2KO_1	hsa-miR-181b-5p-1-2	GACATTCATTGCTGTCGGTGGGTTAAGT	28	1	0.0002	0	5	TAAGT	1		0.152093	6
TENT2KO_1	hsa-miR-181b-5p-1-2	GACATTCATTGCTGTCGGTGGGTT	24	1	0.0002	0	1	T	1		0.152093	2
TENT2KO_1	hsa-miR-181b-5p-1-2	CATTCATTGCTGTCGGTGGGTTTT	24	1	0.0002	0	3	TTT	2		0.152093	5
TENT2KO_1	hsa-miR-181b-5p-1-2	CATTCATTGCTGTCGGTGG	19	1	0.0002	2	0	-	2		0.152093	4
TENT2KO_1	hsa-miR-181b-5p-1-2	CACATTCATTGCTGTCGGTGGGTT	24	1	0.0002	0	1	T	1		0.152093	2
TENT2KO_1	hsa-miR-181b-5p-1-2	CAATATTCATTGCTGTCGGTGGGTT	25	1	0.0002	0	1	T	4		0.152093	3
TENT2KO_1	hsa-miR-181b-5p-1-2	CAACATTCATTGCTGTCGGTGGGC	24	1	0.0002	1	1	C	1		0.152093	2
TENT2KO_1	hsa-miR-181b-5p-1-2	CAACGTTCATTGCTGTCGGTG	21	1	0.0002	3	0	-	5		0.152093	5
TENT2KO_1	hsa-miR-181b-5p-1-2	CAACATTCATTGCTGTCGTTGGGTT	25	1	0.0002	6	7	TTGGGTT	1		0.152093	3
TENT2KO_1	hsa-miR-181b-5p-1-2	CAACATTCATTGCTGTCGGTGGTT	24	1	0.0002	2	2	TT	1		0.152093	2
TENT2KO_1	hsa-miR-181b-5p-1-2	CAACATTCATTGCTGTCGGTGGGTTTA	27	1	0.0002	0	3	TTA	1		0.152093	4
TENT2KO_1	hsa-miR-181b-5p-1-2	CAACATTCATTGCTGTCGGTGGGTTG	26	1	0.0002	0	2	TG	1		0.152093	3
TENT2KO_1	hsa-miR-181b-5p-1-2	CAACATTCATTGCTGTCGGTGGGTTC	26	1	0.0002	0	2	TC	1		0.152093	3
TENT2KO_1	hsa-miR-181b-5p-1-2	CAACATTCATTGCTGTCGGTGGGTTATT	28	1	0.0002	0	4	TATT	1		0.152093	5
TENT2KO_1	hsa-miR-181b-5p-1-2	CAACATTCATTGCTGTCGGTGGGTTA	26	1	0.0002	0	2	TA	1		0.152093	3
TENT2KO_1	hsa-miR-181b-5p-1-2	CAACATTCATTGCTGTCGGTGGGCTT	26	1	0.0002	1	3	CTT	1		0.152093	3
TENT2KO_1	hsa-miR-181b-5p-1-2	CAAAATTCATTGCTGTCGGTGGGTTT	26	1	0.0002	0	2	TT	4		0.152093	4
TENT2KO_1	hsa-miR-181b-5p-1-2	ACATTCATTGCTGTCGGTGGA	21	1	0.0002	2	1	A	1		0.152093	3
TENT2KO_1	hsa-miR-181b-5p-1-2	CAAAATTCATTGCTGTCGGTGG	22	1	0.0002	2	0	-	4		0.152093	4
TENT2KO_1	hsa-miR-181b-5p-1-2	ATCATTCATTGCTGTCGGTGG	21	1	0.0002	2	0	-	2		0.152093	3
TENT2KO_1	hsa-miR-181b-5p-1-2	AACATTCATTGCTGTCGGTGGGTTGTT	27	1	0.0002	0	4	TGTT	0		0.152093	4
TENT2KO_1	hsa-miR-181b-5p-1-2	AACATTCATTGCTGTCGGTGGGTTC	25	1	0.0002	0	2	TC	0		0.152093	2
TENT2KO_1	hsa-miR-181b-5p-1-2	AACATTCATTGCTGTCGGTGGGTTAGGA	28	1	0.0002	0	5	TAGGA	0		0.152093	5
TENT2KO_1	hsa-miR-181b-5p-1-2	AACATTCATTGCTGTCGGTGGGTG	24	1	0.0002	0	1	G	0		0.152093	1
TENT2KO_1	hsa-miR-181b-5p-1-2	AACATTCATTGCTGTCGGTGGGTC	24	1	0.0002	0	1	C	0		0.152093	1
TENT2KO_1	hsa-miR-181b-5p-1-2	AACATTCATTGCTGTCGGTGGGGA	24	1	0.0002	1	2	GA	0		0.152093	2
TENT2KO_1	hsa-miR-181b-5p-1-2	AACATTCATTGCTGTCGGTGGGATTG	26	1	0.0002	1	4	ATTG	0		0.152093	3
TENT2KO_1	hsa-miR-181b-5p-1-2	AACATTCATTGCTGTCGGTGGGATG	25	1	0.0002	1	3	ATG	0		0.152093	2
TENT2KO_1	hsa-miR-181b-5p-1-2	AACATTCATTGCTGTCGGTGGCTT	24	1	0.0002	2	3	CTT	0		0.152093	2
TENT2KO_1	hsa-miR-181b-5p-1-2	AACATTCATTGCTGTCGGTGCGTTT	25	1	0.0002	3	5	CGTTT	0		0.152093	3
TENT2KO_1	hsa-miR-181b-5p-1-2	AACATTCATTGCTGTCGGTGCG	22	1	0.0002	3	2	CG	0		0.152093	2
TENT2KO_1	hsa-miR-181b-5p-1-2	AACATTCATTGCTGTCGGTGAGTT	24	1	0.0002	3	4	AGTT	0		0.152093	2
TENT2KO_1	hsa-miR-181b-5p-1-2	AACATTCATTGCTGTCGGTGAA	22	1	0.0002	3	2	AA	0		0.152093	3
TENT2KO_1	hsa-miR-181b-5p-1-2	AACATTCATTGCTGTCGGTAA	21	1	0.0002	4	2	AA	0		0.152093	4
TENT2KO_1	hsa-miR-181b-5p-1-2	AACATTCATTGCTGTCGGGGG	21	1	0.0002	5	3	GGG	0		0.152093	2
TENT2KO_1	hsa-miR-181b-5p-1-2	AACATTCATTGCTGTCGGCGGGTT	24	1	0.0002	5	6	CGGGTT	0		0.152093	2
TENT2KO_1	hsa-miR-181b-5p-1-2	AACATTCATTGCTGTCGGCGGGT	23	1	0.0002	5	5	CGGGT	0		0.152093	1
TENT2KO_1	hsa-miR-181b-5p-1-2	AACATTCATTGCTGTCGGCGGG	22	1	0.0002	5	4	CGGG	0		0.152093	2
TENT2KO_1	hsa-miR-181b-5p-1-2	AACATTCATTGCTGTCGGCGG	21	1	0.0002	5	3	CGG	0		0.152093	3
TENT2KO_1	hsa-miR-181b-5p-1-2	AACATTCATTGCTGTCGGAGGGT	23	1	0.0002	5	5	AGGGT	0		0.152093	1
TENT2KO_1	hsa-miR-181b-5p-1-2	AACATTCATTGCTGTCGCTGGGT	23	1	0.0002	6	6	CTGGGT	0		0.152093	1
TENT2KO_1	hsa-miR-181b-5p-1-2	AACATTCATTGCTGTCGATGGGTTT	25	1	0.0002	6	8	ATGGGTTT	0		0.152093	3
TENT2KO_1	hsa-miR-181b-5p-1-2	AAATTCATTGCTGTCGGTGGGTTT	24	1	0.0002	0	2	TT	3		0.152093	3
TENT2KO_1	hsa-miR-181b-5p-1-2	AAACATTCATTGCTGTCGGTGGGTT	25	1	0.0002	0	1	T	1		0.152093	2
TENT2KO_1	hsa-miR-181b-5p-1-2	AAACATTCATTGCTGTCGGTGGGT	24	1	0.0002	0	0	-	1		0.152093	1
TENT2KO_1	hsa-miR-181b-5p-1-2	AAACATTCATTGCTGTCGGTGGG	23	1	0.0002	1	0	-	1		0.152093	2
TENT2KO_1	hsa-miR-181b-5p-1-2	AAACATTCATTGCTGTCGGTGG	22	1	0.0002	2	0	-	1		0.152093	3
TENT2KO_1	hsa-miR-181b-5p-1-2	AAAATTCATTGCTGTCGGTGGGTTT	25	1	0.0002	0	2	TT	3		0.152093	3
TENT2KO_1	hsa-miR-181b-5p-1-2	AAAATTCATTGCTGTCGGTGGGTT	24	1	0.0002	0	1	T	3		0.152093	2
TENT2KO_1	hsa-miR-181b-5p-1-2	AACATTCATTGCTGTCGGTGGGTTTAGT	28	1	0.0002	0	5	TTAGT	0		0.152093	5
TENT2KO_1	hsa-miR-181b-5p-1-2	AACATTCATTGCTGTCGGTGGGTTTAT	27	1	0.0002	0	4	TTAT	0		0.152093	4
TENT2KO_1	hsa-miR-181b-5p-1-2	AACATTCATTGCTGTCGGTGGGTTTATT	28	1	0.0002	0	5	TTATT	0		0.152093	5
TENT2KO_1	hsa-miR-181b-5p-1-2	ACATTCATTGCTGTCGGCGGGTTT	24	1	0.0002	5	7	CGGGTTT	1		0.152093	4
TENT2KO_1	hsa-miR-181b-5p-1-2	AGCATTCATTGCTGTCGGTGGGTTTTT	27	1	0.0002	0	4	TTTT	2		0.152093	5
TENT2KO_1	hsa-miR-181b-5p-1-2	AGCATTCATTGCTGTCGGTGGGTTTT	26	1	0.0002	0	3	TTT	2		0.152093	4
TENT2KO_1	hsa-miR-181b-5p-1-2	AGCATTCATTGCTGTCGGTGGGTT	24	1	0.0002	0	1	T	2		0.152093	2
TENT2KO_1	hsa-miR-181b-5p-1-2	AGCATTCATTGCTGTCGGTGG	21	1	0.0002	2	0	-	2		0.152093	3
TENT2KO_1	hsa-miR-181b-5p-1-2	ACCATTCATTGCTGTCGGTGGGTTTT	26	1	0.0002	0	3	TTT	2		0.152093	4
TENT2KO_1	hsa-miR-181b-5p-1-2	ACATTCATTGCTGTCGGTGT	20	1	0.0002	3	1	T	1		0.152093	3
TENT2KO_1	hsa-miR-181b-5p-1-2	ACATTCATTGCTGTCGGTGGTA	22	1	0.0002	2	2	TA	1		0.152093	3
TENT2KO_1	hsa-miR-181b-5p-1-2	ACATTCATTGCTGTCGGTGGGTTTTC	26	1	0.0002	0	4	TTTC	1		0.152093	5
TENT2KO_1	hsa-miR-181b-5p-1-2	ACATTCATTGCTGTCGGTGGGTTC	24	1	0.0002	0	2	TC	1		0.152093	3
TENT2KO_1	hsa-miR-181b-5p-1-2	ACATTCATTGCTGTCGGTGGGTAT	24	1	0.0002	0	2	AT	1		0.152093	3
TENT2KO_1	hsa-miR-181b-5p-1-2	ACATTCATTGCTGTCGGTGGGAA	23	1	0.0002	1	2	AA	1		0.152093	3
TENT2KO_1	hsa-miR-181b-5p-1-2	AAAATTCATTGCTGTCGGTGGGT	23	1	0.0002	0	0	-	3		0.152093	1
TENT2KO_1	hsa-miR-181b-5p-1-2	ACATTCATTGCTGTCGGTAGGTT	23	1	0.0002	4	5	AGGTT	1		0.152093	3
TENT2KO_1	hsa-miR-181b-5p-1-2	ACATTCATTGCTGTCGGAGGGTTTT	25	1	0.0002	5	8	AGGGTTTT	1		0.152093	5
TENT2KO_1	hsa-miR-181b-5p-1-2	AACATTCATTGCTGTCGGTGGGTTTC	26	1	0.0002	0	3	TTC	0		0.152093	3
TENT2KO_1	hsa-miR-181b-5p-1-2	AATATTCATTGCTGTCGGTGG	21	1	0.0002	2	0	-	3		0.152093	3
TENT2KO_1	hsa-miR-181b-5p-1-2	AACGTTCATTGCTGTCGGTGGGTT	24	1	0.0002	0	1	T	4		0.152093	2
TENT2KO_1	hsa-miR-181b-5p-1-2	AACGTTCATTGCTGTCGGTGG	21	1	0.0002	2	0	-	4		0.152093	3
TENT2KO_1	hsa-miR-181b-5p-1-2	AACATTCATTGCTGTCGTTGGGTTT	25	1	0.0002	6	8	TTGGGTTT	0		0.152093	3
TENT2KO_1	hsa-miR-181b-5p-1-2	AACATTCATTGCTGTCGTTGG	21	1	0.0002	6	4	TTGG	0		0.152093	3
TENT2KO_1	hsa-miR-181b-5p-1-2	AACATTCATTGCTGTCGTGGGTT	23	1	0.0002	6	6	TGGGTT	0		0.152093	2
TENT2KO_1	hsa-miR-181b-5p-1-2	AACATTCATTGCTGTCGGTTGG	22	1	0.0002	4	3	TGG	0		0.152093	2
TENT2KO_1	hsa-miR-181b-5p-1-2	AACATTCATTGCTGTCGGTGTT	22	1	0.0002	3	2	TT	0		0.152093	2
TENT2KO_1	hsa-miR-181b-5p-1-2	AACATTCATTGCTGTCGGTGTGTTTT	26	1	0.0002	3	6	TGTTTT	0		0.152093	4
TENT2KO_1	hsa-miR-181b-5p-1-2	AACATTCATTGCTGTCGGTGGTT	23	1	0.0002	2	2	TT	0		0.152093	1
TENT2KO_1	hsa-miR-181b-5p-1-2	AACATTCATTGCTGTCGGTGGGTTTTG	27	1	0.0002	0	4	TTTG	0		0.152093	4
TENT2KO_1	hsa-miR-181b-5p-1-2	AACATTCATTGCTGTCGGTGGGTTTTAT	28	1	0.0002	0	5	TTTAT	0		0.152093	5
TENT2KO_1	hsa-miR-181b-5p-1-2	AACATTCATTGCTGTCGGTGGGTTTGG	27	1	0.0002	0	4	TTGG	0		0.152093	4
TENT2KO_1	hsa-miR-181b-5p-1-2	TCAACATTCATTGCTGTCGGTGGGTTTTT	29	1	0.0002	0	4	TTTT	2		0.152093	6
TENT2KO_1	hsa-miR-16-1-3p	CCAGTATTAACTGTGCTGCTGA	22	15	0.6818	0	0	-	0		2.2814	0
TENT2KO_1	hsa-miR-16-1-3p	CCAGTATTAACTGTGCTGCTGAA	23	4	0.1818	0	1	A	0		0.608373	1
TENT2KO_1	hsa-miR-16-1-3p	CCAGTATTAACTGTGCTGCTG	21	1	0.0455	1	0	-	0		0.152093	1
TENT2KO_1	hsa-miR-16-1-3p	CCAGTATTAACTGTGCTGCTGAAG	24	1	0.0455	0	2	AG	0		0.152093	2
TENT2KO_1	hsa-miR-16-1-3p	CCAGTATTAACTGTGCTGCTGAAT	24	1	0.0455	0	2	AT	0		0.152093	2
TENT2KO_1	hsa-miR-4735-5p	CCTAATTTGAACACCTTCGGTAA	23	2	0.6667	0	1	A	0		0.304187	1
TENT2KO_1	hsa-miR-4735-5p	CCTAATTTGAACACCTTCGGT	21	1	0.3333	1	0	-	0		0.152093	1
TENT2KO_1	hsa-miR-4757-3p	CATGACGTCACAGAGGCTTCGCG	23	1	0.5	0	1	G	0		0.152093	1
TENT2KO_1	hsa-miR-4757-3p	CCATGACGTCACAGAGGCTTCGC	23	1	0.5	0	0	-	1		0.152093	1
TENT2KO_1	hsa-miR-454-5p	ACCCTATCAATATTGTCTCTGC	22	939	0.7245	0	0	-	0		142.816	0
TENT2KO_1	hsa-miR-454-5p	ACCCTATCAATATTGTCTCTGCT	23	217	0.1674	0	1	T	0		33.0043	1
TENT2KO_1	hsa-miR-454-5p	ACCCTATCAATATTGTCTCTG	21	33	0.0255	1	0	-	0		5.01908	1
TENT2KO_1	hsa-miR-454-5p	ACCCTATCAATATTGTCTCTGCTGT	25	15	0.0116	0	3	TGT	0		2.2814	3
TENT2KO_1	hsa-miR-454-5p	ACCCTATCAATATTGTCTCTGCTG	24	13	0.01	0	2	TG	0		1.97721	2
TENT2KO_1	hsa-miR-454-5p	ACCCTATCAATATTGTCTCTGT	22	11	0.0085	1	1	T	0		1.67303	1
TENT2KO_1	hsa-miR-454-5p	ACCCTATCAATATTGTCTCTGCA	23	11	0.0085	0	1	A	0		1.67303	1
TENT2KO_1	hsa-miR-454-5p	CCCCTATCAATATTGTCTCTGC	22	10	0.0077	0	0	-	1		1.52093	1
TENT2KO_1	hsa-miR-454-5p	ACCCTATCAATATTGTCTCT	20	8	0.0062	2	0	-	0		1.21675	2
TENT2KO_1	hsa-miR-454-5p	ACCCTATCAATATTGTCTCTGCTT	24	7	0.0054	0	2	TT	0		1.06465	2
TENT2KO_1	hsa-miR-454-5p	ACACTATCAATATTGTCTCTGC	22	5	0.0039	0	0	-	3		0.760467	1
TENT2KO_1	hsa-miR-454-5p	ACCCTATCAATATTGTCTATGC	22	4	0.0031	4	4	ATGC	0		0.608373	1
TENT2KO_1	hsa-miR-454-5p	ACCCTATCAATATTGTCTCTGA	22	3	0.0023	1	1	A	0		0.45628	1
TENT2KO_1	hsa-miR-454-5p	CCCCTATCAATATTGTCTCTGCT	23	2	0.0015	0	1	T	1		0.304187	2
TENT2KO_1	hsa-miR-454-5p	GCCCTATCAATATTGTCTCTGC	22	2	0.0015	0	0	-	1		0.304187	1
TENT2KO_1	hsa-miR-454-5p	ACCCTATCAATATTGTCTCCGC	22	2	0.0015	3	3	CGC	0		0.304187	1
TENT2KO_1	hsa-miR-454-5p	ACCCTATCAATATTGTCTATGCT	23	2	0.0015	4	5	ATGCT	0		0.304187	2
TENT2KO_1	hsa-miR-454-5p	ACCCTATCAATATTGTCTCTGCAA	24	1	0.0008	0	2	AA	0		0.152093	2
TENT2KO_1	hsa-miR-454-5p	ACCCTATCAATATTGTCTCAGC	22	1	0.0008	3	3	AGC	0		0.152093	1
TENT2KO_1	hsa-miR-454-5p	ACCCTATCAATATTGTCCCTGCT	23	1	0.0008	5	6	CCTGCT	0		0.152093	2
TENT2KO_1	hsa-miR-454-5p	ACCCTATCAATATTGTCTCTGCTGTG	26	1	0.0008	0	4	TGTG	0		0.152093	4
TENT2KO_1	hsa-miR-454-5p	ACCCTATCAATATTGTCTCTGCTGTGT	27	1	0.0008	0	5	TGTGT	0		0.152093	5
TENT2KO_1	hsa-miR-454-5p	ACCCTATCAATATTGTCCCTGC	22	1	0.0008	5	5	CCTGC	0		0.152093	1
TENT2KO_1	hsa-miR-454-5p	ACCCTATCAATATTGTCCCTG	21	1	0.0008	5	4	CCTG	0		0.152093	2
TENT2KO_1	hsa-miR-454-5p	ACCCTATCAATATTGTCTTTGC	22	1	0.0008	4	4	TTGC	0		0.152093	1
TENT2KO_1	hsa-miR-454-5p	AGCCTATCAATATTGTCTCTGCT	23	1	0.0008	0	1	T	2		0.152093	2
TENT2KO_1	hsa-miR-454-5p	ACCATATCAATATTGTCTCTGCT	23	1	0.0008	0	1	T	4		0.152093	2
TENT2KO_1	hsa-miR-454-5p	ACACTATCAATATTGTCTCTGCT	23	1	0.0008	0	1	T	3		0.152093	2
TENT2KO_1	hsa-miR-454-5p	ACAATATCAATATTGTCTCTGC	22	1	0.0008	0	0	-	4		0.152093	2
TENT2KO_1	hsa-miR-4725-3p	TGGGGAAGGCGTCAGTGTCGGG	22	33	0.4024	0	0	-	0		5.01908	0
TENT2KO_1	hsa-miR-4725-3p	TGGGGAAGGCGTCAGTGTCGG	21	25	0.3049	1	0	-	0		3.80233	1
TENT2KO_1	hsa-miR-4725-3p	TGGGGAAGGCGTCAGTGTCGGGT	23	11	0.1341	0	1	T	0		1.67303	1
TENT2KO_1	hsa-miR-4725-3p	TGGGGAAGGCGTCAGTGTCGGT	22	7	0.0854	1	1	T	0		1.06465	1
TENT2KO_1	hsa-miR-4725-3p	TGGGGAAGGCGTCAGTGTCGGGA	23	2	0.0244	0	1	A	0		0.304187	1
TENT2KO_1	hsa-miR-4725-3p	TGGGGAAGGCGTCAGTGTCGGGTTT	25	2	0.0244	0	3	TTT	0		0.304187	3
TENT2KO_1	hsa-miR-4725-3p	AGGGGAAGGCGTCAGTGTCGG	21	1	0.0122	1	0	-	1		0.152093	2
TENT2KO_1	hsa-miR-4725-3p	TGCGGAAGGCGTCAGTGTCGGG	22	1	0.0122	0	0	-	3		0.152093	1
TENT2KO_1	hsa-miR-539-3p	ATCATACAAGGACAATTTCTTT	22	2	1	0	0	-	0		0.304187	0
TENT2KO_1	hsa-miR-1285-5p	ATCTCACTTTGTTGCCCAGG	20	139	0.5792	0	0	-	1		21.141	1
TENT2KO_1	hsa-miR-1285-5p	GATCTCACTTTGTTGCCCAGG	21	56	0.2333	0	0	-	0		8.51723	0
TENT2KO_1	hsa-miR-1285-5p	ATCTCACTTTGTTGCCCAG	19	9	0.0375	1	0	-	1		1.36884	2
TENT2KO_1	hsa-miR-1285-5p	ATCTCACTTTGTTGCCCAGGCTTT	24	6	0.025	0	4	CTTT	1		0.91256	5
TENT2KO_1	hsa-miR-1285-5p	ATCTCACTTTGTTGCCCAGGCT	22	3	0.0125	0	2	CT	1		0.45628	3
TENT2KO_1	hsa-miR-1285-5p	TCTCACTTTGTTGCCCAGG	19	3	0.0125	0	0	-	2		0.45628	2
TENT2KO_1	hsa-miR-1285-5p	TCTCACTTTGTTGCCCAGGCTGT	23	2	0.0083	0	4	CTGT	2		0.304187	6
TENT2KO_1	hsa-miR-1285-5p	TCTCACTTTGTTGCCCAGGCTG	22	2	0.0083	0	3	CTG	2		0.304187	5
TENT2KO_1	hsa-miR-1285-5p	ATCTCACTTTGTTGCCCAGGCTT	23	2	0.0083	0	3	CTT	1		0.304187	4
TENT2KO_1	hsa-miR-1285-5p	GATCTCACTTTGTTGCCCAG	20	2	0.0083	1	0	-	0		0.304187	1
TENT2KO_1	hsa-miR-1285-5p	ATCTCACTTTGTTGCACAGG	20	1	0.0042	5	5	ACAGG	1		0.152093	2
TENT2KO_1	hsa-miR-1285-5p	GATCTCACTTTGTTGCAGG	19	1	0.0042	5	3	AGG	0		0.152093	2
TENT2KO_1	hsa-miR-1285-5p	TATCTCACTTTGTTGCCCAGG	21	1	0.0042	0	0	-	1		0.152093	1
TENT2KO_1	hsa-miR-1285-5p	GATCTCACTTTGTTGCCCAGT	21	1	0.0042	1	1	T	0		0.152093	1
TENT2KO_1	hsa-miR-1285-5p	GATCTCACTTTGTTGCCCAGGA	22	1	0.0042	0	1	A	0		0.152093	1
TENT2KO_1	hsa-miR-1285-5p	ATCTCACTTTGTTGCTCAGG	20	1	0.0042	5	5	TCAGG	1		0.152093	2
TENT2KO_1	hsa-miR-1285-5p	GACCTCACTTTGTTGCCCAGG	21	1	0.0042	0	0	-	3		0.152093	1
TENT2KO_1	hsa-miR-1285-5p	GAACTCACTTTGTTGCCCAGG	21	1	0.0042	0	0	-	3		0.152093	1
TENT2KO_1	hsa-miR-1285-5p	ATCTCACTTTGTTGCCTAGG	20	1	0.0042	4	4	TAGG	1		0.152093	2
[truncated: 72,296 more rows]

## Sheet: TUT4KO
SAMPLE	MIRNA	SEQUENCE	LEN_READ	READS	RATIO	LEN_TRIM	LEN_TAIL	SEQ_TAIL	VAR_5P	MATCH	CPM	DISTANCE
TUT4KO_1	hsa-miR-1976	CCTCCTGCCCTCCTTGCTGTAG	22	42	0.42	0	2	AG	0		5.31081	2
TUT4KO_1	hsa-miR-1976	CCTCCTGCCCTCCTTGCTGTAGT	23	23	0.23	0	3	AGT	0		2.9083	3
TUT4KO_1	hsa-miR-1976	TCCTCCTGCCCTCCTTGCTGTAG	23	8	0.08	0	2	AG	1		1.01158	3
TUT4KO_1	hsa-miR-1976	TCCTGCCCTCCTTGCTGTAGT	21	8	0.08	0	3	AGT	2		1.01158	5
TUT4KO_1	hsa-miR-1976	CCTCCTGCCCTCCTTGCTGTAGA	23	5	0.05	0	3	AGA	0		0.63224	3
TUT4KO_1	hsa-miR-1976	TCCTCCTGCCCTCCTTGCTGTAGT	24	4	0.04	0	3	AGT	1		0.505792	4
TUT4KO_1	hsa-miR-1976	CTCCTGCCCTCCTTGCTGTAG	21	2	0.02	0	2	AG	1		0.252896	3
TUT4KO_1	hsa-miR-1976	CTCCTGCCCTCCTTGCTGTAGT	22	2	0.02	0	3	AGT	1		0.252896	4
TUT4KO_1	hsa-miR-1976	CCTCCTGCCCTCCTTGCTGTA	21	1	0.01	0	1	A	0		0.126448	1
TUT4KO_1	hsa-miR-1976	CTCCTGCCCTCCTTGCTGTAGA	22	1	0.01	0	3	AGA	1		0.126448	4
TUT4KO_1	hsa-miR-1976	CTCCTGCCCTCCTTGCTGTAGAA	23	1	0.01	0	4	AGAA	1		0.126448	5
TUT4KO_1	hsa-miR-1976	TCCTCCTGCCCTCCTTGCTGTAGA	24	1	0.01	0	3	AGA	1		0.126448	4
TUT4KO_1	hsa-miR-1976	TCCTGCCCTCCTTGCTGTAG	20	1	0.01	0	2	AG	2		0.126448	4
TUT4KO_1	hsa-miR-1976	TCCTGCCCTCCTTGCTGTAGTT	22	1	0.01	0	4	AGTT	2		0.126448	6
TUT4KO_1	hsa-miR-6864-5p	TTGAAGGGACAAGTCAGATATGCCA	25	2	0.6667	0	1	A	0		0.252896	1
TUT4KO_1	hsa-miR-6864-5p	TTGAAGGGACAAGTCAGATATGGCAT	26	1	0.3333	2	4	GCAT	0		0.126448	3
TUT4KO_1	hsa-miR-3065-3p	TCAGCACCAGGATATTGTTGGAG	23	452	0.4154	0	0	-	0		57.1545	0
TUT4KO_1	hsa-miR-3065-3p	TCAGCACCAGGATATTGTTGGA	22	232	0.2132	1	0	-	0		29.3359	1
TUT4KO_1	hsa-miR-3065-3p	TCAGCACCAGGATATTGTTGGAGT	24	223	0.205	0	1	T	0		28.1979	1
TUT4KO_1	hsa-miR-3065-3p	TCAGCACCAGGATATTGTTGGAGA	24	49	0.045	0	1	A	0		6.19595	1
TUT4KO_1	hsa-miR-3065-3p	TCAGCACCAGGATATTGTTGG	21	29	0.0267	2	0	-	0		3.66699	2
TUT4KO_1	hsa-miR-3065-3p	TCAGCACCAGGATATTGTTGGAA	23	21	0.0193	1	1	A	0		2.65541	1
TUT4KO_1	hsa-miR-3065-3p	ACAGCACCAGGATATTGTTGGAG	23	17	0.0156	0	0	-	1		2.14962	1
TUT4KO_1	hsa-miR-3065-3p	ACAGCACCAGGATATTGTTGGAGT	24	9	0.0083	0	1	T	1		1.13803	2
TUT4KO_1	hsa-miR-3065-3p	TCAGCACCAGGATATTGTTG	20	4	0.0037	3	0	-	0		0.505792	3
TUT4KO_1	hsa-miR-3065-3p	TCAGCACCAGGATATTGTTGGAAA	24	4	0.0037	1	2	AA	0		0.505792	2
TUT4KO_1	hsa-miR-3065-3p	TCAGCACCAGGATATTGTTGGT	22	3	0.0028	2	1	T	0		0.379344	2
TUT4KO_1	hsa-miR-3065-3p	ACAGCACCAGGATATTGTTGGA	22	3	0.0028	1	0	-	1		0.379344	2
TUT4KO_1	hsa-miR-3065-3p	ACAGCACCAGGATATTGTTGGAGA	24	3	0.0028	0	1	A	1		0.379344	2
TUT4KO_1	hsa-miR-3065-3p	TCAGCACCAGGATATTGTTGGAGTT	25	2	0.0018	0	2	TT	0		0.252896	2
TUT4KO_1	hsa-miR-3065-3p	TCAGCACCAGGATATTGTTGGAGTA	25	2	0.0018	0	2	TA	0		0.252896	2
TUT4KO_1	hsa-miR-3065-3p	ACAGCACCAGGATATTGATGGA	22	2	0.0018	6	5	ATGGA	1		0.252896	3
TUT4KO_1	hsa-miR-3065-3p	GCAGCACCAGGATATTGTTGGAGT	24	2	0.0018	0	1	T	1		0.252896	2
TUT4KO_1	hsa-miR-3065-3p	TCAGCACCAGGATATTGATGGA	22	1	0.0009	6	5	ATGGA	0		0.126448	2
TUT4KO_1	hsa-miR-3065-3p	TCAGCACCAGGATATTGTTGGAGAA	25	1	0.0009	0	2	AA	0		0.126448	2
TUT4KO_1	hsa-miR-3065-3p	TGAGCACCAGGATATTGTTGGAG	23	1	0.0009	0	0	-	2		0.126448	1
TUT4KO_1	hsa-miR-3065-3p	TCGGCACCAGGATATTGTTGGAGT	24	1	0.0009	0	1	T	3		0.126448	2
TUT4KO_1	hsa-miR-3065-3p	TCGGCACCAGGATATTGTTGGAG	23	1	0.0009	0	0	-	3		0.126448	1
TUT4KO_1	hsa-miR-3065-3p	TCAGCACCAGGATATTGTTGTT	22	1	0.0009	3	2	TT	0		0.126448	3
TUT4KO_1	hsa-miR-3065-3p	TCAGCACCAGGATATTGTTGT	21	1	0.0009	3	1	T	0		0.126448	3
TUT4KO_1	hsa-miR-3065-3p	ACAGCACCAGGATATTGTT	19	1	0.0009	4	0	-	1		0.126448	5
TUT4KO_1	hsa-miR-3065-3p	TCAGCACCAGGATATTGTTGGAT	23	1	0.0009	1	1	T	0		0.126448	1
TUT4KO_1	hsa-miR-3065-3p	ACAGCACCAGGATATTGTTGCA	22	1	0.0009	3	2	CA	1		0.126448	3
TUT4KO_1	hsa-miR-3065-3p	TCAGCACCAGGATATTGTTGGAGTGA	26	1	0.0009	0	3	TGA	0		0.126448	3
TUT4KO_1	hsa-miR-3065-3p	ACAGCACCAGGATATTGTTGGAA	23	1	0.0009	1	1	A	1		0.126448	2
TUT4KO_1	hsa-miR-3065-3p	ACAGCACCAGGATATTGTTGGAGTA	25	1	0.0009	0	2	TA	1		0.126448	3
TUT4KO_1	hsa-miR-3065-3p	TCAGCACCAGGATATTGTTGGAGG	24	1	0.0009	0	1	G	0		0.126448	1
TUT4KO_1	hsa-miR-3065-3p	TCAGCACCAGGATATTGTTGGAGAT	25	1	0.0009	0	2	AT	0		0.126448	2
TUT4KO_1	hsa-miR-3065-3p	AGCACCAGGATATTGTTGGAG	21	1	0.0009	0	0	-	2		0.126448	2
TUT4KO_1	hsa-miR-3065-3p	TCAGCACCAGGATATTGATGGAG	23	1	0.0009	6	6	ATGGAG	0		0.126448	1
TUT4KO_1	hsa-miR-3065-3p	CAGCACCAGGATATTGTTGGAG	22	1	0.0009	0	0	-	1		0.126448	1
TUT4KO_1	hsa-miR-3065-3p	TCAGCACCAGGATATTGTTGGAC	23	1	0.0009	1	1	C	0		0.126448	1
TUT4KO_1	hsa-miR-3065-3p	CAGCACCAGGATATTGTTGGAGT	23	1	0.0009	0	1	T	1		0.126448	2
TUT4KO_1	hsa-miR-3065-3p	TCAACACCAGGATATTGTTGGAGT	24	1	0.0009	0	1	T	4		0.126448	2
TUT4KO_1	hsa-miR-3065-3p	TCACCACCAGGATATTGTTGGAG	23	1	0.0009	0	0	-	4		0.126448	1
TUT4KO_1	hsa-miR-3065-3p	TCAGCACCAGGATATTGTTGAAG	23	1	0.0009	3	3	AAG	0		0.126448	1
TUT4KO_1	hsa-miR-3065-3p	ACAGCACCAGGATATTGATGGAGT	24	1	0.0009	6	7	ATGGAGT	1		0.126448	3
TUT4KO_1	hsa-miR-3065-3p	TCAGCACCAGGATATTGTTCGAG	23	1	0.0009	4	4	CGAG	0		0.126448	1
TUT4KO_1	hsa-miR-3065-3p	TCAGCACCAGGATATTGTT	19	1	0.0009	4	0	-	0		0.126448	4
TUT4KO_1	hsa-miR-3065-3p	TCAGCACCAGGATATTGTCGGA	22	1	0.0009	5	4	CGGA	0		0.126448	2
TUT4KO_1	hsa-miR-3065-3p	TCAGCACCAGGATATTGGTGGA	22	1	0.0009	6	5	GTGGA	0		0.126448	2
TUT4KO_1	hsa-miR-3065-3p	TCAGCACCAGGATATTGCTGGAGT	24	1	0.0009	6	7	CTGGAGT	0		0.126448	2
TUT4KO_1	hsa-miR-3065-3p	TCAGCACCAGGATATTGCTGGAG	23	1	0.0009	6	6	CTGGAG	0		0.126448	1
TUT4KO_1	hsa-miR-3065-3p	TTAGCACCAGGATATTGTTGGAG	23	1	0.0009	0	0	-	2		0.126448	1
TUT4KO_1	hsa-miR-4778-3p	TCTTCTTCCTTTGCAGAGTTGA	22	9	0.5	0	0	-	0		1.13803	0
TUT4KO_1	hsa-miR-4778-3p	TCTTCTTCCTTTGCAGAGTTG	21	5	0.2778	1	0	-	0		0.63224	1
TUT4KO_1	hsa-miR-4778-3p	TTCTTCCTTTGCAGAGTTGAAT	22	3	0.1667	0	2	AT	2		0.379344	4
TUT4KO_1	hsa-miR-4778-3p	TTCTTCCTTTGCAGAGTTGA	20	1	0.0556	0	0	-	2		0.126448	2
TUT4KO_1	hsa-miR-15a-3p	CAGGCCATATTGTGCTGCCTCA	22	6	0.75	0	0	-	0		0.758688	0
TUT4KO_1	hsa-miR-15a-3p	CAGGCCATATTGTGCTGCCTCAA	23	1	0.125	0	1	A	0		0.126448	1
TUT4KO_1	hsa-miR-15a-3p	CAGGCCATATTGTGCTGCCTCAG	23	1	0.125	0	1	G	0		0.126448	1
TUT4KO_1	hsa-miR-1914-3p	AGGAGGGGTCCCGCACTGGGAG	22	59	0.2935	1	0	-	1		7.46043	2
TUT4KO_1	hsa-miR-1914-3p	AGGAGGGGTCCCGCACTGGGAGT	23	23	0.1144	1	1	T	1		2.9083	2
TUT4KO_1	hsa-miR-1914-3p	AGGAGGGGTCCCGCACTGGGAGG	23	14	0.0697	0	0	-	1		1.77027	1
TUT4KO_1	hsa-miR-1914-3p	AGGAGGGGTCCCGCACTGGGAGA	23	12	0.0597	1	1	A	1		1.51738	2
TUT4KO_1	hsa-miR-1914-3p	GGAGGGGTCCCGCACTGGGAG	21	11	0.0547	1	0	-	0		1.39093	1
TUT4KO_1	hsa-miR-1914-3p	AGGAGGGGTCCCGCACTGG	19	11	0.0547	4	0	-	1		1.39093	5
TUT4KO_1	hsa-miR-1914-3p	GGAGGGGTCCCGCACTGGGAGG	22	9	0.0448	0	0	-	0		1.13803	0
TUT4KO_1	hsa-miR-1914-3p	GAGGGGTCCCGCACTGGGAGG	21	8	0.0398	0	0	-	1		1.01158	1
TUT4KO_1	hsa-miR-1914-3p	AGGAGGGGTCCCGCACTGGGAA	22	7	0.0348	2	1	A	1		0.885136	3
TUT4KO_1	hsa-miR-1914-3p	AGGAGGGGTCCCGCACTGGGA	21	6	0.0299	2	0	-	1		0.758688	3
TUT4KO_1	hsa-miR-1914-3p	GAGGGGTCCCGCACTGGGAG	20	5	0.0249	1	0	-	1		0.63224	2
TUT4KO_1	hsa-miR-1914-3p	GGAGGGGTCCCGCACTGGGAGA	22	4	0.0199	1	1	A	0		0.505792	1
TUT4KO_1	hsa-miR-1914-3p	AGGAGGGGTCCCGCACTGGG	20	4	0.0199	3	0	-	1		0.505792	4
TUT4KO_1	hsa-miR-1914-3p	AGGAGGGGTCCCGCACTGGGAGGT	24	3	0.0149	0	1	T	1		0.379344	2
TUT4KO_1	hsa-miR-1914-3p	AGGAGGGGTCCCGCACTGGGAGTA	24	3	0.0149	1	2	TA	1		0.379344	3
TUT4KO_1	hsa-miR-1914-3p	AGGAGGGGTCCCGCACTGGGAAA	23	2	0.01	2	2	AA	1		0.252896	3
TUT4KO_1	hsa-miR-1914-3p	AGGAGGGGTCCCGCACTGGGAGAA	24	2	0.01	1	2	AA	1		0.252896	3
TUT4KO_1	hsa-miR-1914-3p	GGAGGGGTCCCGCACTGGGAGT	22	2	0.01	1	1	T	0		0.252896	1
TUT4KO_1	hsa-miR-1914-3p	AGGAGGGGTCCCGCACTGGGAT	22	2	0.01	2	1	T	1		0.252896	3
TUT4KO_1	hsa-miR-1914-3p	AGGAGGGGTCCCGCACTGGGAAAAT	25	1	0.005	2	4	AAAT	1		0.126448	5
TUT4KO_1	hsa-miR-1914-3p	GAGGGGTCCCGCACTGGGAGT	21	1	0.005	1	1	T	1		0.126448	2
TUT4KO_1	hsa-miR-1914-3p	CAGGAGGGGTCCCGCACTGGGAGTA	25	1	0.005	1	2	TA	2		0.126448	4
TUT4KO_1	hsa-miR-1914-3p	GGAGGGGTCCCGCACTGGGAGGA	23	1	0.005	0	1	A	0		0.126448	1
TUT4KO_1	hsa-miR-1914-3p	AGGAGGGGTCCCGCACTGGGAGTTAG	26	1	0.005	1	4	TTAG	1		0.126448	4
TUT4KO_1	hsa-miR-1914-3p	CAGGAGGGGTCCCGCACTGGGAGT	24	1	0.005	1	1	T	2		0.126448	3
TUT4KO_1	hsa-miR-1914-3p	AGGAGGGGTCCCGCACTGGGAGTTT	25	1	0.005	1	3	TTT	1		0.126448	4
TUT4KO_1	hsa-miR-1914-3p	AGGAGGGGTCCCGCACTGGGAAT	23	1	0.005	2	2	AT	1		0.126448	3
TUT4KO_1	hsa-miR-1914-3p	AGGAGGGGTCCCGCACTGGGAGTAAGT	27	1	0.005	1	5	TAAGT	1		0.126448	5
TUT4KO_1	hsa-miR-1914-3p	AGGAGGGGTCCCGCACTGGAA	21	1	0.005	4	2	AA	1		0.126448	4
TUT4KO_1	hsa-miR-1914-3p	AGGAGGGGTCCCGCACTGGGAGGTTT	26	1	0.005	0	3	TTT	1		0.126448	4
TUT4KO_1	hsa-miR-1914-3p	AGGAGGGGTCCCGCACTGGGAGGTTCT	27	1	0.005	0	4	TTCT	1		0.126448	5
TUT4KO_1	hsa-miR-1914-3p	AGGAGGGGTCCCGCACTGGGAGGATT	26	1	0.005	0	3	ATT	1		0.126448	4
TUT4KO_1	hsa-miR-1914-3p	GGGAGGGGTCCCGCACTGGGAG	22	1	0.005	1	0	-	1		0.126448	2
TUT4KO_1	hsa-miR-6873-3p	TCTCTCTGTCTTTCTCTCTCAG	22	45	0.2103	0	0	-	1		5.69016	1
TUT4KO_1	hsa-miR-6873-3p	TCTCTCTGTCTTTCTCTCTCAGA	23	25	0.1168	0	1	A	1		3.1612	2
TUT4KO_1	hsa-miR-6873-3p	TTCTCTCTGTCTTTCTCTCTCAG	23	22	0.1028	0	0	-	0		2.78186	0
TUT4KO_1	hsa-miR-6873-3p	TCTCTCTGTCTTTCTCTCTCAGT	23	19	0.0888	0	1	T	1		2.40251	2
TUT4KO_1	hsa-miR-6873-3p	TCTCTCTGTCTTTCTCTCTCA	21	18	0.0841	1	0	-	1		2.27606	2
TUT4KO_1	hsa-miR-6873-3p	TTCTCTCTGTCTTTCTCTCTCAGA	24	18	0.0841	0	1	A	0		2.27606	1
TUT4KO_1	hsa-miR-6873-3p	TTCTCTCTGTCTTTCTCTCT	20	15	0.0701	3	0	-	0		1.89672	3
TUT4KO_1	hsa-miR-6873-3p	TTCTCTCTGTCTTTCTCTCTCA	22	13	0.0607	1	0	-	0		1.64382	1
TUT4KO_1	hsa-miR-6873-3p	TCTCTCTGTCTTTCTCTCT	19	7	0.0327	3	0	-	1		0.885136	4
TUT4KO_1	hsa-miR-6873-3p	TTCTCTCTGTCTTTCTCTCTCAGT	24	6	0.028	0	1	T	0		0.758688	1
TUT4KO_1	hsa-miR-6873-3p	TTCTCTCTGTCTTTCTCTC	19	3	0.014	4	0	-	0		0.379344	4
TUT4KO_1	hsa-miR-6873-3p	TTCTCTCTGTCTTTCTCTCTCAT	23	2	0.0093	1	1	T	0		0.252896	1
TUT4KO_1	hsa-miR-6873-3p	TTCTCTCTGTCTTTCTCTCTCAAA	24	2	0.0093	1	2	AA	0		0.252896	2
TUT4KO_1	hsa-miR-6873-3p	TTCTCTCTGTCTTTCTCTCTCAA	23	2	0.0093	1	1	A	0		0.252896	1
TUT4KO_1	hsa-miR-6873-3p	TTCTCTCTGTCTTTCTCTCTC	21	2	0.0093	2	0	-	0		0.252896	2
TUT4KO_1	hsa-miR-6873-3p	TCTCTCTGTCTTTCTCTCTC	20	2	0.0093	2	0	-	1		0.252896	3
TUT4KO_1	hsa-miR-6873-3p	TTCTCTCTGTCTTTCTCTCTCAGAAAAA	28	1	0.0047	0	5	AAAAA	0		0.126448	5
TUT4KO_1	hsa-miR-6873-3p	TTCTCTCTGTCTTTCTCTCTCAGTA	25	1	0.0047	0	2	TA	0		0.126448	2
TUT4KO_1	hsa-miR-6873-3p	TTCTCTCTGTCTTTCTCTCTCAGAAAAT	28	1	0.0047	0	5	AAAAT	0		0.126448	5
TUT4KO_1	hsa-miR-6873-3p	ACTCTCTGTCTTTCTCTCTCAGA	23	1	0.0047	0	1	A	2		0.126448	3
TUT4KO_1	hsa-miR-6873-3p	TTCTCTCTGTCTTTCTCTAG	20	1	0.0047	5	2	AG	0		0.126448	3
TUT4KO_1	hsa-miR-6873-3p	ATCTCTCTGTCTTTCTCACT	20	1	0.0047	6	3	ACT	1		0.126448	5
TUT4KO_1	hsa-miR-6873-3p	TCTCTCTGTCTTTCTCTCTCGG	22	1	0.0047	2	2	GG	1		0.126448	2
TUT4KO_1	hsa-miR-6873-3p	TCTCTCTGTCTTTCTCTCTCAT	22	1	0.0047	1	1	T	1		0.126448	2
TUT4KO_1	hsa-miR-6873-3p	TCTCTCTGTCTTTCTCTCTCAGGA	24	1	0.0047	0	2	GA	1		0.126448	3
TUT4KO_1	hsa-miR-6873-3p	TCTCTCTGTCTTTCTCTCTCAGAT	24	1	0.0047	0	2	AT	1		0.126448	3
TUT4KO_1	hsa-miR-6873-3p	TCTCTCTGTCTTTCTCTCTCAGAA	24	1	0.0047	0	2	AA	1		0.126448	3
TUT4KO_1	hsa-miR-6873-3p	CTCTCTGTCTTTCTCTCTCAGT	22	1	0.0047	0	1	T	2		0.126448	3
TUT4KO_1	hsa-miR-6873-3p	TCTGTCTCTGTCTTTCTCTG	20	1	0.0047	5	1	G	4		0.126448	6
TUT4KO_1	hsa-miR-6841-5p	TAGGGTACTCAGAGCAAGTTGTG	23	1	0.5	0	1	G	0		0.126448	1
TUT4KO_1	hsa-miR-6841-5p	TAGGGTACTCAGAGCAAGTTGTGA	24	1	0.5	0	2	GA	0		0.126448	2
TUT4KO_1	hsa-miR-552-5p	TGTTTAACCTTTTGCCTGTTGG	22	14	0.9333	0	0	-	1		1.77027	1
TUT4KO_1	hsa-miR-552-5p	TGTTTAACCTTTTGCCTGTTGGT	23	1	0.0667	0	1	T	1		0.126448	2
TUT4KO_1	hsa-miR-4529-3p	ATTGGACTGCTGATGGCCTGTC	22	2	1	3	4	TGTC	0		0.252896	2
TUT4KO_1	hsa-miR-216b-3p	ACACACTTACCCGTAGAGATTCT	23	4	0.8	1	0	-	0		0.505792	1
TUT4KO_1	hsa-miR-216b-3p	CACACTTACCCGTAGAGATTCTA	23	1	0.2	0	0	-	1		0.126448	1
TUT4KO_1	hsa-miR-29b-1-5p	GCTGGTTTCATATGGTGGTTTAG	23	27	0.587	1	0	-	0		3.4141	1
TUT4KO_1	hsa-miR-29b-1-5p	GCTGGTTTCATATGGTGGTTTAGA	24	14	0.3043	0	0	-	0		1.77027	0
TUT4KO_1	hsa-miR-29b-1-5p	GCTGGTTTCATATGGTGGTTTAGG	24	2	0.0435	1	1	G	0		0.252896	1
TUT4KO_1	hsa-miR-29b-1-5p	CTGGTTTCATATGGTGGTTTAGA	23	1	0.0217	0	0	-	1		0.126448	1
TUT4KO_1	hsa-miR-29b-1-5p	GCTGCTTTCATATGGTGGTTTAG	23	1	0.0217	1	0	-	5		0.126448	2
TUT4KO_1	hsa-miR-29b-1-5p	GCTGGTTTCATATGGTGGTTT	21	1	0.0217	3	0	-	0		0.126448	3
TUT4KO_1	hsa-miR-32-5p	TATTGCACATTACTAAGTTGCA	22	177	0.3491	0	0	-	0		22.3813	0
TUT4KO_1	hsa-miR-32-5p	TATTGCACATTACTAAGTTG	20	166	0.3274	2	0	-	0		20.9904	2
TUT4KO_1	hsa-miR-32-5p	TATTGCACATTACTAAGTTGC	21	110	0.217	1	0	-	0		13.9093	1
TUT4KO_1	hsa-miR-32-5p	ATATTGCACATTACTAAGTTG	21	13	0.0256	2	0	-	1		1.64382	3
TUT4KO_1	hsa-miR-32-5p	TATTGCACATTACTAAGTTGCAT	23	8	0.0158	0	1	T	0		1.01158	1
TUT4KO_1	hsa-miR-32-5p	AATTGCACATTACTAAGTTG	20	6	0.0118	2	0	-	1		0.758688	3
TUT4KO_1	hsa-miR-32-5p	AATTGCACATTACTAAGTTGCA	22	5	0.0099	0	0	-	1		0.63224	1
TUT4KO_1	hsa-miR-32-5p	ATATTGCACATTACTAAGTTGCA	23	5	0.0099	0	0	-	1		0.63224	1
TUT4KO_1	hsa-miR-32-5p	TATTGCACATTACTAAGTT	19	5	0.0099	3	0	-	0		0.63224	3
TUT4KO_1	hsa-miR-32-5p	AATTGCACATTACTAAGTTGC	21	4	0.0079	1	0	-	1		0.505792	2
TUT4KO_1	hsa-miR-32-5p	ATATTGCACATTACTAAGTTGC	22	3	0.0059	1	0	-	1		0.379344	2
TUT4KO_1	hsa-miR-32-5p	AATTGCACATTACTAAGTTTCA	22	1	0.002	3	3	TCA	1		0.126448	2
TUT4KO_1	hsa-miR-32-5p	ATTGCACATTACTAAGTTGAA	21	1	0.002	2	2	AA	1		0.126448	2
TUT4KO_1	hsa-miR-32-5p	TGTTGCACATTACTAAGTTG	20	1	0.002	2	0	-	2		0.126448	3
TUT4KO_1	hsa-miR-32-5p	TGTTGCACATTACTAAGTTGC	21	1	0.002	1	0	-	2		0.126448	2
TUT4KO_1	hsa-miR-32-5p	TTTTGCACATTACTAAGTTGCA	22	1	0.002	0	0	-	2		0.126448	1
TUT4KO_1	hsa-miR-3184-3p	AGTCTCGCTCTCTGCCCCTCATT	23	1	1	0	2	TT	2		0.126448	4
TUT4KO_1	hsa-miR-1283-1-2	CTACAAAGGAAAGCGCTTTCTG	22	1	0.5	0	1	G	1		0.126448	2
TUT4KO_1	hsa-miR-1283-1-2	CTACAAAGGAAAGCGCTTTCTGT	23	1	0.5	0	2	GT	1		0.126448	3
TUT4KO_1	hsa-miR-5587-5p	ATGGTCACCTCCGGGACTCA	20	3	0.3	0	2	CA	0		0.379344	2
TUT4KO_1	hsa-miR-5587-5p	ATGGTCACCTCCGGGACTCT	20	2	0.2	0	2	CT	0		0.252896	2
TUT4KO_1	hsa-miR-5587-5p	CAATGGTCACCTCCGGGACTC	21	2	0.2	0	1	C	2		0.252896	3
TUT4KO_1	hsa-miR-5587-5p	ATGGTCACCTCCGGGACTC	19	1	0.1	0	1	C	0		0.126448	1
TUT4KO_1	hsa-miR-5587-5p	ATGGTCACCTCCGGGACTCAGA	22	1	0.1	0	4	CAGA	0		0.126448	4
TUT4KO_1	hsa-miR-5587-5p	ATGGTCACCTCCGGGACTCTA	21	1	0.1	0	3	CTA	0		0.126448	3
TUT4KO_1	hsa-miR-4775	TTAATTTTTTGTTTCGGTCACT	22	62	0.8857	0	0	-	0		7.83977	0
TUT4KO_1	hsa-miR-4775	TAATTTTTTGTTTCGGTCACT	21	2	0.0286	0	0	-	1		0.252896	1
TUT4KO_1	hsa-miR-4775	TTAATTTTTTGTTTCGGTCAC	21	2	0.0286	1	0	-	0		0.252896	1
TUT4KO_1	hsa-miR-4775	ATAATTTTTTGTTTCGGTCACT	22	1	0.0143	0	0	-	1		0.126448	1
TUT4KO_1	hsa-miR-4775	TTAATTTTTTGTTTCGGTCACTA	23	1	0.0143	0	1	A	0		0.126448	1
TUT4KO_1	hsa-miR-4775	TTTAATTTTTTGTTTCGGTCAC	22	1	0.0143	1	0	-	1		0.126448	2
TUT4KO_1	hsa-miR-4775	TTTTAATTTTTTGTTTCGGTCA	22	1	0.0143	2	0	-	2		0.126448	4
TUT4KO_1	hsa-miR-33b-3p	CAGTGCCTCGGCAGTGCAGC	20	2	0.2857	2	0	-	0		0.252896	2
TUT4KO_1	hsa-miR-33b-3p	CAGTGCCTCGGCAGTGCAG	19	1	0.1429	3	0	-	0		0.126448	3
TUT4KO_1	hsa-miR-33b-3p	CAGTGCCTCGGCAGTGCAGCC	21	1	0.1429	1	0	-	0		0.126448	1
TUT4KO_1	hsa-miR-33b-3p	CAGTGCCTCGGCAGTGCAGCCA	22	1	0.1429	1	1	A	0		0.126448	1
TUT4KO_1	hsa-miR-33b-3p	CAGTGCCTCGGCAGTGCAGCCTTT	24	1	0.1429	1	3	TTT	0		0.126448	3
TUT4KO_1	hsa-miR-33b-3p	TGCAGTGCCTCGGCAGTGCAGC	22	1	0.1429	2	0	-	2		0.126448	4
TUT4KO_1	hsa-miR-542-5p	TCGGGGATCATCATGTCACGAGA	23	126	0.2704	0	0	-	0		15.9324	0
TUT4KO_1	hsa-miR-542-5p	TCGGGGATCATCATGTCACGA	21	117	0.2511	2	0	-	0		14.7944	2
TUT4KO_1	hsa-miR-542-5p	TCGGGGATCATCATGTCACGAG	22	63	0.1352	1	0	-	0		7.96622	1
TUT4KO_1	hsa-miR-542-5p	TCGGGGATCATCATGTCACG	20	59	0.1266	3	0	-	0		7.46043	3
TUT4KO_1	hsa-miR-542-5p	CTCGGGGATCATCATGTCACGA	22	31	0.0665	2	0	-	1		3.91989	3
TUT4KO_1	hsa-miR-542-5p	CTCGGGGATCATCATGTCACG	21	29	0.0622	3	0	-	1		3.66699	4
TUT4KO_1	hsa-miR-542-5p	CGGGGATCATCATGTCACGAGA	22	6	0.0129	0	0	-	1		0.758688	1
TUT4KO_1	hsa-miR-542-5p	TCGGGGATCATCATGTCAC	19	6	0.0129	4	0	-	0		0.758688	4
TUT4KO_1	hsa-miR-542-5p	TCGGGGATCATCATGTCACGAGT	23	4	0.0086	1	1	T	0		0.505792	1
TUT4KO_1	hsa-miR-542-5p	TCGGGGATCATCATGTCACGAGG	23	4	0.0086	1	1	G	0		0.505792	1
TUT4KO_1	hsa-miR-542-5p	ACGGGGATCATCATGTCACGAG	22	3	0.0064	1	0	-	1		0.379344	2
TUT4KO_1	hsa-miR-542-5p	ACGGGGATCATCATGTCACGAGA	23	3	0.0064	0	0	-	1		0.379344	1
TUT4KO_1	hsa-miR-542-5p	ACGGGGATCATCATGTCACGA	21	2	0.0043	2	0	-	1		0.252896	3
TUT4KO_1	hsa-miR-542-5p	CTCGGGGATCATCATGTCAC	20	2	0.0043	4	0	-	1		0.252896	5
TUT4KO_1	hsa-miR-542-5p	ACGGGGATCATCATGTCACG	20	2	0.0043	3	0	-	1		0.252896	4
TUT4KO_1	hsa-miR-542-5p	TCTCGGGGATCATCATGTCACA	22	1	0.0021	4	1	A	2		0.126448	5
TUT4KO_1	hsa-miR-542-5p	TCTCGGGGATCATCATGTCAC	21	1	0.0021	4	0	-	2		0.126448	6
TUT4KO_1	hsa-miR-542-5p	TCGGGGATCATCATGTCGCG	20	1	0.0021	6	3	GCG	0		0.126448	4
TUT4KO_1	hsa-miR-542-5p	TCGGGGATCATCATGTCGCGAGA	23	1	0.0021	6	6	GCGAGA	0		0.126448	1
TUT4KO_1	hsa-miR-542-5p	ACGGGGATCATCATGTCAC	19	1	0.0021	4	0	-	1		0.126448	5
TUT4KO_1	hsa-miR-542-5p	TCGGGGATCATCATGTCACTA	21	1	0.0021	4	2	TA	0		0.126448	3
TUT4KO_1	hsa-miR-542-5p	TCGGGGATCATCATGTCACAAGA	23	1	0.0021	4	4	AAGA	0		0.126448	1
TUT4KO_1	hsa-miR-542-5p	CTCGGGGATCATCATGTCACGAA	23	1	0.0021	2	1	A	1		0.126448	2
TUT4KO_1	hsa-miR-542-5p	TCTCGGGGATCATCATGTCACG	22	1	0.0021	3	0	-	2		0.126448	5
TUT4KO_1	hsa-miR-96-3p	CAATCATGTGCAGTGCCAATAT	22	5	0.7143	1	0	-	1		0.63224	2
TUT4KO_1	hsa-miR-96-3p	CAATCATGTGCAGTGCCAAT	20	1	0.1429	3	0	-	1		0.126448	4
TUT4KO_1	hsa-miR-96-3p	CAATCATGTGCAGTGCCAATA	21	1	0.1429	2	0	-	1		0.126448	3
TUT4KO_1	hsa-miR-105-5p-1-2	TCAAATGCTCAGACTCCTGTGGT	23	5	0.5556	0	0	-	0		0.63224	0
TUT4KO_1	hsa-miR-105-5p-1-2	ACAAATGCTCAGACTCCTGTGG	22	1	0.1111	1	0	-	1		0.126448	2
TUT4KO_1	hsa-miR-105-5p-1-2	CAAATGCTCAGACTCCTGTGGTA	23	1	0.1111	0	1	A	1		0.126448	2
TUT4KO_1	hsa-miR-105-5p-1-2	TCAAATGCTCAGACTCCTGTGG	22	1	0.1111	1	0	-	0		0.126448	1
TUT4KO_1	hsa-miR-105-5p-1-2	TCAAATGCTCAGACTCCTGTGGTG	24	1	0.1111	0	1	G	0		0.126448	1
TUT4KO_1	hsa-miR-5004-3p	CTTGGATTTTCCTGGGCCTCAGTT	24	1	1	0	2	TT	0		0.126448	2
TUT4KO_1	hsa-miR-4482-5p	AACCCAGTGGGCTATGGAAATG	22	1	1	0	0	-	0		0.126448	0
TUT4KO_1	hsa-miR-4497	GGCTCCGGGACGGCTGGGA	19	243	0.7618	1	1	A	2		30.7269	3
TUT4KO_1	hsa-miR-4497	GGCTCCGGGACGGCTGGGAA	20	43	0.1348	1	2	AA	2		5.43726	4
TUT4KO_1	hsa-miR-4497	GCTCCGGGACGGCTGGGAA	19	22	0.069	1	2	AA	1		2.78186	3
TUT4KO_1	hsa-miR-4497	TGCTCCGGGACGGCTGGGA	19	3	0.0094	1	1	A	2		0.379344	3
TUT4KO_1	hsa-miR-4497	CTCCGGGACGGCTGGGAAGG	20	1	0.0031	1	4	AAGG	0		0.126448	4
TUT4KO_1	hsa-miR-4497	GGCTCCGGGACGGCTGGAA	19	1	0.0031	2	2	AA	2		0.126448	4
TUT4KO_1	hsa-miR-4497	GGCTCCGGGACGGCTGGGAAG	21	1	0.0031	1	3	AAG	2		0.126448	5
TUT4KO_1	hsa-miR-4497	GGCTCCGGGACGGCTGGGG	19	1	0.0031	1	1	G	2		0.126448	3
TUT4KO_1	hsa-miR-4497	GTCTCCGGGACGGCTGGGA	19	1	0.0031	1	1	A	2		0.126448	3
TUT4KO_1	hsa-miR-4497	TACTCCGGGACGGCTGGGA	19	1	0.0031	1	1	A	2		0.126448	3
TUT4KO_1	hsa-miR-4497	TCCGGGACGGCTGGGAAGG	19	1	0.0031	1	4	AAGG	1		0.126448	5
TUT4KO_1	hsa-miR-4497	TCCGGGACGGCTGGGAAGGCC	21	1	0.0031	1	6	AAGGCC	1		0.126448	6
TUT4KO_1	hsa-miR-514b-5p	ATCTCAAGAGGGAGGCAATCAT	22	1	0.5	0	0	-	1		0.126448	1
TUT4KO_1	hsa-miR-514b-5p	TTCTCAAGAGGGAGGCAATCA	21	1	0.5	1	0	-	0		0.126448	1
TUT4KO_1	hsa-miR-1244-1-2-3-4	ATAAGTAGTTGGTTTGTATGAGATGGA	27	1	1	2	1	A	2		0.126448	4
TUT4KO_1	hsa-miR-4498	TGGGCTGGCAGGGCAAGTGCTG	22	2	0.2857	0	0	-	0		0.252896	0
TUT4KO_1	hsa-miR-4498	GCTGGGCTGGCAGGGCAAGTGCT	23	1	0.1429	1	0	-	2		0.126448	3
TUT4KO_1	hsa-miR-4498	TGGGCTGGCAGGGCAAGTGCT	21	1	0.1429	1	0	-	0		0.126448	1
TUT4KO_1	hsa-miR-4498	TGGGCTGGCAGGGCAAGTGCTGAT	24	1	0.1429	0	2	AT	0		0.126448	2
TUT4KO_1	hsa-miR-4498	TGGGCTGGCAGGGCAAGTGCTGCAAT	26	1	0.1429	0	4	CAAT	0		0.126448	4
TUT4KO_1	hsa-miR-4498	TGGGCTGGCAGGGCAAGTGCTGCT	24	1	0.1429	0	2	CT	0		0.126448	2
TUT4KO_1	hsa-miR-4654	AGTGGGATCTGGAGGCATCTGGG	23	1	0.3333	0	1	G	1		0.126448	2
TUT4KO_1	hsa-miR-4654	TGTGGGATCTGGAGGCATCTGG	22	1	0.3333	0	0	-	0		0.126448	0
TUT4KO_1	hsa-miR-4654	TGTGGGATCTGGAGGCATCTGGGA	24	1	0.3333	0	2	GA	0		0.126448	2
TUT4KO_1	hsa-miR-4656	TGGGCTGAGGGCAGGAGGCCTGT	23	7	0.4375	0	0	-	0		0.885136	0
TUT4KO_1	hsa-miR-4656	TGGGCTGAGGGCAGGAGGCCT	21	2	0.125	2	0	-	0		0.252896	2
TUT4KO_1	hsa-miR-4656	TGGGCTGAGGGCAGGAGGCCTG	22	2	0.125	1	0	-	0		0.252896	1
TUT4KO_1	hsa-miR-4656	TGGGCTGAGGGCAGGAGGCCTGTT	24	2	0.125	0	1	T	0		0.252896	1
TUT4KO_1	hsa-miR-4656	TGGGCTGAGGGCAGGAGGCCAAG	23	1	0.0625	3	3	AAG	0		0.126448	3
TUT4KO_1	hsa-miR-4656	TGGGCTGAGGGCAGGAGGCCTGA	23	1	0.0625	1	1	A	0		0.126448	1
TUT4KO_1	hsa-miR-4656	TGGGCTGAGGGCAGGAGGCCTGTAT	25	1	0.0625	0	2	AT	0		0.126448	2
TUT4KO_1	hsa-miR-5683	TACAGATGCAGATTCTCTGACTTC	24	2	1	0	0	-	0		0.252896	0
TUT4KO_1	hsa-miR-6795-3p	ACCCCTCGTTTCTTCCCCCAGT	22	4	0.2353	0	1	T	0		0.505792	1
TUT4KO_1	hsa-miR-6795-3p	CCACCCCTCGTTTCTTCCCCCAGT	24	4	0.2353	0	1	T	2		0.505792	3
TUT4KO_1	hsa-miR-6795-3p	CCACCCCTCGTTTCTTCCCCCAG	23	3	0.1765	0	0	-	2		0.379344	2
TUT4KO_1	hsa-miR-6795-3p	ACCCCTCGTTTCTTCCCCCATT	22	2	0.1176	1	2	TT	0		0.252896	2
TUT4KO_1	hsa-miR-6795-3p	CACCCCTCGTTTCTTCCCCCAT	22	1	0.0588	1	1	T	1		0.126448	2
TUT4KO_1	hsa-miR-6795-3p	CCACCCCTCGTTTCTTCCCCCAA	23	1	0.0588	1	1	A	2		0.126448	3
TUT4KO_1	hsa-miR-6795-3p	CCACCCCTCGTTTCTTCCCCCAAAA	25	1	0.0588	1	3	AAA	2		0.126448	5
TUT4KO_1	hsa-miR-6795-3p	CCACCCCTCGTTTCTTCCCCCAGA	24	1	0.0588	0	1	A	2		0.126448	3
TUT4KO_1	hsa-miR-5706	TTCTGGATAACATGCTGAAGCT	22	2	1	0	0	-	0		0.252896	0
TUT4KO_1	hsa-miR-8072	CGGCGGGGAGGTAGGCAGA	19	1	0.3333	0	1	A	2		0.126448	3
TUT4KO_1	hsa-miR-8072	GCGGCGGGGAGGTAGGCAG	19	1	0.3333	0	0	-	1		0.126448	1
TUT4KO_1	hsa-miR-8072	GCGGCGGGGAGGTAGGCAGA	20	1	0.3333	0	1	A	1		0.126448	2
TUT4KO_1	hsa-miR-652-3p	AATGGCGCCACTAGGGTTGTG	21	1493	0.4835	0	0	-	0		188.787	0
TUT4KO_1	hsa-miR-652-3p	AATGGCGCCACTAGGGTTGTGT	22	778	0.2519	0	1	T	0		98.3765	1
TUT4KO_1	hsa-miR-652-3p	AATGGCGCCACTAGGGTTGTGA	22	228	0.0738	0	1	A	0		28.8301	1
TUT4KO_1	hsa-miR-652-3p	AATGGCGCCACTAGGGTTGTGC	22	188	0.0609	0	1	C	0		23.7722	1
TUT4KO_1	hsa-miR-652-3p	AATGGCGCCACTAGGGTTGT	20	141	0.0457	1	0	-	0		17.8292	1
TUT4KO_1	hsa-miR-652-3p	AATGGCGCCACTAGGGTTGTGG	22	40	0.013	0	1	G	0		5.05792	1
TUT4KO_1	hsa-miR-652-3p	AATGGCGCCACTAGGGTTGTT	21	23	0.0074	1	1	T	0		2.9083	1
TUT4KO_1	hsa-miR-652-3p	AATGGCGCCACTAGGGTTGTGTAG	24	15	0.0049	0	3	TAG	0		1.89672	3
TUT4KO_1	hsa-miR-652-3p	AATGGCGCCACTAGGGTTGTGTT	23	13	0.0042	0	2	TT	0		1.64382	2
TUT4KO_1	hsa-miR-652-3p	TGAATGGCGCCACTAGGGTTGTG	23	13	0.0042	0	0	-	2		1.64382	2
TUT4KO_1	hsa-miR-652-3p	AATGGCGCCACTAGGGTTGTTT	22	11	0.0036	1	2	TT	0		1.39093	2
TUT4KO_1	hsa-miR-652-3p	AATGGCGCCACTAGGGTTGTGAA	23	8	0.0026	0	2	AA	0		1.01158	2
TUT4KO_1	hsa-miR-652-3p	AATGGCGCCACTAGGGTTGTAG	22	7	0.0023	1	2	AG	0		0.885136	1
TUT4KO_1	hsa-miR-652-3p	AATGGCGCCACTAGGGTTGTGCT	23	7	0.0023	0	2	CT	0		0.885136	2
TUT4KO_1	hsa-miR-652-3p	AATGGCGCCACTAGGGTTG	19	6	0.0019	2	0	-	0		0.758688	2
TUT4KO_1	hsa-miR-652-3p	TGAATGGCGCCACTAGGGTTGTGA	24	6	0.0019	0	1	A	2		0.758688	3
TUT4KO_1	hsa-miR-652-3p	TGAATGGCGCCACTAGGGTTGTGT	24	5	0.0016	0	1	T	2		0.63224	3
TUT4KO_1	hsa-miR-652-3p	AATGGCGCCACTAGGGTTGTGTA	23	5	0.0016	0	2	TA	0		0.63224	2
TUT4KO_1	hsa-miR-652-3p	AATGGCGCCACTAGGGTTGTGAAA	24	4	0.0013	0	3	AAA	0		0.505792	3
TUT4KO_1	hsa-miR-652-3p	TGAATGGCGCCACTAGGGTTGTT	23	4	0.0013	1	1	T	2		0.505792	3
TUT4KO_1	hsa-miR-652-3p	AATGGCGCCACTAGGGTTGTGTTG	24	4	0.0013	0	3	TTG	0		0.505792	3
TUT4KO_1	hsa-miR-652-3p	AATGGCGCCACTAGGGTTGTA	21	3	0.001	1	1	A	0		0.379344	1
TUT4KO_1	hsa-miR-652-3p	GAATGGCGCCACTAGGGTTGTG	22	3	0.001	0	0	-	1		0.379344	1
TUT4KO_1	hsa-miR-652-3p	TGAATGGCGCCACTAGGGTTGT	22	3	0.001	1	0	-	2		0.379344	3
TUT4KO_1	hsa-miR-652-3p	ATGGCGCCACTAGGGTTGTGT	21	3	0.001	0	1	T	1		0.379344	2
TUT4KO_1	hsa-miR-652-3p	AATGGCGCCACTAGGGTTGCG	21	3	0.001	2	2	CG	0		0.379344	1
TUT4KO_1	hsa-miR-652-3p	AAAGGCGCCACTAGGGTTGTG	21	2	0.0006	0	0	-	3		0.252896	1
TUT4KO_1	hsa-miR-652-3p	AGTGGCGCCACTAGGGTTGTG	21	2	0.0006	0	0	-	2		0.252896	1
TUT4KO_1	hsa-miR-652-3p	AATGGCGCCACTAGGGTTGTGGA	23	2	0.0006	0	2	GA	0		0.252896	2
TUT4KO_1	hsa-miR-652-3p	AATGGCGCCACTAGGGTTGTGTTT	24	2	0.0006	0	3	TTT	0		0.252896	3
TUT4KO_1	hsa-miR-652-3p	GAATGGCGCCACTAGGGTTGT	21	2	0.0006	1	0	-	1		0.252896	2
TUT4KO_1	hsa-miR-652-3p	AATGGCGCCACTAGGGTCGTGT	22	2	0.0006	4	5	CGTGT	0		0.252896	2
TUT4KO_1	hsa-miR-652-3p	TGAATGGCGCCACTAGGGTTG	21	2	0.0006	2	0	-	2		0.252896	4
TUT4KO_1	hsa-miR-652-3p	GATGGCGCCACTAGGGTTGTG	21	2	0.0006	0	0	-	1		0.252896	1
TUT4KO_1	hsa-miR-652-3p	AATGGCGCCACTAGGGTTGGGT	22	2	0.0006	2	3	GGT	0		0.252896	2
TUT4KO_1	hsa-miR-652-3p	GGTGGCGCCACTAGGGTTGTG	21	2	0.0006	0	0	-	2		0.252896	2
TUT4KO_1	hsa-miR-652-3p	AATGGCGCCACTAGGGTTGAG	21	2	0.0006	2	2	AG	0		0.252896	1
TUT4KO_1	hsa-miR-652-3p	AATGGCGCCACTAGGGTTGTGAG	23	2	0.0006	0	2	AG	0		0.252896	2
TUT4KO_1	hsa-miR-652-3p	GGAATGGCGCCACTAGGGTTGTGT	24	1	0.0003	0	1	T	2		0.126448	3
TUT4KO_1	hsa-miR-652-3p	AGAATGGCGCCACTAGGGTTGTG	23	1	0.0003	0	0	-	2		0.126448	2
TUT4KO_1	hsa-miR-652-3p	TGAATGGCGCCACTAGGGTTGTGTAG	26	1	0.0003	0	3	TAG	2		0.126448	5
TUT4KO_1	hsa-miR-652-3p	AGAATGGCGCCACTAGGGTTGTT	23	1	0.0003	1	1	T	2		0.126448	3
TUT4KO_1	hsa-miR-652-3p	GGAATGGCGCCACTAGGGTTGTGC	24	1	0.0003	0	1	C	2		0.126448	3
TUT4KO_1	hsa-miR-652-3p	ATGGCGCCACTAGGGTTGTG	20	1	0.0003	0	0	-	1		0.126448	1
TUT4KO_1	hsa-miR-652-3p	ATGGCGCCACTAGGGTTGTGC	21	1	0.0003	0	1	C	1		0.126448	2
TUT4KO_1	hsa-miR-652-3p	GAATGGCGCCACTAGGGTTGTGT	23	1	0.0003	0	1	T	1		0.126448	2
TUT4KO_1	hsa-miR-652-3p	GATGGCGCCACTAGGGTTGT	20	1	0.0003	1	0	-	1		0.126448	2
TUT4KO_1	hsa-miR-652-3p	TGAATGGCGCCACTAGGGTTGTA	23	1	0.0003	1	1	A	2		0.126448	3
TUT4KO_1	hsa-miR-652-3p	AATGGCGCCACTAGGGTTGTTG	22	1	0.0003	1	2	TG	0		0.126448	1
TUT4KO_1	hsa-miR-652-3p	TGAATGGCGCCACTAGGGTTGTGG	24	1	0.0003	0	1	G	2		0.126448	3
TUT4KO_1	hsa-miR-652-3p	ATTGGCGCCACTAGGGTTGTGA	22	1	0.0003	0	1	A	2		0.126448	2
TUT4KO_1	hsa-miR-652-3p	CAATGGCGCCACTAGGGTTGTG	22	1	0.0003	0	0	-	1		0.126448	1
TUT4KO_1	hsa-miR-652-3p	GAATGGCGCCACTAGGGTTGTT	22	1	0.0003	1	1	T	1		0.126448	2
TUT4KO_1	hsa-miR-652-3p	CATGGCGCCACTAGGGTTGTG	21	1	0.0003	0	0	-	1		0.126448	1
TUT4KO_1	hsa-miR-652-3p	GAAATGGCGCCACTAGGGTTGTGA	24	1	0.0003	0	1	A	2		0.126448	3
TUT4KO_1	hsa-miR-652-3p	TGAATGGCGCCACTAGGGTTGTGAA	25	1	0.0003	0	2	AA	2		0.126448	4
TUT4KO_1	hsa-miR-652-3p	AAAGGCGCCACTAGGGATGTGA	22	1	0.0003	5	6	ATGTGA	3		0.126448	3
TUT4KO_1	hsa-miR-652-3p	AATGGCGCCACTAGGGTTGTTA	22	1	0.0003	1	2	TA	0		0.126448	2
TUT4KO_1	hsa-miR-652-3p	AATGGCGCCACTAGGGTTGTAA	22	1	0.0003	1	2	AA	0		0.126448	2
TUT4KO_1	hsa-miR-652-3p	AAATGGCGCCACTAGGGTTGT	21	1	0.0003	1	0	-	1		0.126448	2
TUT4KO_1	hsa-miR-652-3p	AACGGCGCCACTAGGGTTGTG	21	1	0.0003	0	0	-	3		0.126448	1
TUT4KO_1	hsa-miR-652-3p	AACGGCGCCACTAGGGTTGTGT	22	1	0.0003	0	1	T	3		0.126448	2
TUT4KO_1	hsa-miR-652-3p	AATGGCGCCACTAGGGATGTG	21	1	0.0003	5	5	ATGTG	0		0.126448	1
TUT4KO_1	hsa-miR-652-3p	AATGGCGCCACTAGGGCTGTG	21	1	0.0003	5	5	CTGTG	0		0.126448	1
TUT4KO_1	hsa-miR-652-3p	AATGGCGCCACTAGGGCTGTGG	22	1	0.0003	5	6	CTGTGG	0		0.126448	2
TUT4KO_1	hsa-miR-652-3p	AATGGCGCCACTAGGGGTGTG	21	1	0.0003	5	5	GTGTG	0		0.126448	1
TUT4KO_1	hsa-miR-652-3p	AATGGCGCCACTAGGGTAGACA	22	1	0.0003	4	5	AGACA	0		0.126448	4
TUT4KO_1	hsa-miR-652-3p	AATGGCGCCACTAGGGTAGTG	21	1	0.0003	4	4	AGTG	0		0.126448	1
TUT4KO_1	hsa-miR-652-3p	AATGGCGCCACTAGGGTAGTGTAG	24	1	0.0003	4	7	AGTGTAG	0		0.126448	3
TUT4KO_1	hsa-miR-652-3p	AATGGCGCCACTAGGGTTATGA	22	1	0.0003	3	4	ATGA	0		0.126448	2
TUT4KO_1	hsa-miR-652-3p	AATGGCGCCACTAGGGTTCTG	21	1	0.0003	3	3	CTG	0		0.126448	1
TUT4KO_1	hsa-miR-652-3p	AATGGCGCCACTAGGGTTGCGT	22	1	0.0003	2	3	CGT	0		0.126448	2
TUT4KO_1	hsa-miR-652-3p	AATGGCGCCACTAGGGTTGTC	21	1	0.0003	1	1	C	0		0.126448	1
TUT4KO_1	hsa-miR-652-3p	AATGGCGCCACTAGGGTTGTGTTGG	25	1	0.0003	0	4	TTGG	0		0.126448	4
TUT4KO_1	hsa-miR-652-3p	AATGGCGCCACTAGGGTTGTGAAT	24	1	0.0003	0	3	AAT	0		0.126448	3
TUT4KO_1	hsa-miR-652-3p	AATGGCGCCACTAGGGTTGTGAGT	24	1	0.0003	0	3	AGT	0		0.126448	3
TUT4KO_1	hsa-miR-652-3p	AATGGCGCCACTAGGGTTGTGAT	23	1	0.0003	0	2	AT	0		0.126448	2
TUT4KO_1	hsa-miR-652-3p	AATGGCGCCACTAGGGTTGTGCA	23	1	0.0003	0	2	CA	0		0.126448	2
TUT4KO_1	hsa-miR-652-3p	AATGGCGCCACTAGGGTTGTGCG	23	1	0.0003	0	2	CG	0		0.126448	2
TUT4KO_1	hsa-miR-652-3p	AATGGCGCCACTAGGGTTGTGCGG	24	1	0.0003	0	3	CGG	0		0.126448	3
TUT4KO_1	hsa-miR-652-3p	AATGGCGCCACTAGGGTTGTGCTA	24	1	0.0003	0	3	CTA	0		0.126448	3
TUT4KO_1	hsa-miR-652-3p	AATGGCGCCACTAGGGTTGTGCTAAG	26	1	0.0003	0	5	CTAAG	0		0.126448	5
TUT4KO_1	hsa-miR-652-3p	AATGGCGCCACTAGGGTTGTGTAGA	25	1	0.0003	0	4	TAGA	0		0.126448	4
TUT4KO_1	hsa-miR-652-3p	AATGGCGCCACTAGGGTTGTGTAT	24	1	0.0003	0	3	TAT	0		0.126448	3
TUT4KO_1	hsa-miR-652-3p	AATGGCGCCACTAGGGTTGTGTCT	24	1	0.0003	0	3	TCT	0		0.126448	3
TUT4KO_1	hsa-miR-652-3p	AATGGCGCCACTAGGGTTGTGTG	23	1	0.0003	0	2	TG	0		0.126448	2
TUT4KO_1	hsa-miR-652-3p	AATGGCGCCACTAGGGTTGTGTGA	24	1	0.0003	0	3	TGA	0		0.126448	3
TUT4KO_1	hsa-miR-652-3p	TGGCGCCACTAGGGTTGTGT	20	1	0.0003	0	1	T	2		0.126448	3
TUT4KO_1	hsa-miR-6815-5p	GTAGGTGGCGCCGGAGGAGTCAT	23	1	1	1	0	-	1		0.126448	2
TUT4KO_1	hsa-miR-218-5p-1-2	TTGTGCTTGATCTAACCGTGTG	22	95464	0.3577	4	5	GTGTG	0		12071.2	2
TUT4KO_1	hsa-miR-218-5p-1-2	TTGTGCTTGATCTAACCATGTG	22	83124	0.3114	0	1	G	0		10510.9	1
TUT4KO_1	hsa-miR-218-5p-1-2	TTGTGCTTGATCTAACCGTGT	21	49368	0.185	4	4	GTGT	0		6242.48	1
TUT4KO_1	hsa-miR-218-5p-1-2	TTGTGCTTGATCTAACCATGT	21	9036	0.0339	0	0	-	0		1142.58	0
TUT4KO_1	hsa-miR-218-5p-1-2	TTGTGCTTGATCTAACCGTGTGA	23	8720	0.0327	4	6	GTGTGA	0		1102.63	3
TUT4KO_1	hsa-miR-218-5p-1-2	TTGTGCTTGATCTAACCATGTGA	23	3556	0.0133	0	2	GA	0		449.649	2
TUT4KO_1	hsa-miR-218-5p-1-2	TTGTGCTTGATCTAACCGTGTGT	23	2444	0.0092	4	6	GTGTGT	0		309.039	3
TUT4KO_1	hsa-miR-218-5p-1-2	ATGTGCTTGATCTAACCGTGTG	22	1870	0.007	4	5	GTGTG	1		236.458	3
TUT4KO_1	hsa-miR-218-5p-1-2	ATGTGCTTGATCTAACCATGTG	22	1712	0.0064	0	1	G	1		216.479	2
TUT4KO_1	hsa-miR-218-5p-1-2	TTGTGCTTGATCTAACCATGTGT	23	1020	0.0038	0	2	GT	0		128.977	2
TUT4KO_1	hsa-miR-218-5p-1-2	ATGTGCTTGATCTAACCGTGT	21	1013	0.0038	4	4	GTGT	1		128.092	2
TUT4KO_1	hsa-miR-218-5p-1-2	TTGTGCTTGATCTAACCATGTGG	23	642	0.0024	0	2	GG	0		81.1796	2
TUT4KO_1	hsa-miR-218-5p-1-2	TGTGCTTGATCTAACCGTGTGG	22	582	0.0022	4	6	GTGTGG	1		73.5927	4
TUT4KO_1	hsa-miR-218-5p-1-2	TGTGCTTGATCTAACCATGTGG	22	576	0.0022	0	2	GG	1		72.834	3
TUT4KO_1	hsa-miR-218-5p-1-2	TTGTGCTTGATCTAACCGTG	20	498	0.0019	4	3	GTG	0		62.9711	2
TUT4KO_1	hsa-miR-218-5p-1-2	TGTGCTTGATCTAACCGTGT	20	384	0.0014	4	4	GTGT	1		48.556	2
TUT4KO_1	hsa-miR-218-5p-1-2	TTGTGCTTGATCTAACCATG	20	271	0.001	1	0	-	0		34.2674	1
TUT4KO_1	hsa-miR-218-5p-1-2	TTGTGCTTGATCTAACCGTGTGG	23	262	0.001	4	6	GTGTGG	0		33.1294	3
TUT4KO_1	hsa-miR-218-5p-1-2	TTGTGCTTGATCTAACCGTGTGAA	24	225	0.0008	4	7	GTGTGAA	0		28.4508	4
TUT4KO_1	hsa-miR-218-5p-1-2	ATGTGCTTGATCTAACCATGT	21	184	0.0007	0	0	-	1		23.2664	1
TUT4KO_1	hsa-miR-218-5p-1-2	TTGTGCTTGATCTAACCGTGTA	22	171	0.0006	4	5	GTGTA	0		21.6226	2
TUT4KO_1	hsa-miR-218-5p-1-2	ATGTGCTTGATCTAACCGTGTGA	23	165	0.0006	4	6	GTGTGA	1		20.8639	4
TUT4KO_1	hsa-miR-218-5p-1-2	TGTGCTTGATCTAACCATGTG	21	158	0.0006	0	1	G	1		19.9788	2
TUT4KO_1	hsa-miR-218-5p-1-2	TTGTGCTTGATCTAACCATGTGGTTG	26	146	0.0005	0	5	GGTTG	0		18.4614	5
TUT4KO_1	hsa-miR-218-5p-1-2	TTGTGCTTGATCTAACCATGTGGT	24	144	0.0005	0	3	GGT	0		18.2085	3
TUT4KO_1	hsa-miR-218-5p-1-2	CTGTGCTTGATCTAACCGTGTG	22	138	0.0005	4	5	GTGTG	1		17.4498	3
TUT4KO_1	hsa-miR-218-5p-1-2	TTGTGCTTGATCTAACCATGTGAA	24	130	0.0005	0	3	GAA	0		16.4382	3
TUT4KO_1	hsa-miR-218-5p-1-2	GTGTGCTTGATCTAACCGTGTG	22	127	0.0005	4	5	GTGTG	1		16.0589	3
TUT4KO_1	hsa-miR-218-5p-1-2	TTGTGCTTGATCTAACCTTGTG	22	122	0.0005	4	5	TTGTG	0		15.4267	2
TUT4KO_1	hsa-miR-218-5p-1-2	TGTGCTTGATCTAACCATGT	20	116	0.0004	0	0	-	1		14.668	1
TUT4KO_1	hsa-miR-218-5p-1-2	TTGTGCTTGATCTAACCGTGCG	22	113	0.0004	4	5	GTGCG	0		14.2886	3
TUT4KO_1	hsa-miR-218-5p-1-2	TTGTGCTTGATCTAACCATGTA	22	113	0.0004	0	1	A	0		14.2886	1
TUT4KO_1	hsa-miR-218-5p-1-2	TTGTGCTTGATCTAACCGT	19	111	0.0004	4	2	GT	0		14.0357	2
TUT4KO_1	hsa-miR-218-5p-1-2	TTGTGCTTGATCTAACCCTGTG	22	111	0.0004	4	5	CTGTG	0		14.0357	2
TUT4KO_1	hsa-miR-218-5p-1-2	TTGTGCTTGATCTAACAGTGTG	22	108	0.0004	5	6	AGTGTG	0		13.6564	3
TUT4KO_1	hsa-miR-218-5p-1-2	CTGTGCTTGATCTAACCATGTG	22	101	0.0004	0	1	G	1		12.7712	2
TUT4KO_1	hsa-miR-218-5p-1-2	TGTGCTTGATCTAACCGTGTG	21	97	0.0004	4	5	GTGTG	1		12.2655	3
TUT4KO_1	hsa-miR-218-5p-1-2	TTGTGCTTGATCTAACCGCGTG	22	94	0.0004	4	5	GCGTG	0		11.8861	3
TUT4KO_1	hsa-miR-218-5p-1-2	GTGTGCTTGATCTAACCATGTG	22	93	0.0003	0	1	G	1		11.7597	2
TUT4KO_1	hsa-miR-218-5p-1-2	ATGTGCTTGATCTAACCATGTGA	23	82	0.0003	0	2	GA	1		10.3687	3
TUT4KO_1	hsa-miR-218-5p-1-2	TCGTGCTTGATCTAACCATGTG	22	80	0.0003	0	1	G	2		10.1158	2
TUT4KO_1	hsa-miR-218-5p-1-2	TTGTGCTTGATCTAACCATGCG	22	80	0.0003	1	2	CG	0		10.1158	2
TUT4KO_1	hsa-miR-218-5p-1-2	TTGTGCTTGATCTAACCATGTGAG	24	69	0.0003	0	3	GAG	0		8.72491	3
TUT4KO_1	hsa-miR-218-5p-1-2	TTGTGCTTGATCTAACCGTGTT	22	69	0.0003	4	5	GTGTT	0		8.72491	2
TUT4KO_1	hsa-miR-218-5p-1-2	TCGTGCTTGATCTAACCGTGTG	22	66	0.0002	4	5	GTGTG	2		8.34557	3
TUT4KO_1	hsa-miR-218-5p-1-2	TTGTGCTTGATCTAACCATGTGGTT	25	64	0.0002	0	4	GGTT	0		8.09267	4
TUT4KO_1	hsa-miR-218-5p-1-2	CTGTGCTTGATCTAACCGTGT	21	62	0.0002	4	4	GTGT	1		7.83977	2
TUT4KO_1	hsa-miR-218-5p-1-2	TTGTGCTTGATCTAACAATGTG	22	62	0.0002	5	6	AATGTG	0		7.83977	2
TUT4KO_1	hsa-miR-218-5p-1-2	GTGTGCTTGATCTAACCGTGT	21	58	0.0002	4	4	GTGT	1		7.33398	2
TUT4KO_1	hsa-miR-218-5p-1-2	TTGTGCTTGATCTAACCGTGTAA	23	56	0.0002	4	6	GTGTAA	0		7.08109	3
TUT4KO_1	hsa-miR-218-5p-1-2	TTGTGCTTGATCTAACCGTGTGGT	24	55	0.0002	4	7	GTGTGGT	0		6.95464	4
TUT4KO_1	hsa-miR-218-5p-1-2	TGTGCTTGATCTAACCGTGTGGT	23	55	0.0002	4	7	GTGTGGT	1		6.95464	5
TUT4KO_1	hsa-miR-218-5p-1-2	TTGTGCTTGATCTAACCGCGT	21	54	0.0002	4	4	GCGT	0		6.82819	2
TUT4KO_1	hsa-miR-218-5p-1-2	TTGTGCTTGATCTAACTGTGTG	22	53	0.0002	5	6	TGTGTG	0		6.70174	3
TUT4KO_1	hsa-miR-218-5p-1-2	TTGTGCTTGATCTAACAGTGT	21	53	0.0002	5	5	AGTGT	0		6.70174	2
TUT4KO_1	hsa-miR-218-5p-1-2	TTGTGCTTGATCTAACCGTGTGAAA	25	52	0.0002	4	8	GTGTGAAA	0		6.57529	5
TUT4KO_1	hsa-miR-218-5p-1-2	TTGTGCTTGATCTAACCACGTG	22	50	0.0002	3	4	CGTG	0		6.3224	2
TUT4KO_1	hsa-miR-218-5p-1-2	TTGTGCTTGATCTAACCTTGT	21	48	0.0002	4	4	TTGT	0		6.0695	1
TUT4KO_1	hsa-miR-218-5p-1-2	ATGTGCTTGATCTAACCGTGTGT	23	47	0.0002	4	6	GTGTGT	1		5.94305	4
TUT4KO_1	hsa-miR-218-5p-1-2	TTGTGCTTGATCTAACCGTGTGAG	24	47	0.0002	4	7	GTGTGAG	0		5.94305	4
TUT4KO_1	hsa-miR-218-5p-1-2	TTATGCTTGATCTAACCATGTG	22	44	0.0002	0	1	G	3		5.56371	2
TUT4KO_1	hsa-miR-218-5p-1-2	TTGTGCTTGATCTAACCGTATG	22	43	0.0002	4	5	GTATG	0		5.43726	3
TUT4KO_1	hsa-miR-218-5p-1-2	TTGTGCTTGATCTAACCGAGTG	22	42	0.0002	4	5	GAGTG	0		5.31081	3
TUT4KO_1	hsa-miR-218-5p-1-2	TTGTGCTTGATCTAACCATATG	22	41	0.0002	2	3	ATG	0		5.18437	2
TUT4KO_1	hsa-miR-218-5p-1-2	TTGTGCTTGATCTAACCATGTAG	23	35	0.0001	0	2	AG	0		4.42568	2
TUT4KO_1	hsa-miR-218-5p-1-2	TTGTGCTTGATCTAACCAAGTG	22	34	0.0001	3	4	AGTG	0		4.29923	2
TUT4KO_1	hsa-miR-218-5p-1-2	TTATGCTTGATCTAACCGTGTG	22	33	0.0001	4	5	GTGTG	3		4.17278	3
TUT4KO_1	hsa-miR-218-5p-1-2	TCGTGCTTGATCTAACCGTGT	21	32	0.0001	4	4	GTGT	2		4.04634	2
TUT4KO_1	hsa-miR-218-5p-1-2	TTCTGCTTGATCTAACCATGTG	22	30	0.0001	0	1	G	3		3.79344	2
TUT4KO_1	hsa-miR-218-5p-1-2	TTGTGCTTGATCTAACCGTGC	21	29	0.0001	4	4	GTGC	0		3.66699	2
TUT4KO_1	hsa-miR-218-5p-1-2	TTCTGCTTGATCTAACCGTGTG	22	29	0.0001	4	5	GTGTG	3		3.66699	3
TUT4KO_1	hsa-miR-218-5p-1-2	TTGTGCTTGATCTAACCATGAG	22	29	0.0001	1	2	AG	0		3.66699	2
TUT4KO_1	hsa-miR-218-5p-1-2	TTGTGCTTGATCTAACTATGTG	22	28	0.0001	5	6	TATGTG	0		3.54054	2
TUT4KO_1	hsa-miR-218-5p-1-2	TTGTGCTTGATCTAACCGTGA	21	27	0.0001	4	4	GTGA	0		3.4141	2
TUT4KO_1	hsa-miR-218-5p-1-2	TTGTGCTTGATCTAACCGTGAG	22	26	0.0001	4	5	GTGAG	0		3.28765	3
TUT4KO_1	hsa-miR-218-5p-1-2	TTGTGCTTGATCTAACCGTAT	21	24	0.0001	4	4	GTAT	0		3.03475	2
TUT4KO_1	hsa-miR-218-5p-1-2	TTATGCTTGATCTAACCGTGT	21	24	0.0001	4	4	GTGT	3		3.03475	2
TUT4KO_1	hsa-miR-218-5p-1-2	TGTGCTTGATCTAACCATGTGGT	23	23	0.0001	0	3	GGT	1		2.9083	4
TUT4KO_1	hsa-miR-218-5p-1-2	ATCTGCTTGATCTAACCGTGTG	22	23	0.0001	4	5	GTGTG	3		2.9083	4
TUT4KO_1	hsa-miR-218-5p-1-2	TTGTGCTTGATCTAACCGTTTG	22	22	0.0001	4	5	GTTTG	0		2.78186	3
TUT4KO_1	hsa-miR-218-5p-1-2	CTTGTGCTTGATCTAACCGTGTG	23	21	0.0001	4	5	GTGTG	1		2.65541	3
TUT4KO_1	hsa-miR-218-5p-1-2	TTGTGCTTGATCTAACCATGTAA	23	21	0.0001	0	2	AA	0		2.65541	2
TUT4KO_1	hsa-miR-218-5p-1-2	TTTTGCTTGATCTAACCATGTG	22	21	0.0001	0	1	G	3		2.65541	2
TUT4KO_1	hsa-miR-218-5p-1-2	TTGTGCTTGATCTAACTGTGT	21	21	0.0001	5	5	TGTGT	0		2.65541	2
TUT4KO_1	hsa-miR-218-5p-1-2	TAGTGCTTGATCTAACCATGTG	22	20	0.0001	0	1	G	2		2.52896	2
TUT4KO_1	hsa-miR-218-5p-1-2	ATCTGCTTGATCTAACCATGTG	22	20	0.0001	0	1	G	3		2.52896	3
TUT4KO_1	hsa-miR-218-5p-1-2	TTGTGCTTGATCTAACCATGTGAAA	25	20	0.0001	0	4	GAAA	0		2.52896	4
TUT4KO_1	hsa-miR-218-5p-1-2	TTGTGCTTGATCTAACCAT	19	20	0.0001	2	0	-	0		2.52896	2
TUT4KO_1	hsa-miR-218-5p-1-2	TTGTGCTTGATCTAACCATGTGGA	24	20	0.0001	0	3	GGA	0		2.52896	3
TUT4KO_1	hsa-miR-218-5p-1-2	TAGTGCTTGATCTAACCGTGTG	22	20	0.0001	4	5	GTGTG	2		2.52896	3
TUT4KO_1	hsa-miR-218-5p-1-2	TTGTGCTTGATCTAACCGTGTGGTT	25	20	0.0001	4	8	GTGTGGTT	0		2.52896	5
TUT4KO_1	hsa-miR-218-5p-1-2	CTTGTGCTTGATCTAACCATGTG	23	19	0.0001	0	1	G	1		2.40251	2
TUT4KO_1	hsa-miR-218-5p-1-2	TTGTGCTTGATCTAACCGTGTGAAG	25	18	0.0001	4	8	GTGTGAAG	0		2.27606	5
TUT4KO_1	hsa-miR-218-5p-1-2	GGTTGTGCTTGATCTAACCATGTG	24	18	0.0001	0	1	G	2		2.27606	3
TUT4KO_1	hsa-miR-218-5p-1-2	TTGTGCTTGATCTAACCGTGTGC	23	17	0.0001	4	6	GTGTGC	0		2.14962	3
TUT4KO_1	hsa-miR-218-5p-1-2	TTGTGCTTGATCTAACCGTGTGAT	24	16	0.0001	4	7	GTGTGAT	0		2.02317	4
TUT4KO_1	hsa-miR-218-5p-1-2	TTGTGCTTGATCTAACCGTCTG	22	16	0.0001	4	5	GTCTG	0		2.02317	3
TUT4KO_1	hsa-miR-218-5p-1-2	TTCTGCTTGATCTAACCGTGT	21	16	0.0001	4	4	GTGT	3		2.02317	2
TUT4KO_1	hsa-miR-218-5p-1-2	ATTGTGCTTGATCTAACCATGTG	23	16	0.0001	0	1	G	1		2.02317	2
TUT4KO_1	hsa-miR-218-5p-1-2	TTGTGCTTGATCTAACAGTGTGA	23	15	0.0001	5	7	AGTGTGA	0		1.89672	4
TUT4KO_1	hsa-miR-218-5p-1-2	GTGTGCTTGATCTAACCATGT	21	15	0.0001	0	0	-	1		1.89672	1
TUT4KO_1	hsa-miR-218-5p-1-2	TTTTGCTTGATCTAACCGTGTG	22	15	0.0001	4	5	GTGTG	3		1.89672	3
TUT4KO_1	hsa-miR-218-5p-1-2	TTGTGCTTGATCTAACCATGTT	22	15	0.0001	0	1	T	0		1.89672	1
TUT4KO_1	hsa-miR-218-5p-1-2	TTGTGCTTGATCTAACCGAGT	21	15	0.0001	4	4	GAGT	0		1.89672	2
TUT4KO_1	hsa-miR-218-5p-1-2	TAGTGCTTGATCTAACCGTGT	21	15	0.0001	4	4	GTGT	2		1.89672	2
TUT4KO_1	hsa-miR-218-5p-1-2	TTGTGCTTGATCTAACCATGC	21	15	0.0001	1	1	C	0		1.89672	1
TUT4KO_1	hsa-miR-218-5p-1-2	TTGTGCTTGATCTAACCATGTGAT	24	14	0.0001	0	3	GAT	0		1.77027	3
TUT4KO_1	hsa-miR-218-5p-1-2	ATGTGCTTGATCTAACCGAGTG	22	14	0.0001	4	5	GAGTG	1		1.77027	4
TUT4KO_1	hsa-miR-218-5p-1-2	TTGTGCTTGATCTAACCGTCT	21	13	0	4	4	GTCT	0		1.64382	2
TUT4KO_1	hsa-miR-218-5p-1-2	GGTTGTGCTTGATCTAACCGTGTG	24	13	0	4	5	GTGTG	2		1.64382	4
TUT4KO_1	hsa-miR-218-5p-1-2	TTGTGCTTGATCTAACCATCTG	22	13	0	2	3	CTG	0		1.64382	2
TUT4KO_1	hsa-miR-218-5p-1-2	GTGCTTGATCTAACCATGTG	20	13	0	0	1	G	2		1.64382	3
TUT4KO_1	hsa-miR-218-5p-1-2	TTGTGCTTGATCTAACCGCGTGA	23	13	0	4	6	GCGTGA	0		1.64382	4
TUT4KO_1	hsa-miR-218-5p-1-2	TTGTGCTTGATCTAACCGTGTC	22	13	0	4	5	GTGTC	0		1.64382	2
TUT4KO_1	hsa-miR-218-5p-1-2	GTGCTTGATCTAACCGTGTG	20	12	0	4	5	GTGTG	2		1.51738	4
TUT4KO_1	hsa-miR-218-5p-1-2	CTGTGCTTGATCTAACCGTGTGA	23	12	0	4	6	GTGTGA	1		1.51738	4
TUT4KO_1	hsa-miR-218-5p-1-2	GTGCTTGATCTAACCGTGT	19	12	0	4	4	GTGT	2		1.51738	3
TUT4KO_1	hsa-miR-218-5p-1-2	TTTGCTTGATCTAACCGTGTG	21	12	0	4	5	GTGTG	3		1.51738	3
TUT4KO_1	hsa-miR-218-5p-1-2	ATGTGCTTGATCTAACCATGTGG	23	12	0	0	2	GG	1		1.51738	3
TUT4KO_1	hsa-miR-218-5p-1-2	AGTGCTTGATCTAACCATGTGG	22	12	0	0	2	GG	2		1.51738	4
TUT4KO_1	hsa-miR-218-5p-1-2	ATGTGCTTGATCTAACCATGTGT	23	11	0	0	2	GT	1		1.39093	3
TUT4KO_1	hsa-miR-218-5p-1-2	ATCTGCTTGATCTAACCGTGT	21	11	0	4	4	GTGT	3		1.39093	3
TUT4KO_1	hsa-miR-218-5p-1-2	TTGTGCTTGATCTAACCATGTGAAG	25	11	0	0	4	GAAG	0		1.39093	4
TUT4KO_1	hsa-miR-218-5p-1-2	GTGTGCTTGATCTAACCGTGTGA	23	10	0	4	6	GTGTGA	1		1.26448	4
TUT4KO_1	hsa-miR-218-5p-1-2	TTTGCTTGATCTAACCATGTG	21	10	0	0	1	G	3		1.26448	2
TUT4KO_1	hsa-miR-218-5p-1-2	TTTTGCTTGATCTAACCGTGT	21	10	0	4	4	GTGT	3		1.26448	2
TUT4KO_1	hsa-miR-218-5p-1-2	TGTGCTTGATCTAACCATGTGGTTG	25	10	0	0	5	GGTTG	1		1.26448	6
TUT4KO_1	hsa-miR-218-5p-1-2	TTGTGCTTGATCTAACCGTGTAG	23	10	0	4	6	GTGTAG	0		1.26448	3
TUT4KO_1	hsa-miR-218-5p-1-2	TTGTGCTTGATCTAACCATGTGGTTT	26	10	0	0	5	GGTTT	0		1.26448	5
TUT4KO_1	hsa-miR-218-5p-1-2	TTGTGCTTGATCTAACCATGGG	22	10	0	1	2	GG	0		1.26448	2
TUT4KO_1	hsa-miR-218-5p-1-2	TTGTGCTTGATCTAACAATGTGA	23	10	0	5	7	AATGTGA	0		1.26448	3
TUT4KO_1	hsa-miR-218-5p-1-2	ATGTGCTTGATCTAACCGAGT	21	10	0	4	4	GAGT	1		1.26448	3
TUT4KO_1	hsa-miR-218-5p-1-2	TGTGCTTGATCTAACCGTGTGA	22	10	0	4	6	GTGTGA	1		1.26448	4
TUT4KO_1	hsa-miR-218-5p-1-2	TTGTGCTTGATCTAACCCTGT	21	10	0	4	4	CTGT	0		1.26448	1
TUT4KO_1	hsa-miR-218-5p-1-2	TCGTGCTTGATCTAACCATGT	21	10	0	0	0	-	2		1.26448	1
TUT4KO_1	hsa-miR-218-5p-1-2	TTGTGCTTGATCTAACCGTTT	21	9	0	4	4	GTTT	0		1.13803	2
TUT4KO_1	hsa-miR-218-5p-1-2	TTGTGCTTGATCTAACCGGGTG	22	9	0	4	5	GGGTG	0		1.13803	3
TUT4KO_1	hsa-miR-218-5p-1-2	TTGTGCTTGATCTAACCATGTGC	23	9	0	0	2	GC	0		1.13803	2
TUT4KO_1	hsa-miR-218-5p-1-2	TTGTGCTTGATCTAACCATGTC	22	9	0	0	1	C	0		1.13803	1
TUT4KO_1	hsa-miR-218-5p-1-2	TTGTGCTTGATCTAACCATGTGAAT	25	9	0	0	4	GAAT	0		1.13803	4
TUT4KO_1	hsa-miR-218-5p-1-2	TTGTGCTTGATCTAACCGTGTGAAT	25	9	0	4	8	GTGTGAAT	0		1.13803	5
TUT4KO_1	hsa-miR-218-5p-1-2	ATTGTGCTTGATCTAACCGTGTG	23	9	0	4	5	GTGTG	1		1.13803	3
TUT4KO_1	hsa-miR-218-5p-1-2	TTGTGCTTGATCTAACCGTGTGTA	24	9	0	4	7	GTGTGTA	0		1.13803	4
TUT4KO_1	hsa-miR-218-5p-1-2	CTGTGCTTGATCTAACCATGT	21	9	0	0	0	-	1		1.13803	1
TUT4KO_1	hsa-miR-218-5p-1-2	TTGTGCTTGATCTAACCAGGTG	22	8	0	3	4	GGTG	0		1.01158	2
TUT4KO_1	hsa-miR-218-5p-1-2	TTGTGCTTGATCTAACGGTGTG	22	8	0	5	6	GGTGTG	0		1.01158	3
TUT4KO_1	hsa-miR-218-5p-1-2	GATTGTGCTTGATCTAACCATGTG	24	8	0	0	1	G	2		1.01158	3
TUT4KO_1	hsa-miR-218-5p-1-2	TTGTGCTTGATCTAACCACGT	21	8	0	3	3	CGT	0		1.01158	1
TUT4KO_1	hsa-miR-218-5p-1-2	CTTGTGCTTGATCTAACCGTGT	22	8	0	4	4	GTGT	1		1.01158	2
TUT4KO_1	hsa-miR-218-5p-1-2	TGTGCTTGATCTAACCGTG	19	8	0	4	3	GTG	1		1.01158	3
TUT4KO_1	hsa-miR-218-5p-1-2	TTGTGCTTGATCTAACATGTG	21	7	0	5	5	ATGTG	0		0.885136	2
TUT4KO_1	hsa-miR-218-5p-1-2	TTGTGCTTGATCTAACCATTTG	22	7	0	2	3	TTG	0		0.885136	2
TUT4KO_1	hsa-miR-218-5p-1-2	GGTTGTGCTTGATCTAACCGTGT	23	7	0	4	4	GTGT	2		0.885136	3
TUT4KO_1	hsa-miR-218-5p-1-2	TTGTGCTTGATCTAACCATAT	21	7	0	2	2	AT	0		0.885136	1
TUT4KO_1	hsa-miR-218-5p-1-2	ATGTGCTTGATCTAACCATG	20	7	0	1	0	-	1		0.885136	2
TUT4KO_1	hsa-miR-218-5p-1-2	TGTGCTTGATCTAACCGTGTGGTA	24	7	0	4	8	GTGTGGTA	1		0.885136	6
TUT4KO_1	hsa-miR-218-5p-1-2	TTGCTTGATCTAACCATGTG	20	7	0	0	1	G	3		0.885136	3
TUT4KO_1	hsa-miR-218-5p-1-2	TTGTGCTTGATCTAACAATGT	21	7	0	5	5	AATGT	0		0.885136	1
TUT4KO_1	hsa-miR-218-5p-1-2	TTATGCTTGATCTAACCGTGTGA	23	7	0	4	6	GTGTGA	3		0.885136	4
TUT4KO_1	hsa-miR-218-5p-1-2	TTGTGCTTGATCTAACTGTGTGA	23	7	0	5	7	TGTGTGA	0		0.885136	4
TUT4KO_1	hsa-miR-218-5p-1-2	ATGTGCTTGATCTAACCGTGTGAA	24	7	0	4	7	GTGTGAA	1		0.885136	5
TUT4KO_1	hsa-miR-218-5p-1-2	ATGTGCTTGATCTAACCGTG	20	7	0	4	3	GTG	1		0.885136	3
TUT4KO_1	hsa-miR-218-5p-1-2	TTGTGCTTGATCTAACCATGTGAAC	25	7	0	0	4	GAAC	0		0.885136	4
TUT4KO_1	hsa-miR-218-5p-1-2	TTGTGCTTGATCTAACCATGTGAC	24	6	0	0	3	GAC	0		0.758688	3
TUT4KO_1	hsa-miR-218-5p-1-2	AGTGCTTGATCTAACCGTGT	20	6	0	4	4	GTGT	2		0.758688	3
TUT4KO_1	hsa-miR-218-5p-1-2	ATCTGCTTGATCTAACCATGT	21	6	0	0	0	-	3		0.758688	2
TUT4KO_1	hsa-miR-218-5p-1-2	ATTTGCTTGATCTAACCATGTG	22	6	0	0	1	G	3		0.758688	3
TUT4KO_1	hsa-miR-218-5p-1-2	TGTGCTTGATCTAACCGTGTGGTT	24	6	0	4	8	GTGTGGTT	1		0.758688	6
TUT4KO_1	hsa-miR-218-5p-1-2	ATGTGCTTGATCTAACCGTGTC	22	6	0	4	5	GTGTC	1		0.758688	3
TUT4KO_1	hsa-miR-218-5p-1-2	TTGTGCTTGATCTAACCGTGTAT	23	6	0	4	6	GTGTAT	0		0.758688	3
TUT4KO_1	hsa-miR-218-5p-1-2	TTGTGCTTGATCTAACCGTGTGAGA	25	6	0	4	8	GTGTGAGA	0		0.758688	5
TUT4KO_1	hsa-miR-218-5p-1-2	ATGTGCTTGATCTAACCATGTC	22	6	0	0	1	C	1		0.758688	2
TUT4KO_1	hsa-miR-218-5p-1-2	TTGTGCTTGATCTAACCATGTGAGA	25	6	0	0	4	GAGA	0		0.758688	4
TUT4KO_1	hsa-miR-218-5p-1-2	TTGTGCTTGATCTAACCGTGGG	22	6	0	4	5	GTGGG	0		0.758688	3
TUT4KO_1	hsa-miR-218-5p-1-2	TTTGCTTGATCTAACCGTGT	20	6	0	4	4	GTGT	3		0.758688	2
TUT4KO_1	hsa-miR-218-5p-1-2	TCGTGCTTGATCTAACCGTGTGA	23	6	0	4	6	GTGTGA	2		0.758688	4
TUT4KO_1	hsa-miR-218-5p-1-2	GTGTGCTTGATCTAACCATGTGA	23	6	0	0	2	GA	1		0.758688	3
TUT4KO_1	hsa-miR-218-5p-1-2	ATGTGCTTGATCTAACCATCTG	22	5	0	2	3	CTG	1		0.63224	3
TUT4KO_1	hsa-miR-218-5p-1-2	ATCTGCTTGATCTAACCATGTGA	23	5	0	0	2	GA	3		0.63224	4
TUT4KO_1	hsa-miR-218-5p-1-2	AATTGTGCTTGATCTAACCGTGTG	24	5	0	4	5	GTGTG	2		0.63224	4
TUT4KO_1	hsa-miR-218-5p-1-2	TTGTGCTTGATCTAACCGTGTTT	23	5	0	4	6	GTGTTT	0		0.63224	3
TUT4KO_1	hsa-miR-218-5p-1-2	TTGTGCTTGATCTAACAGTGTGT	23	5	0	5	7	AGTGTGT	0		0.63224	4
TUT4KO_1	hsa-miR-218-5p-1-2	ATGTGCTTGATCTAACCCTGTG	22	5	0	4	5	CTGTG	1		0.63224	3
TUT4KO_1	hsa-miR-218-5p-1-2	TGGTGCTTGATCTAACCATGTG	22	5	0	0	1	G	2		0.63224	2
TUT4KO_1	hsa-miR-218-5p-1-2	TTGTGCTTGATCTAACCGTGTGGTA	25	5	0	4	8	GTGTGGTA	0		0.63224	5
TUT4KO_1	hsa-miR-218-5p-1-2	TTGTGCTTGATCTAACCCTGTGA	23	5	0	4	6	CTGTGA	0		0.63224	3
TUT4KO_1	hsa-miR-218-5p-1-2	AGTGCTTGATCTAACCGTGTGG	22	5	0	4	6	GTGTGG	2		0.63224	5
TUT4KO_1	hsa-miR-218-5p-1-2	TTCTGCTTGATCTAACCATGT	21	5	0	0	0	-	3		0.63224	1
TUT4KO_1	hsa-miR-218-5p-1-2	TTGTGCTTGATCTAACCGTGTGGA	24	5	0	4	7	GTGTGGA	0		0.63224	4
TUT4KO_1	hsa-miR-218-5p-1-2	TTGTGCTTGATCTAACCGTGTAAA	24	5	0	4	7	GTGTAAA	0		0.63224	4
TUT4KO_1	hsa-miR-218-5p-1-2	AATTGTGCTTGATCTAACCATGTG	24	5	0	0	1	G	2		0.63224	3
TUT4KO_1	hsa-miR-218-5p-1-2	ATGTGCTTGATCTAACCGTCT	21	5	0	4	4	GTCT	1		0.63224	3
TUT4KO_1	hsa-miR-218-5p-1-2	TTGTGCTTGATCTAACCATGA	21	5	0	1	1	A	0		0.63224	1
TUT4KO_1	hsa-miR-218-5p-1-2	ATCTGCTTGATCTAACCGTGTGA	23	5	0	4	6	GTGTGA	3		0.63224	5
TUT4KO_1	hsa-miR-218-5p-1-2	TTGTGCTTGATCTAACCTTGTGA	23	5	0	4	6	TTGTGA	0		0.63224	3
TUT4KO_1	hsa-miR-218-5p-1-2	AAGTGCTTGATCTAACCGTGTG	22	5	0	4	5	GTGTG	2		0.63224	4
TUT4KO_1	hsa-miR-218-5p-1-2	TTGTGCTTGATCTAACCGTGTGAC	24	4	0	4	7	GTGTGAC	0		0.505792	4
TUT4KO_1	hsa-miR-218-5p-1-2	TTGTGCTTGATCTAACCATGTGGTTA	26	4	0	0	5	GGTTA	0		0.505792	5
TUT4KO_1	hsa-miR-218-5p-1-2	TTGTGCTTGATCTAACCGTGTTA	23	4	0	4	6	GTGTTA	0		0.505792	3
TUT4KO_1	hsa-miR-218-5p-1-2	TTATGCTTGATCTAACCATGTGA	23	4	0	0	2	GA	3		0.505792	3
TUT4KO_1	hsa-miR-218-5p-1-2	TTATGCTTGATCTAACCATGT	21	4	0	0	0	-	3		0.505792	1
TUT4KO_1	hsa-miR-218-5p-1-2	TGTGCTTGATCTAACCATGTGGA	23	4	0	0	3	GGA	1		0.505792	4
TUT4KO_1	hsa-miR-218-5p-1-2	TGTTGTGCTTGATCTAACCGTGT	23	4	0	4	4	GTGT	2		0.505792	3
TUT4KO_1	hsa-miR-218-5p-1-2	ATGTGCTTGATCTAACCGTGTA	22	4	0	4	5	GTGTA	1		0.505792	3
TUT4KO_1	hsa-miR-218-5p-1-2	TTGCTTGATCTAACCGTGTG	20	4	0	4	5	GTGTG	3		0.505792	4
TUT4KO_1	hsa-miR-218-5p-1-2	TTGTGCTTGATCTAACCGGGT	21	4	0	4	4	GGGT	0		0.505792	2
TUT4KO_1	hsa-miR-218-5p-1-2	TTGCTTGATCTAACCGTGT	19	4	0	4	4	GTGT	3		0.505792	3
TUT4KO_1	hsa-miR-218-5p-1-2	TTGTGCTTGATCTAACCTGTG	21	4	0	4	4	TGTG	0		0.505792	2
TUT4KO_1	hsa-miR-218-5p-1-2	TTGTGCTTGATCTAACCATGTGTA	24	4	0	0	3	GTA	0		0.505792	3
TUT4KO_1	hsa-miR-218-5p-1-2	TTTTGCTTGATCTAACCATGT	21	4	0	0	0	-	3		0.505792	1
TUT4KO_1	hsa-miR-218-5p-1-2	TCTTGTGCTTGATCTAACCATGTG	24	4	0	0	1	G	2		0.505792	3
TUT4KO_1	hsa-miR-218-5p-1-2	AAGTGCTTGATCTAACCATGTG	22	4	0	0	1	G	2		0.505792	3
TUT4KO_1	hsa-miR-218-5p-1-2	TTGTGCTTGATCTAACCTTGTGT	23	4	0	4	6	TTGTGT	0		0.505792	3
TUT4KO_1	hsa-miR-218-5p-1-2	TTGTGCTTGATCTAACCATGCGT	23	4	0	1	3	CGT	0		0.505792	2
TUT4KO_1	hsa-miR-218-5p-1-2	ATTTGCTTGATCTAACCGTGTG	22	4	0	4	5	GTGTG	3		0.505792	4
TUT4KO_1	hsa-miR-218-5p-1-2	TTGTGCTTGATCTAACCATTT	21	4	0	2	2	TT	0		0.505792	1
TUT4KO_1	hsa-miR-218-5p-1-2	TTGTGCTTGATCTAACCGTGTGTAA	25	4	0	4	8	GTGTGTAA	0		0.505792	5
TUT4KO_1	hsa-miR-218-5p-1-2	GATTGTGCTTGATCTAACCGTGTG	24	4	0	4	5	GTGTG	2		0.505792	4
TUT4KO_1	hsa-miR-218-5p-1-2	TTGTGCTTGATCTAACCATGCGG	23	3	0	1	3	CGG	0		0.379344	3
TUT4KO_1	hsa-miR-218-5p-1-2	TTGTGCTTGATCTAACGATGTG	22	3	0	5	6	GATGTG	0		0.379344	2
TUT4KO_1	hsa-miR-218-5p-1-2	TTGTGCTTGATCTAACCGAGTGA	23	3	0	4	6	GAGTGA	0		0.379344	3
TUT4KO_1	hsa-miR-218-5p-1-2	TGTGCTTGATCTAACCGTGTGT	22	3	0	4	6	GTGTGT	1		0.379344	4
TUT4KO_1	hsa-miR-218-5p-1-2	ATGTGCTTGATCTAACCATTTG	22	3	0	2	3	TTG	1		0.379344	3
TUT4KO_1	hsa-miR-218-5p-1-2	TTGTGCTTGATCTAACCATGTGACA	25	3	0	0	4	GACA	0		0.379344	4
TUT4KO_1	hsa-miR-218-5p-1-2	CTGTGCTTGATCTAACCATGTGT	23	3	0	0	2	GT	1		0.379344	3
TUT4KO_1	hsa-miR-218-5p-1-2	TTGTGCTTGATCTAACCATCT	21	3	0	2	2	CT	0		0.379344	1
TUT4KO_1	hsa-miR-218-5p-1-2	ATGTGCTTGATCTAACCAAGTG	22	3	0	3	4	AGTG	1		0.379344	3
TUT4KO_1	hsa-miR-218-5p-1-2	CTGTGCTTGATCTAACCATGTGA	23	3	0	0	2	GA	1		0.379344	3
TUT4KO_1	hsa-miR-218-5p-1-2	TTCTGCTTGATCTAACCGTGTGA	23	3	0	4	6	GTGTGA	3		0.379344	4
TUT4KO_1	hsa-miR-218-5p-1-2	TTGTGCTTGATCTAACCCAGTG	22	3	0	4	5	CAGTG	0		0.379344	3
TUT4KO_1	hsa-miR-218-5p-1-2	TTGTGCTTGATCTAACCGTGCGT	23	3	0	4	6	GTGCGT	0		0.379344	3
TUT4KO_1	hsa-miR-218-5p-1-2	TTGTGCTTGATCTAACCATGG	21	3	0	1	1	G	0		0.379344	1
TUT4KO_1	hsa-miR-218-5p-1-2	TTGTGCTTGATCTAACCGTCTGA	23	3	0	4	6	GTCTGA	0		0.379344	4
TUT4KO_1	hsa-miR-218-5p-1-2	TAGTGCTTGATCTAACCATGT	21	3	0	0	0	-	2		0.379344	1
TUT4KO_1	hsa-miR-218-5p-1-2	ATTGTGCTTGATCTAACCGTGT	22	3	0	4	4	GTGT	1		0.379344	2
TUT4KO_1	hsa-miR-218-5p-1-2	TTGTGCTTGATCTAACCATGTGTAG	25	3	0	0	4	GTAG	0		0.379344	4
TUT4KO_1	hsa-miR-218-5p-1-2	ATGTGCTTGATCTAACCGTGTT	22	3	0	4	5	GTGTT	1		0.379344	3
TUT4KO_1	hsa-miR-218-5p-1-2	TCGTGCTTGATCTAACCATGTGA	23	3	0	0	2	GA	2		0.379344	3
TUT4KO_1	hsa-miR-218-5p-1-2	TTGTGCTTGATCTAACCGTGTGTT	24	3	0	4	7	GTGTGTT	0		0.379344	4
TUT4KO_1	hsa-miR-218-5p-1-2	TGTGCTTGATCTAACCATG	19	3	0	1	0	-	1		0.379344	2
TUT4KO_1	hsa-miR-218-5p-1-2	TTGTGCTTGATCTAACCGTATGA	23	3	0	4	6	GTATGA	0		0.379344	3
TUT4KO_1	hsa-miR-218-5p-1-2	TTGTGCTTGATCTAACCGTGAGA	23	3	0	4	6	GTGAGA	0		0.379344	4
TUT4KO_1	hsa-miR-218-5p-1-2	GGGTGCTTGATCTAACCGTGTG	22	3	0	4	5	GTGTG	2		0.379344	4
TUT4KO_1	hsa-miR-218-5p-1-2	ATTGTGCTTGATCTAACCGTGTGA	24	3	0	4	6	GTGTGA	1		0.379344	4
TUT4KO_1	hsa-miR-218-5p-1-2	ATGTGCTTGATCTAACCACGTG	22	2	0	3	4	CGTG	1		0.252896	3
TUT4KO_1	hsa-miR-218-5p-1-2	TTGTGCTTGATCTAACCATGTGGAA	25	2	0	0	4	GGAA	0		0.252896	4
TUT4KO_1	hsa-miR-218-5p-1-2	TTGTGCTTGATCTAACTATGT	21	2	0	5	5	TATGT	0		0.252896	1
TUT4KO_1	hsa-miR-218-5p-1-2	TTGTGCTTGATCTAACCATGTGAAAA	26	2	0	0	5	GAAAA	0		0.252896	5
TUT4KO_1	hsa-miR-218-5p-1-2	AGTGCTTGATCTAACCATGT	20	2	0	0	0	-	2		0.252896	2
TUT4KO_1	hsa-miR-218-5p-1-2	TTGTGCTTGATCTAACCAAGT	21	2	0	3	3	AGT	0		0.252896	1
TUT4KO_1	hsa-miR-218-5p-1-2	AGTGCTTGATCTAACCGTGTG	21	2	0	4	5	GTGTG	2		0.252896	4
TUT4KO_1	hsa-miR-218-5p-1-2	AGTGCTTGATCTAACCATGTG	21	2	0	0	1	G	2		0.252896	3
TUT4KO_1	hsa-miR-218-5p-1-2	TTATGCTTGATCTAACCGTGTGT	23	2	0	4	6	GTGTGT	3		0.252896	4
TUT4KO_1	hsa-miR-218-5p-1-2	TTCTGCTTGATCTAACCGTGTGT	23	2	0	4	6	GTGTGT	3		0.252896	4
TUT4KO_1	hsa-miR-218-5p-1-2	ATGTGCTTGATCTAACCATGAG	22	2	0	1	2	AG	1		0.252896	3
TUT4KO_1	hsa-miR-218-5p-1-2	TTGTGCTTGATCTAACCATATGA	23	2	0	2	4	ATGA	0		0.252896	3
TUT4KO_1	hsa-miR-218-5p-1-2	AATTGTGCTTGATCTAACCGTGTGA	25	2	0	4	6	GTGTGA	2		0.252896	5
TUT4KO_1	hsa-miR-218-5p-1-2	TTGTGCTTGATCTAACCATGTAGA	24	2	0	0	3	AGA	0		0.252896	3
TUT4KO_1	hsa-miR-218-5p-1-2	TTGTGCTTGATCTAACCATGTGTT	24	2	0	0	3	GTT	0		0.252896	3
TUT4KO_1	hsa-miR-218-5p-1-2	TTGTGCTTGATCTAACCATGTGTAA	25	2	0	0	4	GTAA	0		0.252896	4
TUT4KO_1	hsa-miR-218-5p-1-2	ACGTGCTTGATCTAACCGTGTG	22	2	0	4	5	GTGTG	2		0.252896	4
TUT4KO_1	hsa-miR-218-5p-1-2	TTGTGCTTGATCTAACAGAGT	21	2	0	5	5	AGAGT	0		0.252896	3
TUT4KO_1	hsa-miR-218-5p-1-2	TTCTGCTTGATCTAACCGAGTG	22	2	0	4	5	GAGTG	3		0.252896	4
TUT4KO_1	hsa-miR-218-5p-1-2	TTTTGCTTGATCTAACCGTGTGA	23	2	0	4	6	GTGTGA	3		0.252896	4
TUT4KO_1	hsa-miR-218-5p-1-2	TTTTGCTTGATCTAACCCTGTG	22	2	0	4	5	CTGTG	3		0.252896	3
TUT4KO_1	hsa-miR-218-5p-1-2	TTGTGCTTGATCTAACAGAGTG	22	2	0	5	6	AGAGTG	0		0.252896	4
TUT4KO_1	hsa-miR-218-5p-1-2	ATGTGCTTGATCTAACCGAGTC	22	2	0	4	5	GAGTC	1		0.252896	4
TUT4KO_1	hsa-miR-218-5p-1-2	TCTTGTGCTTGATCTAACCGTGTG	24	2	0	4	5	GTGTG	2		0.252896	4
TUT4KO_1	hsa-miR-218-5p-1-2	TTGTGCTTGATCTAACCGTGCGA	23	2	0	4	6	GTGCGA	0		0.252896	4
TUT4KO_1	hsa-miR-218-5p-1-2	TGTGCTTGATCTAACCATCTGG	22	2	0	2	4	CTGG	1		0.252896	4
TUT4KO_1	hsa-miR-218-5p-1-2	TGTGCTTGATCTAACCACGTGG	22	2	0	3	5	CGTGG	1		0.252896	4
TUT4KO_1	hsa-miR-218-5p-1-2	ATGTGCTTGATCTAACCCTGTGA	23	2	0	4	6	CTGTGA	1		0.252896	4
TUT4KO_1	hsa-miR-218-5p-1-2	TGGTGCTTGATCTAACCGTGTG	22	2	0	4	5	GTGTG	2		0.252896	3
TUT4KO_1	hsa-miR-218-5p-1-2	ATTGTGCTTGATCTAACCATGTGA	24	2	0	0	2	GA	1		0.252896	3
TUT4KO_1	hsa-miR-218-5p-1-2	TTGTGCTTGATCTAACCGTTTGA	23	2	0	4	6	GTTTGA	0		0.252896	4
TUT4KO_1	hsa-miR-218-5p-1-2	ATATGCTTGATCTAACCGTGTG	22	2	0	4	5	GTGTG	3		0.252896	4
TUT4KO_1	hsa-miR-218-5p-1-2	ATGTGCTTGATCTAACCGTGTGAT	24	2	0	4	7	GTGTGAT	1		0.252896	5
TUT4KO_1	hsa-miR-218-5p-1-2	ATGTGCTTGATCTAACCGTGTGG	23	2	0	4	6	GTGTGG	1		0.252896	4
TUT4KO_1	hsa-miR-218-5p-1-2	ATGTGCTTGATCTAACCGTGTGGT	24	2	0	4	7	GTGTGGT	1		0.252896	5
TUT4KO_1	hsa-miR-218-5p-1-2	TTGTGCTTGATCTAACCGTGG	21	2	0	4	4	GTGG	0		0.252896	2
TUT4KO_1	hsa-miR-218-5p-1-2	ATGTGCTTGATCTAACCGTGTAA	23	2	0	4	6	GTGTAA	1		0.252896	4
TUT4KO_1	hsa-miR-218-5p-1-2	TTGTGCTTGATCTAACCGTGGGA	23	2	0	4	6	GTGGGA	0		0.252896	4
TUT4KO_1	hsa-miR-218-5p-1-2	GTGTGCTTGATCTAACCGTGTGT	23	2	0	4	6	GTGTGT	1		0.252896	4
TUT4KO_1	hsa-miR-218-5p-1-2	GGGTGCTTGATCTAACCATGTG	22	2	0	0	1	G	2		0.252896	3
TUT4KO_1	hsa-miR-218-5p-1-2	ATGTGCTTGATCTAACAGTGT	21	2	0	5	5	AGTGT	1		0.252896	3
TUT4KO_1	hsa-miR-218-5p-1-2	TTGTGCTTGATCTAACCGTGTGAAC	25	2	0	4	8	GTGTGAAC	0		0.252896	5
TUT4KO_1	hsa-miR-218-5p-1-2	GGTTGTGCTTGATCTAACCGTGTGA	25	2	0	4	6	GTGTGA	2		0.252896	5
TUT4KO_1	hsa-miR-218-5p-1-2	TTGTGCTTGATCTAACTGTGTGT	23	2	0	5	7	TGTGTGT	0		0.252896	4
TUT4KO_1	hsa-miR-218-5p-1-2	ATGTGCTTGATCTAACTATGTG	22	2	0	5	6	TATGTG	1		0.252896	3
TUT4KO_1	hsa-miR-218-5p-1-2	TTGTGCTTGATCTAACCGTGTGTG	24	2	0	4	7	GTGTGTG	0		0.252896	4
TUT4KO_1	hsa-miR-218-5p-1-2	ATTGTGCTTGATCTAACCATGT	22	2	0	0	0	-	1		0.252896	1
TUT4KO_1	hsa-miR-218-5p-1-2	CTTGTGCTTGATCTAACCGTGTGT	24	2	0	4	6	GTGTGT	1		0.252896	4
TUT4KO_1	hsa-miR-218-5p-1-2	CTTGTGCTTGATCTAACCGTGTGA	24	2	0	4	6	GTGTGA	1		0.252896	4
TUT4KO_1	hsa-miR-218-5p-1-2	ATGTGCTTGATCTAACCGT	19	2	0	4	2	GT	1		0.252896	3
TUT4KO_1	hsa-miR-218-5p-1-2	TTGTGCTTGATCTAACCGTA	20	2	0	4	3	GTA	0		0.252896	3
TUT4KO_1	hsa-miR-218-5p-1-2	TTGTGCTTGATCTAACGGTGT	21	2	0	5	5	GGTGT	0		0.252896	2
TUT4KO_1	hsa-miR-218-5p-1-2	ATGTGCTTGATCTAACAATGT	21	2	0	5	5	AATGT	1		0.252896	2
TUT4KO_1	hsa-miR-218-5p-1-2	TTGTGCTTGATCTAACCGCGTGT	23	2	0	4	6	GCGTGT	0		0.252896	3
TUT4KO_1	hsa-miR-218-5p-1-2	TGTGCTTGATCTAACCGTGTGGA	23	2	0	4	7	GTGTGGA	1		0.252896	5
TUT4KO_1	hsa-miR-218-5p-1-2	ATGTGCTTGATCTAACAATGTG	22	2	0	5	6	AATGTG	1		0.252896	3
TUT4KO_1	hsa-miR-218-5p-1-2	ATGTGCTTGATCTAACCGCGT	21	2	0	4	4	GCGT	1		0.252896	3
TUT4KO_1	hsa-miR-218-5p-1-2	TGTGCTTGATCTAACCGTGTAA	22	2	0	4	6	GTGTAA	1		0.252896	4
TUT4KO_1	hsa-miR-218-5p-1-2	AGTTGTGCTTGATCTAACCATGTG	24	2	0	0	1	G	2		0.252896	3
TUT4KO_1	hsa-miR-218-5p-1-2	TTGTGCTTGATCTAACCGGGTGA	23	2	0	4	6	GGGTGA	0		0.252896	4
TUT4KO_1	hsa-miR-218-5p-1-2	ATGTGCTTGATCTAACCGCGTG	22	2	0	4	5	GCGTG	1		0.252896	4
TUT4KO_1	hsa-miR-218-5p-1-2	TTGTGCTTGATCTAACCGTGTCA	23	2	0	4	6	GTGTCA	0		0.252896	3
TUT4KO_1	hsa-miR-218-5p-1-2	ATATGCTTGATCTAACCATGTG	22	2	0	0	1	G	3		0.252896	3
TUT4KO_1	hsa-miR-218-5p-1-2	ATGTGCTTGATCTAACCAAGTC	22	2	0	3	4	AGTC	1		0.252896	3
TUT4KO_1	hsa-miR-218-5p-1-2	TGTGCTTGATCTAACCATGTGT	22	2	0	0	2	GT	1		0.252896	3
TUT4KO_1	hsa-miR-218-5p-1-2	TGTGCTTGATCTAACCATGTGGTT	24	2	0	0	4	GGTT	1		0.252896	5
TUT4KO_1	hsa-miR-218-5p-1-2	ATGTGCTTGATCTAACCGTCTG	22	2	0	4	5	GTCTG	1		0.252896	4
TUT4KO_1	hsa-miR-218-5p-1-2	CTTGTGCTTGATCTAACCATGT	22	2	0	0	0	-	1		0.252896	1
TUT4KO_1	hsa-miR-218-5p-1-2	ATGTGCTTGATCTAACCGTGAG	22	2	0	4	5	GTGAG	1		0.252896	4
TUT4KO_1	hsa-miR-218-5p-1-2	TTGTGCTTGATCTAACCGTGTGTAG	25	2	0	4	8	GTGTGTAG	0		0.252896	5
TUT4KO_1	hsa-miR-218-5p-1-2	TGTGCTTGATCTAACCATGTGA	22	2	0	0	2	GA	1		0.252896	3
TUT4KO_1	hsa-miR-218-5p-1-2	TGTGCTTGATCTAACCATGTAA	22	2	0	0	2	AA	1		0.252896	3
TUT4KO_1	hsa-miR-218-5p-1-2	TGTGCTTGATCTAACCATGTA	21	2	0	0	1	A	1		0.252896	2
TUT4KO_1	hsa-miR-218-5p-1-2	TTTTGCTTGATCTAACCGTG	20	1	0	4	3	GTG	3		0.126448	3
TUT4KO_1	hsa-miR-218-5p-1-2	TTGTGCTTGATCTAACCGAGTGT	23	1	0	4	6	GAGTGT	0		0.126448	2
TUT4KO_1	hsa-miR-218-5p-1-2	TTGTGCTTGATCTAACCGTGTGTTA	25	1	0	4	8	GTGTGTTA	0		0.126448	5
TUT4KO_1	hsa-miR-218-5p-1-2	TTGTGCTTGATCTAACCGTGTGTTT	25	1	0	4	8	GTGTGTTT	0		0.126448	5
TUT4KO_1	hsa-miR-218-5p-1-2	TTGTGCTTGATCTAACCATGTGTG	24	1	0	0	3	GTG	0		0.126448	3
TUT4KO_1	hsa-miR-218-5p-1-2	TTGTGCTTGATCTAACCGTT	20	1	0	4	3	GTT	0		0.126448	2
TUT4KO_1	hsa-miR-218-5p-1-2	TTGTGCTTGATCTAACCGTGTGGAT	25	1	0	4	8	GTGTGGAT	0		0.126448	5
TUT4KO_1	hsa-miR-218-5p-1-2	TTGTGCTTGATCTAACCGTTTGGT	24	1	0	4	7	GTTTGGT	0		0.126448	4
TUT4KO_1	hsa-miR-218-5p-1-2	TTGTGCTTGATCTAACTATGTGA	23	1	0	5	7	TATGTGA	0		0.126448	3
TUT4KO_1	hsa-miR-218-5p-1-2	TTGTGCTTGATCTAACCTGT	20	1	0	4	3	TGT	0		0.126448	1
TUT4KO_1	hsa-miR-218-5p-1-2	TTGTGCTTGATCTAACCTTG	20	1	0	4	3	TTG	0		0.126448	2
TUT4KO_1	hsa-miR-218-5p-1-2	TTGTGCTTGATCTAACCTTGTGG	23	1	0	4	6	TTGTGG	0		0.126448	3
TUT4KO_1	hsa-miR-218-5p-1-2	TTTTGCTTGATCTAACCGTGTGGG	24	1	0	4	7	GTGTGGG	3		0.126448	5
TUT4KO_1	hsa-miR-218-5p-1-2	TTGTGCTTGATCTAACCATGTGTTA	25	1	0	0	4	GTTA	0		0.126448	4
TUT4KO_1	hsa-miR-218-5p-1-2	TTTGCTTGATCTAACCATG	19	1	0	1	0	-	3		0.126448	2
TUT4KO_1	hsa-miR-218-5p-1-2	TTGTGCTTGATCTAACCGTGTGGAA	25	1	0	4	8	GTGTGGAA	0		0.126448	5
TUT4KO_1	hsa-miR-218-5p-1-2	TTGTGCTTGATCTAACTGTGTGAA	24	1	0	5	8	TGTGTGAA	0		0.126448	5
TUT4KO_1	hsa-miR-218-5p-1-2	TTGTGCTTGATCTAACGCTGTG	22	1	0	5	6	GCTGTG	0		0.126448	3
TUT4KO_1	hsa-miR-218-5p-1-2	TTGTGCTTGATCTAACCGAGTC	22	1	0	4	5	GAGTC	0		0.126448	3
TUT4KO_1	hsa-miR-218-5p-1-2	TTTTGCTTGATCTAACCATGTGG	23	1	0	0	2	GG	3		0.126448	3
TUT4KO_1	hsa-miR-218-5p-1-2	TTGTGCTTGATCTAACCGGGTGG	23	1	0	4	6	GGGTGG	0		0.126448	4
TUT4KO_1	hsa-miR-218-5p-1-2	TTGTGCTTGATCTAACCGAGAG	22	1	0	4	5	GAGAG	0		0.126448	4
TUT4KO_1	hsa-miR-218-5p-1-2	TTGTGCTTGATCTAACCGACTG	22	1	0	4	5	GACTG	0		0.126448	3
TUT4KO_1	hsa-miR-218-5p-1-2	TTGTGCTTGATCTAACGATGT	21	1	0	5	5	GATGT	0		0.126448	1
TUT4KO_1	hsa-miR-218-5p-1-2	TTGTGCTTGATCTAACCGAAAGT	23	1	0	4	6	GAAAGT	0		0.126448	3
TUT4KO_1	hsa-miR-218-5p-1-2	TTGTGCTTGATCTAACCGA	19	1	0	4	2	GA	0		0.126448	3
TUT4KO_1	hsa-miR-218-5p-1-2	TTTGTGCTTGATCTAACCGTGTG	23	1	0	4	5	GTGTG	1		0.126448	3
TUT4KO_1	hsa-miR-218-5p-1-2	TTGTGCTTGATCTAACCCTGTGT	23	1	0	4	6	CTGTGT	0		0.126448	3
TUT4KO_1	hsa-miR-218-5p-1-2	TTGTGCTTGATCTAACCCTGTGAA	24	1	0	4	7	CTGTGAA	0		0.126448	4
TUT4KO_1	hsa-miR-218-5p-1-2	TTGTGCTTGATCTAACGTGT	20	1	0	5	4	GTGT	0		0.126448	2
TUT4KO_1	hsa-miR-218-5p-1-2	TTGTGCTTGATCTAACCGTATGG	23	1	0	4	6	GTATGG	0		0.126448	3
TUT4KO_1	hsa-miR-218-5p-1-2	TTGTGCTTGATCTAACCGTCTGT	23	1	0	4	6	GTCTGT	0		0.126448	3
TUT4KO_1	hsa-miR-218-5p-1-2	TTTGCTTGATCTAACCATGTGA	22	1	0	0	2	GA	3		0.126448	3
TUT4KO_1	hsa-miR-218-5p-1-2	TTGTGCTTGATCTAACCTTGTTA	23	1	0	4	6	TTGTTA	0		0.126448	3
TUT4KO_1	hsa-miR-218-5p-1-2	TTGTGCTTGATCTAACCCAGTGA	23	1	0	4	6	CAGTGA	0		0.126448	3
TUT4KO_1	hsa-miR-218-5p-1-2	TTTGCTTGATCTAACCATGT	20	1	0	0	0	-	3		0.126448	1
TUT4KO_1	hsa-miR-218-5p-1-2	TTGTGCTTGATCTAACCATGTGGTG	25	1	0	0	4	GGTG	0		0.126448	4
TUT4KO_1	hsa-miR-218-5p-1-2	TTGTGCTTGATCTAACGTGTG	21	1	0	5	5	GTGTG	0		0.126448	3
TUT4KO_1	hsa-miR-218-5p-1-2	TTGTGCTTGATCTAACCGTGTAAT	24	1	0	4	7	GTGTAAT	0		0.126448	4
TUT4KO_1	hsa-miR-218-5p-1-2	TTGTGCTTGATCTAACCATTTGT	23	1	0	2	4	TTGT	0		0.126448	2
TUT4KO_1	hsa-miR-218-5p-1-2	TTGTGCTTGATCTAACCATTTGA	23	1	0	2	4	TTGA	0		0.126448	3
TUT4KO_1	hsa-miR-218-5p-1-2	TTGTGCTTGATCTAACCGAGTGAG	24	1	0	4	7	GAGTGAG	0		0.126448	4
TUT4KO_1	hsa-miR-218-5p-1-2	TTGTGCTTGATCTAACCGTGTATAA	25	1	0	4	8	GTGTATAA	0		0.126448	5
TUT4KO_1	hsa-miR-218-5p-1-2	TTGTGCTTGATCTAACCGTGTCGT	24	1	0	4	7	GTGTCGT	0		0.126448	4
TUT4KO_1	hsa-miR-218-5p-1-2	TTGTGCTTGATCTAACCGTGTGACA	25	1	0	4	8	GTGTGACA	0		0.126448	5
TUT4KO_1	hsa-miR-218-5p-1-2	TTGTGCTTGATCTAACCGTGTGAGC	25	1	0	4	8	GTGTGAGC	0		0.126448	5
TUT4KO_1	hsa-miR-218-5p-1-2	TTGTGCTTGATCTAACCGTCA	21	1	0	4	4	GTCA	0		0.126448	3
TUT4KO_1	hsa-miR-218-5p-1-2	TTATGCTTGATCTAACCAAGT	21	1	0	3	3	AGT	3		0.126448	2
TUT4KO_1	hsa-miR-218-5p-1-2	TTGTGCTTGATCTAACCATGTGGTAT	26	1	0	0	5	GGTAT	0		0.126448	5
TUT4KO_1	hsa-miR-218-5p-1-2	ATGTGCTTGATCTAACCGTGTTA	23	1	0	4	6	GTGTTA	1		0.126448	4
TUT4KO_1	hsa-miR-218-5p-1-2	ATTTGCTTGATCTAACCATGTT	22	1	0	0	1	T	3		0.126448	3
TUT4KO_1	hsa-miR-218-5p-1-2	ATTGTGCTTGATCTAACCATGTGT	24	1	0	0	2	GT	1		0.126448	3
TUT4KO_1	hsa-miR-218-5p-1-2	ATTGCTTGATCTAACCGTGTG	21	1	0	4	5	GTGTG	3		0.126448	4
TUT4KO_1	hsa-miR-218-5p-1-2	ATGTGCTTGATCTAACCTTGTGA	23	1	0	4	6	TTGTGA	1		0.126448	4
TUT4KO_1	hsa-miR-218-5p-1-2	ATGTGCTTGATCTAACCTTGTG	22	1	0	4	5	TTGTG	1		0.126448	3
TUT4KO_1	hsa-miR-218-5p-1-2	ATGTGCTTGATCTAACCGTTTG	22	1	0	4	5	GTTTG	1		0.126448	4
TUT4KO_1	hsa-miR-218-5p-1-2	ATGTGCTTGATCTAACCGTTT	21	1	0	4	4	GTTT	1		0.126448	3
TUT4KO_1	hsa-miR-218-5p-1-2	ATGTGCTTGATCTAACCGTGTGGTT	25	1	0	4	8	GTGTGGTT	1		0.126448	6
TUT4KO_1	hsa-miR-218-5p-1-2	TTGTGCTTGATCTAACCATGTGGAG	25	1	0	0	4	GGAG	0		0.126448	4
TUT4KO_1	hsa-miR-218-5p-1-2	ATGTGCTTGATCTAACCGTGTGGTA	25	1	0	4	8	GTGTGGTA	1		0.126448	6
TUT4KO_1	hsa-miR-218-5p-1-2	ATGTGCTTGATCTAACCGTGTGAG	24	1	0	4	7	GTGTGAG	1		0.126448	5
TUT4KO_1	hsa-miR-218-5p-1-2	ATGTGCTTGATCTAACCGTGTGAAC	25	1	0	4	8	GTGTGAAC	1		0.126448	6
TUT4KO_1	hsa-miR-218-5p-1-2	ATGTGCTTGATCTAACCGTGTGAAA	25	1	0	4	8	GTGTGAAA	1		0.126448	6
TUT4KO_1	hsa-miR-218-5p-1-2	ATGTGCTTGATCTAACCGTGTAT	23	1	0	4	6	GTGTAT	1		0.126448	4
TUT4KO_1	hsa-miR-218-5p-1-2	ATGTGCTTGATCTAACCGTGCGA	23	1	0	4	6	GTGCGA	1		0.126448	5
TUT4KO_1	hsa-miR-218-5p-1-2	ATGTGCTTGATCTAACCGTGC	21	1	0	4	4	GTGC	1		0.126448	3
TUT4KO_1	hsa-miR-218-5p-1-2	ATTTGCTTGATCTAACCGTGT	21	1	0	4	4	GTGT	3		0.126448	3
TUT4KO_1	hsa-miR-218-5p-1-2	ATTTGCTTGATCTAACCGTGTT	22	1	0	4	5	GTGTT	3		0.126448	4
TUT4KO_1	hsa-miR-218-5p-1-2	CAGTGCTTGATCTAACCATGTG	22	1	0	0	1	G	2		0.126448	3
TUT4KO_1	hsa-miR-218-5p-1-2	CATTGTGCTTGATCTAACCATGTG	24	1	0	0	1	G	2		0.126448	3
TUT4KO_1	hsa-miR-218-5p-1-2	GGTGCTTGATCTAACCGTGTGG	22	1	0	4	6	GTGTGG	2		0.126448	5
TUT4KO_1	hsa-miR-218-5p-1-2	GGTGCTTGATCTAACCGTGT	20	1	0	4	4	GTGT	2		0.126448	3
TUT4KO_1	hsa-miR-218-5p-1-2	GGTGCTTGATCTAACCATGTGG	22	1	0	0	2	GG	2		0.126448	4
TUT4KO_1	hsa-miR-218-5p-1-2	GGGTGCTTGATCTAACCGTGT	21	1	0	4	4	GTGT	2		0.126448	3
TUT4KO_1	hsa-miR-218-5p-1-2	GCGTGCTTGATCTAACCATGT	21	1	0	0	0	-	2		0.126448	2
TUT4KO_1	hsa-miR-218-5p-1-2	GATTGTGCTTGATCTAACCATGT	23	1	0	0	0	-	2		0.126448	2
TUT4KO_1	hsa-miR-218-5p-1-2	CTTGTGCTTGATCTAACCATTTG	23	1	0	2	3	TTG	1		0.126448	3
TUT4KO_1	hsa-miR-218-5p-1-2	CTTGTGCTTGATCTAACCATGTAA	24	1	0	0	2	AA	1		0.126448	3
TUT4KO_1	hsa-miR-218-5p-1-2	CTGTGCTTGATCTAACCGTGTGT	23	1	0	4	6	GTGTGT	1		0.126448	4
TUT4KO_1	hsa-miR-218-5p-1-2	CTGTGCTTGATCTAACCATGTGGTTG	26	1	0	0	5	GGTTG	1		0.126448	6
TUT4KO_1	hsa-miR-218-5p-1-2	CTGTGCTTGATCTAACCATGTGAG	24	1	0	0	3	GAG	1		0.126448	4
TUT4KO_1	hsa-miR-218-5p-1-2	CGTGCTTGATCTAACCGTGT	20	1	0	4	4	GTGT	2		0.126448	3
TUT4KO_1	hsa-miR-218-5p-1-2	CGTGCTTGATCTAACCATGTGG	22	1	0	0	2	GG	2		0.126448	4
TUT4KO_1	hsa-miR-218-5p-1-2	CGTGCTTGATCTAACCATGTG	21	1	0	0	1	G	2		0.126448	3
TUT4KO_1	hsa-miR-218-5p-1-2	CATTGTGCTTGATCTAACCGTGTG	24	1	0	4	5	GTGTG	2		0.126448	4
TUT4KO_1	hsa-miR-218-5p-1-2	ATGTGCTTGATCTAACCGTGA	21	1	0	4	4	GTGA	1		0.126448	3
TUT4KO_1	hsa-miR-218-5p-1-2	ATGTGCTTGATCTAACCGTCTGA	23	1	0	4	6	GTCTGA	1		0.126448	5
TUT4KO_1	hsa-miR-218-5p-1-2	ATGTGCTTGATCTAACCGTCTAAA	24	1	0	4	7	GTCTAAA	1		0.126448	6
TUT4KO_1	hsa-miR-218-5p-1-2	ATCTGCTTGATCTAACCGTCTG	22	1	0	4	5	GTCTG	3		0.126448	5
TUT4KO_1	hsa-miR-218-5p-1-2	ATCTGCTTGATCTAACCCTGTG	22	1	0	4	5	CTGTG	3		0.126448	4
TUT4KO_1	hsa-miR-218-5p-1-2	ATCTGCTTGATCTAACCCTGT	21	1	0	4	4	CTGT	3		0.126448	3
TUT4KO_1	hsa-miR-218-5p-1-2	ATCTGCTTGATCTAACCATGAG	22	1	0	1	2	AG	3		0.126448	4
TUT4KO_1	hsa-miR-218-5p-1-2	ATATGCTTGATCTAACCGTGT	21	1	0	4	4	GTGT	3		0.126448	3
TUT4KO_1	hsa-miR-218-5p-1-2	ATATGCTTGATCTAACCATGT	21	1	0	0	0	-	3		0.126448	2
TUT4KO_1	hsa-miR-218-5p-1-2	AGTTGTGCTTGATCTAACCGTGTG	24	1	0	4	5	GTGTG	2		0.126448	4
TUT4KO_1	hsa-miR-218-5p-1-2	AGTTGTGCTTGATCTAACCATGTGA	25	1	0	0	2	GA	2		0.126448	4
TUT4KO_1	hsa-miR-218-5p-1-2	AGTGCTTGATCTAACCGTGTGGTT	24	1	0	4	8	GTGTGGTT	2		0.126448	7
TUT4KO_1	hsa-miR-218-5p-1-2	AGTGCTTGATCTAACCGTGTGGT	23	1	0	4	7	GTGTGGT	2		0.126448	6
TUT4KO_1	hsa-miR-218-5p-1-2	ACTTGTGCTTGATCTAACCGTGTG	24	1	0	4	5	GTGTG	2		0.126448	4
TUT4KO_1	hsa-miR-218-5p-1-2	ACGTGCTTGATCTAACCGTGT	21	1	0	4	4	GTGT	2		0.126448	3
TUT4KO_1	hsa-miR-218-5p-1-2	ACGTGCTTGATCTAACCATGTG	22	1	0	0	1	G	2		0.126448	3
TUT4KO_1	hsa-miR-218-5p-1-2	AATTGTGCTTGATCTAACCGT	21	1	0	4	2	GT	2		0.126448	4
TUT4KO_1	hsa-miR-218-5p-1-2	AATTGTGCTTGATCTAACCATGTGA	25	1	0	0	2	GA	2		0.126448	4
TUT4KO_1	hsa-miR-218-5p-1-2	AATGTGCTTGATCTAACCATGT	22	1	0	0	0	-	2		0.126448	2
TUT4KO_1	hsa-miR-218-5p-1-2	ATCTGCTTGATCTAACCGACAGA	23	1	0	4	6	GACAGA	3		0.126448	6
TUT4KO_1	hsa-miR-218-5p-1-2	ATCTGCTTGATCTAACCGTGTGAA	24	1	0	4	7	GTGTGAA	3		0.126448	6
TUT4KO_1	hsa-miR-218-5p-1-2	ATGTGCTTGATCTAACCGTCA	21	1	0	4	4	GTCA	1		0.126448	4
TUT4KO_1	hsa-miR-218-5p-1-2	ATCTGCTTGATCTAACCGTGTGT	23	1	0	4	6	GTGTGT	3		0.126448	5
TUT4KO_1	hsa-miR-218-5p-1-2	ATGTGCTTGATCTAACCGATTG	22	1	0	4	5	GATTG	1		0.126448	4
[truncated: 94,486 more rows]

## Sheet: TUT7KO
SAMPLE	MIRNA	SEQUENCE	LEN_READ	READS	RATIO	LEN_TRIM	LEN_TAIL	SEQ_TAIL	VAR_5P	MATCH	CPM	DISTANCE
[truncated: 79,555 more rows]

[truncated: 19 more sheets: DKO, TKO, WT_GFP, TENT2KO_GFP, TENT2KO_mock, TENT2KO_TENT2_wt, TENT2KO_TENT2_cd, DKO_mock, DKO_GFP, DKO_TUT4, DKO_TUT7, DKO_TUT47, TKO_mock, TKO_GFP, TKO_TENT2_wt, TKO_TENT2_cd, TKO_TUT4, TKO_TUT7, TKO_TUT47]
